# Supplementary material for: RNA sequencing of early round goby embryos reveals that maternal experiences can shape the maternal RNA contribution in a wild vertebrate
Source: BMC Evol Biol. 2018 Mar 22;18:34. doi: 10.1186/s12862-018-1132-2 (PMC5863367; doi:10.1186/s12862-018-1132-2)
Supplement: Supplementary file 2 — Table S1. Read counts. The table contains raw read counts for all ORFs that match a predicted open reading frame according to AUGUSTUS and MAKER annotations of the round goby draft genome. (TXT 2672 kb) [file 12862_2018_1132_MOESM2_ESM.txt]

A1_141	A2_123	B1_2	B2_127	C1_28	C2_132	D1_30	D2_135	E1_50	E2_147	F1_70	F2_148	G1_80	G2_167	H1_98
NEME_ORF_255098	7	1	0	7	0	3	3	4	2	10	5	0	0	3	0
NEME_ORF_13279	61	168	127	150	94	194	266	96	97	250	187	244	93	244	98
NEME_ORF_13278	556	1016	899	1283	573	1247	1615	570	491	1717	1152	1418	529	1722	409
NEME_ORF_13276	11	6	4	44	16	25	18	31	8	22	23	12	12	6	6
NEME_ORF_13274	96	10	0	8	0	15	8	4	1	17	2	0	0	2	0
NEME_ORF_236628	14	0	2	0	0	3	4	0	1	2	0	0	0	3	0
NEME_ORF_236629	4	1	0	4	0	2	6	1	0	0	0	4	4	2	0
NEME_ORF_236622	3	2	0	0	0	0	1	0	0	0	2	0	0	2	0
NEME_ORF_236623	6	0	0	0	0	0	0	0	0	4	0	0	4	4	0
NEME_ORF_222056	5	10	0	2	0	10	2	3	3	0	7	1	3	12	0
NEME_ORF_167695	23	85	49	79	24	126	104	36	38	161	67	99	27	121	18
NEME_ORF_132718	2	0	0	2	0	0	2	2	0	2	0	2	0	2	0
NEME_ORF_228355	0	8	0	3	0	0	8	2	6	8	0	7	8	15	1
NEME_ORF_132716	16	55	33	63	21	43	47	40	28	88	40	88	23	84	31
NEME_ORF_132714	46	63	39	67	16	49	65	20	12	68	40	46	25	62	24
NEME_ORF_164341	131	711	613	642	273	647	946	369	303	846	629	911	355	1125	330
NEME_ORF_164347	129	929	561	934	343	979	1025	529	440	1535	803	855	464	1291	341
NEME_ORF_164348	55	66	66	119	32	75	149	46	35	133	75	84	33	112	41
NEME_ORF_71685	8	18	4	5	9	12	9	0	4	17	10	16	2	22	4
NEME_ORF_165694	2679	2491	1790	2411	588	1782	3119	1066	1400	1719	1947	1424	664	1290	696
NEME_ORF_113903	34	126	56	136	28	82	107	42	40	141	48	131	60	109	27
NEME_ORF_165690	143	617	548	623	178	511	880	281	370	382	703	310	228	315	241
NEME_ORF_113900	27	20	15	24	8	35	32	24	28	34	18	48	13	38	5
NEME_ORF_262583	6	24	0	19	10	16	20	6	0	14	2	31	9	4	0
NEME_ORF_262587	0	10	2	11	2	25	12	22	4	23	13	8	2	19	4
NEME_ORF_151498	285	1205	926	1152	348	883	1433	671	479	1460	956	942	577	1799	476
NEME_ORF_262589	0	2	3	8	0	7	6	5	1	4	6	6	1	10	4
NEME_ORF_112056	499	81	118	151	39	178	56	160	50	200	117	142	69	163	14
NEME_ORF_151492	6	51	30	38	18	51	38	12	14	78	51	34	26	61	11
NEME_ORF_156152	26	673	416	676	232	651	684	426	275	739	489	607	305	922	270
NEME_ORF_156151	6	160	88	183	43	227	180	124	91	227	97	144	75	286	61
NEME_ORF_156159	14	4	4	5	4	18	7	3	0	7	33	7	2	9	5
NEME_ORF_205361	0	8	1	18	0	3	8	8	2	9	9	7	0	24	6
NEME_ORF_205368	5	1	0	1	0	5	0	1	1	7	0	1	0	3	0
NEME_ORF_43134	76	737	519	978	273	859	853	499	419	1092	646	861	400	1180	216
NEME_ORF_45477	251	1918	1386	2041	941	2080	2251	1053	802	2634	1611	2154	925	2538	683
NEME_ORF_197244	0	0	0	6	0	0	0	0	0	0	0	4	2	0	0
NEME_ORF_197245	29	48	24	58	54	46	50	52	15	71	35	65	20	75	12
NEME_ORF_165084	5	1	4	0	4	7	2	2	3	6	0	14	0	15	1
NEME_ORF_197249	41	84	35	79	71	97	67	57	20	93	37	93	35	73	31
NEME_ORF_232635	1	0	1	0	2	6	2	0	1	2	5	3	0	0	5
NEME_ORF_232631	0	0	0	7	2	5	4	0	4	5	2	7	6	4	0
NEME_ORF_232632	0	0	0	1	2	1	2	4	0	2	1	0	3	3	0
NEME_ORF_232639	10	4	0	0	2	2	8	0	0	8	19	4	4	16	7
NEME_ORF_232638	14	2	0	2	3	0	2	0	0	5	10	2	4	6	5
NEME_ORF_53559	230	260	113	266	84	300	304	220	150	410	181	265	117	439	92
NEME_ORF_153658	408	3763	2466	4014	1719	4865	4811	3672	2056	5524	3962	2906	2117	7064	1445
NEME_ORF_62993	19	187	46	87	16	46	97	69	50	91	136	96	51	117	50
NEME_ORF_139901	298	4	31	2	4	2	34	5	2	49	12	2	4	3	0
NEME_ORF_255000	33	0	0	0	0	0	0	0	0	0	0	0	0	0	0
NEME_ORF_255003	4	2	2	4	2	0	1	1	0	1	7	2	2	1	2
NEME_ORF_1853	59	3	24	17	0	56	11	10	2	17	26	6	7	65	6
NEME_ORF_187487	5	9	7	16	4	20	21	52	13	48	26	27	9	35	8
NEME_ORF_19651	0	2	0	2	0	0	4	0	0	6	2	6	0	2	2
NEME_ORF_187480	314	64	34	91	25	94	79	51	23	75	55	64	45	112	29
NEME_ORF_233949	21	0	2	2	0	3	1	2	1	3	0	0	0	1	0
NEME_ORF_4360	2	0	5	0	0	0	1	0	0	3	2	0	2	3	0
NEME_ORF_228356	6	28	10	16	2	8	20	8	0	20	16	41	8	49	4
NEME_ORF_192905	4	12	6	15	2	4	13	19	8	11	23	4	5	15	6
NEME_ORF_199028	764	2	0	0	0	2	0	16	0	0	0	0	0	0	6
NEME_ORF_199027	274	0	0	0	0	0	0	4	0	0	0	0	0	2	0
NEME_ORF_199024	90	0	0	0	0	0	0	2	0	0	0	0	0	0	0
NEME_ORF_115331	161	662	420	733	289	763	976	584	303	836	452	457	374	1096	217
NEME_ORF_199022	0	2	5	0	1	24	2	10	0	20	10	6	0	17	0
NEME_ORF_199023	96	0	0	0	0	0	0	4	0	0	0	0	0	0	0
NEME_ORF_199021	1	14	29	46	3	70	47	54	11	112	41	34	18	126	19
NEME_ORF_31584	97	98	100	147	67	173	140	73	62	175	95	127	51	169	49
NEME_ORF_47160	251	1047	766	1071	518	1374	1400	560	498	1356	772	911	553	1551	373
NEME_ORF_62700	119	347	231	390	122	272	286	192	132	429	237	376	144	446	103
NEME_ORF_31582	57	85	44	60	13	62	104	36	26	94	85	87	43	105	23
NEME_ORF_47168	12	354	256	349	171	331	452	160	117	453	235	420	203	407	166
NEME_ORF_14553	5	106	60	96	35	110	142	88	33	135	105	125	40	127	43
NEME_ORF_14552	557	2803	1926	2735	974	2609	3370	1898	1193	3662	3099	3022	1415	4438	961
NEME_ORF_190509	318	0	0	0	1	0	1	0	0	1	0	0	0	0	0
NEME_ORF_32056	6	25	6	10	1	0	22	9	4	18	8	14	10	18	2
NEME_ORF_32055	2	4	6	9	8	6	27	5	6	15	10	9	3	11	2
NEME_ORF_190502	0	6	2	0	0	0	0	0	0	0	2	0	2	0	0
NEME_ORF_15685	599	16	19	31	26	30	44	27	16	68	8	18	24	43	17
NEME_ORF_190500	6	8	4	3	5	7	3	7	1	5	12	2	8	10	0
NEME_ORF_190507	102	0	0	0	1	2	2	13	2	0	4	1	0	2	2
NEME_ORF_69860	16	5	0	2	5	7	3	6	0	14	3	9	3	11	6
NEME_ORF_108002	42	4	4	0	2	0	6	1	0	7	6	0	0	4	0
NEME_ORF_18309	1	76	57	84	12	58	75	44	25	76	50	49	33	103	27
NEME_ORF_108001	28	21	8	4	3	3	6	6	3	18	6	2	6	10	0
NEME_ORF_116615	0	2	2	21	0	18	4	8	6	21	11	8	2	15	5
NEME_ORF_148163	0	24	19	25	4	47	45	21	8	22	17	21	15	35	8
NEME_ORF_148162	0	43	12	27	7	16	41	30	13	22	16	44	12	39	17
NEME_ORF_140319	4869	1222	952	1316	736	1135	1288	647	685	1800	1303	1842	696	1602	557
NEME_ORF_148169	0	42	41	42	16	32	60	24	20	56	46	39	48	43	18
NEME_ORF_140317	497	278	187	317	105	387	334	145	120	333	232	334	137	405	71
NEME_ORF_140315	21	38	26	26	13	62	27	35	11	52	27	30	18	69	10
NEME_ORF_149694	5	179	71	145	27	81	140	113	53	159	109	134	63	220	33
NEME_ORF_149697	2	205	70	197	19	89	202	120	53	237	124	154	78	265	39
NEME_ORF_149699	5	123	38	86	20	60	104	50	39	130	81	106	38	169	32
NEME_ORF_48072	2	6	6	10	2	5	9	9	4	4	2	7	6	6	5
NEME_ORF_48076	125	90	70	85	26	72	104	42	37	99	44	93	13	239	39
NEME_ORF_237917	22	0	0	0	0	0	0	3	2	4	0	0	0	0	0
NEME_ORF_237914	1	6	9	9	1	5	15	5	4	11	8	11	4	14	8
NEME_ORF_106039	208	188	234	317	130	304	343	188	138	330	196	237	141	335	95
NEME_ORF_240488	289	0	0	4	0	0	5	2	2	14	0	4	0	0	0
NEME_ORF_129647	4	103	55	74	14	63	85	57	36	151	57	68	42	132	28
NEME_ORF_156960	62	1689	1161	1870	632	1922	1978	1014	848	2441	1349	1638	727	2477	606
NEME_ORF_165691	678	2316	1784	2243	569	1581	3402	1034	1291	1322	2193	1320	714	956	810
NEME_ORF_229412	11	1	0	0	0	2	0	2	0	2	0	0	0	4	0
NEME_ORF_129646	43	466	257	259	139	401	510	299	213	503	317	448	216	574	187
NEME_ORF_202659	8	4	2	5	2	7	3	5	0	1	2	0	2	2	2
NEME_ORF_119441	170	1033	710	837	377	911	1109	576	456	1205	1021	1131	525	1341	405
NEME_ORF_202652	8	187	85	214	61	180	157	105	24	118	68	244	30	325	61
NEME_ORF_202655	46	8	2	4	5	15	10	6	0	14	5	12	6	10	6
NEME_ORF_229712	4	8	0	12	4	6	6	6	2	4	6	4	0	22	4
NEME_ORF_131732	137	265	178	337	116	311	405	223	140	380	279	239	143	485	119
NEME_ORF_139125	1	10	10	1	0	11	3	2	6	8	6	15	4	11	1
NEME_ORF_69894	60	630	348	574	265	697	702	344	299	828	447	636	259	886	243
NEME_ORF_221621	0	12	4	23	2	23	8	8	6	46	13	13	0	16	2
NEME_ORF_139120	0	278	136	339	51	292	271	132	134	597	149	283	127	417	80
NEME_ORF_214424	2	18	0	0	0	2	2	0	2	0	0	0	6	0	0
NEME_ORF_214427	5	5	5	11	6	17	13	14	0	2	12	4	2	5	2
NEME_ORF_214429	9	171	129	127	73	181	221	104	67	204	123	112	105	266	58
NEME_ORF_107346	50	834	451	815	218	804	955	507	393	1272	607	798	333	1152	329
NEME_ORF_107340	7	157	112	130	49	152	221	122	78	266	157	155	76	194	73
NEME_ORF_129643	16	561	268	449	122	457	532	318	247	748	378	459	253	714	188
NEME_ORF_262580	10	31	12	26	2	14	18	16	14	32	6	16	6	12	20
NEME_ORF_144118	474	48	13	26	19	65	40	51	6	194	176	69	29	174	18
NEME_ORF_4531	31	0	0	0	0	0	0	0	0	0	0	0	0	0	0
NEME_ORF_4530	47	0	0	0	0	2	0	0	0	0	0	0	0	0	0
NEME_ORF_144114	13	9	1	7	1	12	3	10	4	23	32	8	0	53	2
NEME_ORF_144110	25	0	3	4	3	5	3	1	0	7	14	9	6	14	2
NEME_ORF_4539	22	0	1	0	0	1	0	0	0	0	2	0	0	2	0
NEME_ORF_55948	160	218	98	174	52	111	265	48	88	204	101	191	89	270	96
NEME_ORF_55944	33	9	8	7	8	6	10	5	10	14	0	5	4	9	4
NEME_ORF_122836	18	136	109	136	70	135	180	72	67	173	114	115	73	151	62
NEME_ORF_210084	6	0	0	4	0	4	2	0	0	4	2	3	2	0	0
NEME_ORF_210080	2	0	6	12	4	9	3	3	0	0	5	0	0	0	0
NEME_ORF_199841	1	8	17	32	4	18	9	3	3	10	5	10	8	8	3
NEME_ORF_199847	678	21	17	23	18	19	32	77	15	29	21	25	6	44	5
NEME_ORF_145449	30	29	30	33	27	38	57	22	27	30	28	35	27	50	19
NEME_ORF_151493	20	75	50	108	21	99	87	82	46	144	78	105	36	137	25
NEME_ORF_233111	0	2	8	14	1	8	15	4	2	15	14	17	2	23	12
NEME_ORF_233115	4	5	0	1	0	9	7	4	0	4	2	2	2	6	0
NEME_ORF_233114	7	4	2	6	2	7	1	7	0	1	4	6	0	11	6
NEME_ORF_130069	66	216	132	168	53	133	238	89	72	221	146	202	86	249	55
NEME_ORF_130068	20	124	78	135	36	97	155	74	43	191	137	163	74	166	41
NEME_ORF_169597	0	0	2	8	0	6	4	4	0	2	0	4	2	12	0
NEME_ORF_169599	5	100	84	127	29	122	160	72	43	131	46	84	24	126	24
NEME_ORF_4398	0	0	7	0	0	10	0	2	1	0	1	0	0	0	2
NEME_ORF_4397	19	29	12	15	16	31	21	15	2	28	17	10	7	10	18
NEME_ORF_216867	22	2	0	6	4	4	3	2	3	0	0	0	4	1	4
NEME_ORF_216864	6460	312	232	315	194	438	510	190	166	339	371	416	146	376	132
NEME_ORF_216865	0	4	4	6	0	4	2	4	2	4	2	2	6	1	0
NEME_ORF_216861	4314	192	148	213	79	209	234	102	86	203	207	262	92	229	93
NEME_ORF_137389	63	2	7	0	0	4	21	5	0	14	3	5	4	0	4
NEME_ORF_137388	10	7	10	3	0	2	5	2	0	5	3	4	5	0	2
NEME_ORF_148902	8	74	39	131	10	96	88	82	49	193	71	137	50	121	30
NEME_ORF_148901	18	33	38	32	30	61	66	29	24	83	51	53	26	53	27
NEME_ORF_148900	23	30	21	44	9	39	76	26	15	36	42	40	34	71	12
NEME_ORF_148904	31	359	129	389	59	410	323	261	134	850	232	530	177	468	106
NEME_ORF_240855	8	16	11	7	8	27	18	4	10	13	12	14	2	34	8
NEME_ORF_240857	2	0	1	1	0	0	0	0	2	4	2	3	1	0	0
NEME_ORF_240852	51	1	6	8	4	14	15	6	4	18	2	6	2	18	0
NEME_ORF_240853	8	0	3	0	0	1	2	1	0	2	0	4	0	0	0
NEME_ORF_203558	4	2	2	2	0	1	4	0	0	0	2	2	0	2	0
NEME_ORF_23005	89	4	0	0	0	4	0	0	0	0	0	0	0	0	0
NEME_ORF_23004	15	1	0	0	0	0	0	0	0	0	0	0	0	0	1
NEME_ORF_23000	311	80	131	170	25	99	284	56	49	97	149	110	112	197	54
NEME_ORF_23008	50	0	0	0	0	0	0	0	0	0	0	0	0	0	0
NEME_ORF_68348	0	2	4	6	0	9	7	2	2	12	1	5	4	17	2
NEME_ORF_126200	2	6	4	1	4	2	3	2	0	8	2	2	3	16	4
NEME_ORF_126202	0	3	2	4	0	6	7	0	0	6	2	4	0	8	0
NEME_ORF_126207	53	38	51	44	15	55	66	21	16	42	50	39	23	47	19
NEME_ORF_66126	1051	4192	3780	4626	1840	5649	5836	2892	1908	5880	4260	3815	2010	6407	1690
NEME_ORF_66124	40	449	361	440	164	541	574	298	189	559	407	355	206	717	224
NEME_ORF_57395	33	34	28	34	16	39	71	18	12	30	25	31	21	16	11
NEME_ORF_57399	30	19	19	41	13	20	54	13	11	14	16	43	16	13	4
NEME_ORF_72909	14	487	214	472	146	475	552	254	217	599	364	493	234	751	174
NEME_ORF_44169	107	28	26	33	9	23	35	16	13	23	20	30	9	42	8
NEME_ORF_26786	15	25	14	27	3	45	31	7	6	32	20	15	11	33	4
NEME_ORF_26789	3	119	73	124	50	155	133	87	51	177	127	123	42	151	47
NEME_ORF_72902	3	42	35	56	11	47	42	19	22	52	31	34	26	51	9
NEME_ORF_117737	0	61	26	91	10	66	56	58	28	90	44	66	28	93	20
NEME_ORF_58010	14	27	6	30	2	22	35	6	8	46	13	17	17	30	7
NEME_ORF_58011	104	66	26	43	28	38	48	18	18	61	35	46	14	62	20
NEME_ORF_245981	8	109	42	83	19	43	94	40	28	109	34	51	40	116	23
NEME_ORF_44166	44	73	33	73	16	85	77	74	37	105	48	90	38	98	39
NEME_ORF_44164	351	598	503	648	280	679	809	357	357	948	520	817	324	936	277
NEME_ORF_57978	148	298	256	409	127	352	370	177	167	465	318	290	170	491	121
NEME_ORF_30561	146	150	55	170	63	181	141	54	50	213	91	128	58	210	41
NEME_ORF_209538	0	3	0	2	0	0	7	1	0	0	2	2	0	7	3
NEME_ORF_30565	6	24	8	22	20	44	25	9	13	38	16	36	13	41	8
NEME_ORF_193502	3	27	30	49	10	63	51	20	16	49	31	36	13	56	21
NEME_ORF_209536	0	7	7	4	2	4	8	2	0	2	3	0	0	4	0
NEME_ORF_193504	67	82	40	83	23	111	127	22	54	105	53	81	36	104	24
NEME_ORF_29638	29	25	25	19	7	25	23	8	5	17	18	22	12	26	3
NEME_ORF_238571	1	0	0	1	0	0	0	0	0	2	0	4	0	0	1
NEME_ORF_54882	0	131	118	240	49	215	171	64	107	174	58	157	52	178	20
NEME_ORF_21403	0	4	14	6	7	12	15	13	11	12	6	6	4	12	1
NEME_ORF_21406	6	7	3	9	2	2	7	6	0	12	8	10	6	0	0
NEME_ORF_128062	2	22	20	7	6	17	31	5	6	19	10	16	4	22	9
NEME_ORF_128067	310	1806	1296	1839	587	1760	2252	1046	860	2791	1564	2123	829	2306	665
NEME_ORF_122001	42	61	41	55	20	52	70	28	33	50	33	40	34	68	16
NEME_ORF_128068	44	150	111	171	65	149	172	80	50	233	111	148	69	204	49
NEME_ORF_128069	55	154	85	137	59	131	161	68	62	215	101	129	64	185	43
NEME_ORF_129331	2	63	36	57	17	57	47	51	20	35	35	53	25	43	16
NEME_ORF_188955	120	922	725	982	429	1007	1226	571	385	1452	699	967	517	1529	354
NEME_ORF_129339	2	60	56	102	19	87	78	63	31	55	53	63	28	61	13
NEME_ORF_150032	4	3	4	7	1	2	5	9	0	22	4	6	0	23	1
NEME_ORF_150031	10	2	0	2	2	0	2	2	2	10	0	0	0	22	0
NEME_ORF_150036	6	95	46	90	33	84	99	55	28	112	104	110	46	149	25
NEME_ORF_150034	6	82	33	80	25	56	97	57	40	89	62	77	44	128	34
NEME_ORF_171364	2	64	26	72	9	42	61	34	14	50	32	52	32	46	24
NEME_ORF_223185	0	0	0	0	0	6	0	2	0	0	1	0	4	0	0
NEME_ORF_223187	0	2	0	0	0	26	0	24	0	0	1	0	3	2	0
NEME_ORF_221976	0	2	1	7	2	2	13	0	0	5	7	1	0	4	0
NEME_ORF_221975	0	4	5	2	1	0	3	4	2	4	5	1	0	7	0
NEME_ORF_221972	0	2	0	2	0	0	0	6	2	1	2	4	0	6	0
NEME_ORF_221973	0	8	0	4	0	0	0	0	2	0	2	2	0	4	2
NEME_ORF_240077	4	38	18	25	4	42	32	31	12	74	37	40	9	47	23
NEME_ORF_28589	18	6	0	0	0	9	4	6	0	7	6	3	2	5	0
NEME_ORF_240071	0	5	1	0	0	0	0	0	0	4	2	0	0	2	0
NEME_ORF_28583	288	0	7	4	4	0	4	17	2	6	4	0	0	13	0
NEME_ORF_240079	15	7	2	10	4	11	4	6	2	18	6	9	2	12	8
NEME_ORF_20750	17	8	3	10	2	5	6	4	4	20	5	16	8	20	10
NEME_ORF_166279	69	508	309	474	152	432	551	290	236	662	302	437	221	585	155
NEME_ORF_111290	224	1037	858	1081	337	894	1212	490	458	1170	895	1142	452	1262	425
NEME_ORF_252020	1	20	1	14	6	14	9	13	6	18	6	18	4	16	4
NEME_ORF_252026	58	23	6	19	10	16	2	14	4	2	21	4	2	32	0
NEME_ORF_252025	18	4	0	4	0	0	2	0	0	2	3	0	0	0	2
NEME_ORF_111298	151	1460	1049	1354	730	1485	1565	774	551	2006	1030	1362	693	1914	412
NEME_ORF_189601	30	129	97	94	18	61	105	59	23	99	73	125	40	74	19
NEME_ORF_258049	4	11	6	6	2	3	3	4	2	15	2	8	0	17	0
NEME_ORF_70722	3	11	4	2	0	4	6	2	0	14	2	10	0	6	2
NEME_ORF_234026	18	1	0	0	12	0	0	0	0	2	7	0	0	0	0
NEME_ORF_34711	1	0	0	4	0	0	4	1	0	3	4	2	2	1	2
NEME_ORF_10973	6	70	19	56	0	36	62	17	14	53	22	56	42	45	18
NEME_ORF_45299	50	45	43	61	27	115	88	34	28	72	34	80	29	84	16
NEME_ORF_24922	0	6	6	7	2	11	6	8	0	10	6	7	4	0	4
NEME_ORF_24925	34	22	15	23	10	33	21	15	6	30	30	31	20	53	8
NEME_ORF_24926	2	2	4	0	0	1	0	0	0	0	0	0	0	0	0
NEME_ORF_61200	0	0	0	4	0	2	4	0	0	0	0	4	0	4	4
NEME_ORF_60158	2	4	3	3	0	9	4	6	2	0	2	0	2	0	0
NEME_ORF_60151	81	346	184	326	52	302	372	335	111	517	331	253	162	715	154
NEME_ORF_15614	17	0	0	0	0	0	0	0	0	0	5	0	0	1	0
NEME_ORF_237285	6	3	7	12	3	10	9	2	0	11	6	5	0	17	5
NEME_ORF_60156	9	7	4	8	6	9	35	10	12	19	14	6	5	23	5
NEME_ORF_219588	1	32	12	40	4	32	45	29	3	40	20	30	23	56	6
NEME_ORF_219584	0	0	10	0	0	0	1	0	0	0	0	0	0	2	0
NEME_ORF_237283	12	2	0	0	0	2	2	0	0	6	0	0	0	1	4
NEME_ORF_219586	0	0	0	2	0	0	0	0	0	1	0	0	0	4	0
NEME_ORF_219580	1	6	2	4	0	0	2	0	2	5	2	4	0	0	0
NEME_ORF_219582	0	14	0	2	2	6	8	3	3	0	2	10	2	18	1
NEME_ORF_222276	446	1548	1111	1447	713	1598	1961	940	772	1864	1236	1408	797	1926	570
NEME_ORF_222277	9	17	8	13	6	12	15	9	5	21	4	1	4	13	4
NEME_ORF_211352	1	4	2	6	0	4	0	0	2	0	0	2	4	0	1
NEME_ORF_160468	179	1284	715	1309	366	1224	1500	1035	738	1556	1062	865	676	1798	517
NEME_ORF_211357	25	3	0	8	2	0	4	3	0	7	11	1	2	8	2
NEME_ORF_230915	2	0	0	1	0	4	0	0	0	0	3	2	0	0	0
NEME_ORF_12342	438	906	701	670	446	987	1233	550	330	1388	756	570	434	1109	403
NEME_ORF_253371	0	0	1	0	1	2	2	2	6	6	4	6	0	3	2
NEME_ORF_253373	0	2	0	2	0	1	3	2	3	1	0	0	0	3	0
NEME_ORF_253372	0	0	0	2	0	0	0	0	0	4	5	0	4	0	0
NEME_ORF_237289	0	0	4	0	0	6	4	0	2	5	0	3	0	7	0
NEME_ORF_253377	7	1	3	0	0	5	0	0	0	0	0	0	0	2	0
NEME_ORF_227985	7	209	213	218	91	241	261	121	129	264	163	214	97	308	104
NEME_ORF_227984	0	12	2	6	3	9	20	1	3	56	3	13	1	26	2
NEME_ORF_227981	0	6	4	3	3	6	25	2	0	36	5	15	5	25	3
NEME_ORF_227983	0	6	3	2	2	11	22	13	0	34	4	4	5	24	2
NEME_ORF_12347	0	15	4	9	2	15	20	4	8	17	17	13	6	12	6
NEME_ORF_227989	88	1927	1827	1957	796	1978	2327	1124	878	2532	1644	2002	861	2642	806
NEME_ORF_35042	17	13	25	9	16	16	12	6	10	21	19	17	11	13	9
NEME_ORF_35044	31	67	50	71	20	96	132	24	29	85	61	89	42	99	16
NEME_ORF_255794	0	0	0	0	0	0	4	2	0	0	1	4	2	4	2
NEME_ORF_255797	18	2	0	0	0	0	2	0	0	0	2	0	0	4	0
NEME_ORF_255796	0	2	2	6	0	2	4	2	2	2	2	2	0	2	0
NEME_ORF_196026	2	114	75	81	58	123	129	55	30	136	81	126	58	141	61
NEME_ORF_256260	245	122	97	131	56	121	114	43	50	141	60	173	68	129	62
NEME_ORF_256262	0	0	0	2	0	2	4	2	0	3	0	3	0	6	2
NEME_ORF_256263	0	0	1	1	0	6	2	0	0	2	1	1	0	0	0
NEME_ORF_256266	5	11	4	2	2	12	1	7	2	19	2	22	2	6	0
NEME_ORF_45215	63	67	69	124	37	136	133	81	45	62	52	78	61	99	47
NEME_ORF_257798	11	0	0	0	0	1	4	2	0	0	6	0	0	0	0
NEME_ORF_257793	36	0	0	0	0	0	2	0	2	0	0	0	0	0	0
NEME_ORF_257792	0	12	12	3	0	10	0	5	2	1	10	0	0	0	8
NEME_ORF_257797	2	2	5	0	2	18	4	20	2	23	7	5	2	10	6
NEME_ORF_257794	10	4	4	6	0	4	0	0	0	2	0	0	2	4	3
NEME_ORF_225727	177	423	286	478	247	368	523	258	268	589	318	544	206	624	161
NEME_ORF_177346	1766	2105	434	3391	1627	2978	4363	1412	1187	608	2286	3651	1657	2155	641
NEME_ORF_225725	309	1238	761	1244	572	1201	1482	731	605	1693	916	1407	563	1553	416
NEME_ORF_225722	0	0	0	0	0	2	0	4	0	2	2	0	1	2	0
NEME_ORF_225721	0	12	0	1	0	6	3	2	0	0	0	0	1	2	0
NEME_ORF_225720	8	0	2	2	0	2	2	0	0	0	1	0	0	0	0
NEME_ORF_6086	3	0	1	0	0	0	9	0	0	0	3	3	0	0	2
NEME_ORF_190073	2	2	4	4	0	9	6	8	0	7	4	4	6	5	2
NEME_ORF_15917	2	10	7	9	4	4	24	6	2	2	4	10	2	11	2
NEME_ORF_15919	1	6	2	0	3	1	4	0	0	1	0	4	0	3	0
NEME_ORF_254682	203	325	252	439	117	417	472	179	176	608	266	625	165	530	166
NEME_ORF_254685	0	2	2	7	2	25	24	0	1	10	6	10	2	6	0
NEME_ORF_341	32	168	79	114	24	131	115	76	55	115	98	165	71	181	47
NEME_ORF_348	35	18	52	151	0	22	38	8	4	2	12	35	10	92	0
NEME_ORF_232264	21	10	28	29	14	28	22	20	31	33	18	14	7	50	18
NEME_ORF_229723	0	0	0	6	6	5	0	0	0	6	6	0	4	0	0
NEME_ORF_257137	35	0	0	0	0	2	0	2	0	3	0	0	2	0	0
NEME_ORF_257135	2	7	0	0	0	18	2	0	2	9	0	2	1	0	0
NEME_ORF_257134	0	0	1	0	0	7	0	0	0	0	0	2	2	0	0
NEME_ORF_257132	0	0	0	6	2	1	0	0	0	2	0	4	0	0	0
NEME_ORF_257131	0	1	0	2	4	0	4	2	0	3	0	3	4	6	0
NEME_ORF_221111	93	0	0	6	4	1	4	0	2	8	7	2	3	6	0
NEME_ORF_221118	383	680	609	688	291	698	816	412	283	805	544	790	294	1020	252
NEME_ORF_151108	274	2555	1845	2704	1008	2935	3227	1542	1144	3424	2117	2601	1307	3848	1023
NEME_ORF_151101	44	61	352	21	115	130	10	277	22	40	204	143	69	326	18
NEME_ORF_46541	25	38	20	32	9	39	38	20	22	36	29	15	23	60	9
NEME_ORF_46540	79	39	42	55	36	50	57	31	18	88	56	38	23	89	19
NEME_ORF_141354	0	8	4	14	4	4	4	4	0	15	8	2	8	10	0
NEME_ORF_141356	0	44	12	43	13	41	39	24	13	54	20	38	18	48	10
NEME_ORF_141352	0	6	2	8	0	6	8	0	2	16	2	23	0	4	0
NEME_ORF_205091	101	803	576	863	406	838	1062	361	403	968	706	999	377	1123	293
NEME_ORF_207827	5	3	4	2	0	4	4	0	0	4	0	2	0	3	4
NEME_ORF_220649	3	0	0	2	0	4	2	0	2	4	1	0	1	1	2
NEME_ORF_220648	0	5	2	6	2	3	5	0	2	3	0	1	0	8	1
NEME_ORF_220640	10	0	0	0	0	0	0	0	0	0	0	0	0	0	0
NEME_ORF_38616	7	88	15	51	19	50	83	37	27	132	50	104	26	85	28
NEME_ORF_263579	0	2	0	2	0	0	0	0	0	3	1	0	0	4	0
NEME_ORF_263570	6	8	4	2	4	7	8	10	4	17	5	3	2	12	2
NEME_ORF_263572	3	0	0	3	0	4	4	2	0	4	0	0	6	0	2
NEME_ORF_263573	2	2	2	8	4	5	4	0	4	12	3	4	2	2	4
NEME_ORF_262627	0	0	2	2	0	2	2	0	0	2	2	2	2	0	0
NEME_ORF_112154	96	115	71	85	39	111	142	65	69	102	79	76	67	129	56
NEME_ORF_112153	516	662	416	742	270	686	936	416	278	763	599	535	380	712	295
NEME_ORF_204320	376	571	430	586	238	691	718	254	284	868	460	637	237	804	265
NEME_ORF_255009	135	1	4	2	0	2	0	0	0	2	3	0	1	3	0
NEME_ORF_51022	8	18	16	27	9	24	16	6	10	16	6	15	6	23	16
NEME_ORF_51023	12	5	11	14	5	3	9	4	8	19	11	14	5	11	3
NEME_ORF_236185	10	8	0	19	19	6	0	0	0	2	2	5	0	0	5
NEME_ORF_155900	16	153	122	107	88	149	156	86	56	240	63	150	77	224	46
NEME_ORF_17188	500	375	195	340	197	521	286	265	107	436	396	265	214	332	195
NEME_ORF_107546	0	11	4	16	6	10	22	46	6	17	3	18	12	15	2
NEME_ORF_17180	60	66	25	56	4	35	48	8	10	73	13	38	21	74	21
NEME_ORF_117538	0	79	53	83	25	103	98	65	31	136	58	49	39	125	24
NEME_ORF_263398	14	5	4	0	2	2	6	0	4	4	0	2	2	6	0
NEME_ORF_263399	12	14	10	16	4	20	30	14	10	42	22	26	15	30	12
NEME_ORF_207217	13	10	5	2	0	3	29	26	5	4	0	7	0	5	1
NEME_ORF_263396	14	1	2	0	0	9	2	1	0	0	0	0	4	0	0
NEME_ORF_263393	0	2	3	4	3	0	0	0	0	0	4	1	3	4	1
NEME_ORF_165712	9	63	45	65	36	56	82	19	38	63	64	47	27	86	25
NEME_ORF_165710	231	0	0	0	0	0	0	0	0	0	0	0	0	0	0
NEME_ORF_165717	48	4	8	10	4	9	8	3	2	19	0	9	7	11	4
NEME_ORF_51753	5	13	11	21	15	22	12	11	10	27	11	20	10	18	7
NEME_ORF_165718	225	1183	981	1335	605	1276	1485	504	528	1558	1039	1194	638	2017	392
NEME_ORF_32589	2	2	2	5	9	4	7	2	0	4	6	2	0	6	0
NEME_ORF_107891	130	617	379	607	155	522	691	328	238	879	421	646	263	845	192
NEME_ORF_107893	6	56	40	47	32	96	69	12	25	69	45	52	27	68	29
NEME_ORF_49032	12	19	22	19	14	26	37	15	13	24	23	26	13	24	6
NEME_ORF_203678	45	173	147	49	72	59	86	52	66	10	32	53	17	19	10
NEME_ORF_56552	16	133	166	158	14	265	180	50	29	102	76	180	33	114	22
NEME_ORF_218222	44	6	0	9	4	2	16	2	2	3	4	6	6	10	5
NEME_ORF_18409	24	24	10	16	8	39	35	19	10	42	14	40	15	43	5
NEME_ORF_18408	328	3	6	11	15	3	12	5	0	5	0	2	2	5	4
NEME_ORF_186655	2	1	0	5	0	8	9	5	0	8	1	2	1	2	0
NEME_ORF_186654	3	2	1	4	4	2	0	2	0	1	0	4	0	6	2
NEME_ORF_186651	110	127	78	110	58	118	150	83	54	156	110	174	60	258	30
NEME_ORF_233944	4	0	0	2	0	0	2	0	0	1	1	0	0	0	0
NEME_ORF_144210	84	569	365	681	292	789	790	336	267	927	429	609	290	809	217
NEME_ORF_187389	0	20	8	25	4	21	33	36	12	40	26	26	16	32	14
NEME_ORF_233947	11	0	0	2	0	0	0	0	0	0	2	1	0	2	0
NEME_ORF_233249	0	2	0	6	2	3	0	0	0	1	0	2	0	0	0
NEME_ORF_187380	6	46	16	36	5	11	31	15	21	52	18	24	15	44	7
NEME_ORF_233942	30	4	6	0	2	0	1	0	2	2	13	4	4	0	0
NEME_ORF_239476	16	4	20	6	1	15	10	1	1	15	6	3	2	12	0
NEME_ORF_239477	10	10	9	6	1	1	23	11	10	23	12	8	4	26	2
NEME_ORF_239474	10	3	1	2	0	0	2	1	0	2	0	0	3	1	0
NEME_ORF_239470	25	0	0	0	0	1	0	2	0	2	0	0	0	2	0
NEME_ORF_239471	1	6	6	6	4	12	12	0	8	14	10	4	2	10	8
NEME_ORF_239479	0	2	2	1	2	0	2	0	0	2	2	0	0	3	0
NEME_ORF_49483	129	8	10	12	3	9	12	2	3	18	13	21	7	13	4
NEME_ORF_49487	0	53	33	50	11	43	59	35	29	61	38	46	26	61	20
NEME_ORF_49485	219	16	9	21	21	26	36	9	9	24	17	23	13	42	9
NEME_ORF_211419	0	0	0	2	0	0	0	12	2	4	1	3	0	4	0
NEME_ORF_234745	35	44	16	34	24	43	39	22	16	57	36	24	8	73	8
NEME_ORF_19759	0	2	2	0	0	4	1	0	0	2	0	0	0	2	0
NEME_ORF_104317	4	90	52	58	12	49	113	54	52	54	75	45	58	99	41
NEME_ORF_104314	14	88	26	71	6	46	117	46	45	42	56	35	34	135	59
NEME_ORF_104313	2	10	0	10	0	7	21	5	1	2	17	11	4	25	6
NEME_ORF_204543	250	1797	772	1961	923	1921	2461	1045	857	2040	1384	1950	782	2710	675
NEME_ORF_39477	169	188	101	128	77	135	145	92	72	236	143	145	56	232	56
NEME_ORF_49538	15	8	0	5	5	13	5	6	5	11	6	4	4	8	7
NEME_ORF_140293	1	27	11	30	5	25	30	21	9	43	24	36	17	30	6
NEME_ORF_140292	1	21	17	13	9	14	17	15	7	19	20	22	18	28	8
NEME_ORF_140291	0	3	0	6	0	11	6	14	3	8	3	7	7	7	0
NEME_ORF_140297	14	168	95	153	47	165	228	113	55	204	116	164	98	219	42
NEME_ORF_199020	2	64	11	82	10	58	92	55	47	146	38	79	65	162	33
NEME_ORF_140294	13	165	117	170	63	156	186	116	65	192	124	133	74	213	79
NEME_ORF_206752	0	7	0	4	2	4	3	4	4	2	2	4	2	5	0
NEME_ORF_206755	16	7	0	3	2	1	3	0	4	2	0	0	2	0	2
NEME_ORF_245611	2	1	2	0	0	0	0	0	0	0	0	2	0	0	2
NEME_ORF_245610	0	3	3	0	2	4	0	1	0	8	0	2	3	5	0
NEME_ORF_245613	4	0	0	0	0	0	0	0	0	4	0	0	0	0	0
NEME_ORF_47163	19	93	60	76	37	88	131	65	12	86	88	120	40	119	46
NEME_ORF_142671	6	44	72	60	21	85	97	56	16	72	67	36	26	81	22
NEME_ORF_47167	8	72	31	64	32	61	79	30	26	105	47	84	49	69	24
NEME_ORF_13773	520	857	656	842	484	924	945	570	503	1167	816	890	577	1546	460
NEME_ORF_242390	234	5	0	0	0	3	0	0	0	2	4	0	2	2	0
NEME_ORF_248144	0	2	0	2	0	0	2	0	0	0	2	0	0	0	0
NEME_ORF_161733	4	35	45	64	6	49	40	20	6	85	40	22	36	30	6
NEME_ORF_159963	13	771	313	860	188	762	652	614	334	1086	452	670	307	1237	173
NEME_ORF_159967	1	44	17	41	5	33	43	18	19	51	25	37	20	65	7
NEME_ORF_159969	0	54	15	47	9	42	33	36	14	67	34	41	16	67	12
NEME_ORF_32051	65	22	37	69	30	31	73	28	42	89	43	66	7	89	2
NEME_ORF_59613	3	12	2	8	2	14	15	15	8	13	2	16	10	18	8
NEME_ORF_244565	22	1169	821	1202	444	1356	1412	739	539	1772	936	1319	513	1707	400
NEME_ORF_59610	0	9	2	8	2	8	10	8	3	10	2	5	0	14	0
NEME_ORF_59617	98	108	56	92	14	74	126	64	41	136	76	116	46	234	30
NEME_ORF_59615	20	80	24	54	8	50	28	32	17	62	19	35	13	59	16
NEME_ORF_190503	9	2	0	0	0	0	2	9	0	2	0	0	0	0	0
NEME_ORF_251718	126	6	8	2	0	2	4	4	0	10	4	6	2	6	0
NEME_ORF_158459	61	326	219	355	129	283	345	169	134	447	187	365	121	411	126
NEME_ORF_69862	61	113	46	76	35	173	103	54	18	178	45	137	40	200	37
NEME_ORF_208173	41	0	0	2	0	1	0	0	0	0	0	0	4	4	0
NEME_ORF_54937	20	25	8	15	11	12	45	6	7	19	14	13	9	16	10
NEME_ORF_54936	0	2	0	2	2	2	0	0	2	4	2	0	0	0	2
NEME_ORF_54939	0	2	0	2	0	2	0	0	0	1	0	2	2	0	0
NEME_ORF_6618	188	28	14	11	15	22	39	20	10	39	29	21	11	35	10
NEME_ORF_64230	6	37	41	26	6	38	42	8	14	45	29	32	17	38	20
NEME_ORF_55048	202	581	506	696	257	754	717	370	244	969	519	627	297	841	268
NEME_ORF_200344	18	2123	1534	2180	815	2013	2449	817	1049	2580	1902	2684	1074	2785	705
NEME_ORF_64237	815	121	110	133	47	137	166	76	63	163	97	161	42	128	22
NEME_ORF_200347	14	1866	1229	1804	785	1817	2164	702	784	2061	1437	2459	1006	2942	645
NEME_ORF_200348	11	690	464	641	328	752	893	223	268	807	470	890	352	1165	220
NEME_ORF_55040	29	74	44	97	40	98	114	51	43	128	76	114	50	103	31
NEME_ORF_55041	197	379	232	369	118	317	407	168	149	451	282	354	122	386	85
NEME_ORF_3553	0	1	0	11	2	11	6	0	0	4	1	7	2	0	4
NEME_ORF_188626	2	38	17	20	3	33	13	8	9	47	6	28	7	21	6
NEME_ORF_3556	0	0	1	2	4	2	8	4	2	4	1	1	1	1	0
NEME_ORF_188625	6	104	37	111	27	135	67	38	47	130	35	123	65	78	27
NEME_ORF_25500	707	0	0	0	0	0	0	1	0	0	0	0	0	0	2
NEME_ORF_242168	26	12	10	6	12	18	10	10	4	6	5	8	6	14	4
NEME_ORF_230265	0	0	0	2	0	0	0	0	2	0	0	0	2	0	1
NEME_ORF_11734	0	2	2	0	0	0	4	4	1	7	2	1	0	1	0
NEME_ORF_61775	377	404	252	385	168	342	453	173	150	530	323	467	151	450	153
NEME_ORF_11735	5	2	2	1	0	1	0	2	4	11	0	0	0	4	0
NEME_ORF_178113	76	545	227	525	132	380	471	254	230	673	319	568	225	637	160
NEME_ORF_178112	16	104	42	101	37	67	95	53	48	137	85	120	55	126	40
NEME_ORF_135885	382	922	395	914	328	1001	844	476	363	1031	627	1208	344	1401	407
NEME_ORF_178117	22	128	62	93	32	127	151	56	48	152	84	104	54	88	55
NEME_ORF_135880	31	108	54	96	33	103	121	63	36	105	64	103	41	195	56
NEME_ORF_261429	6	5	2	2	0	3	0	0	4	5	0	2	0	2	0
NEME_ORF_134759	1689	1893	1251	1866	750	2310	2767	965	963	2584	1762	1861	914	1931	842
NEME_ORF_60425	4	19	7	3	10	11	22	3	0	11	14	13	12	21	4
NEME_ORF_10819	12	121	70	126	16	163	209	95	32	109	96	78	18	145	26
NEME_ORF_10816	2	14	6	19	3	22	18	10	1	12	12	11	1	14	3
NEME_ORF_261422	194	0	2	0	0	2	0	2	0	3	2	6	0	8	2
NEME_ORF_10813	0	7	5	6	6	2	12	4	2	3	3	0	2	3	2
NEME_ORF_134753	67	185	145	176	62	224	268	140	124	297	225	88	102	378	66
NEME_ORF_137487	0	20	17	22	10	32	44	6	26	36	14	12	18	26	8
NEME_ORF_210327	1	2	5	2	0	0	4	2	0	2	0	2	0	1	0
NEME_ORF_210326	0	2	0	0	0	0	0	0	0	1	0	1	0	0	0
NEME_ORF_213669	30	0	0	0	0	0	0	0	0	0	0	0	0	1	2
NEME_ORF_213663	0	4	0	0	0	3	2	2	0	1	0	4	2	0	0
NEME_ORF_2603	3	4	0	2	0	0	4	1	3	4	3	4	3	0	1
NEME_ORF_2602	6	0	2	2	0	0	0	0	2	0	5	3	1	4	0
NEME_ORF_169656	8	18	7	26	8	15	26	20	9	23	20	14	5	33	9
NEME_ORF_169652	46	128	59	97	35	105	159	63	39	82	74	59	32	129	40
NEME_ORF_169651	26	56	56	67	20	52	80	49	32	55	60	27	18	83	12
NEME_ORF_169659	8	42	28	41	20	60	66	30	23	32	38	30	32	79	17
NEME_ORF_23907	65	305	134	229	47	226	301	171	90	319	180	311	100	371	96
NEME_ORF_40516	55	164	99	158	37	176	159	86	62	227	124	170	63	271	64
NEME_ORF_40514	12	99	50	93	23	117	82	62	37	167	54	79	34	138	29
NEME_ORF_40512	145	581	393	573	293	577	683	299	312	836	560	676	295	943	256
NEME_ORF_173693	80	804	690	934	355	963	1206	536	414	1267	892	824	457	1429	327
NEME_ORF_195206	47	17	2	9	20	44	11	25	60	27	12	5	14	17	6
NEME_ORF_137229	202	1	5	5	3	15	11	24	7	4	9	4	7	10	2
NEME_ORF_137227	280	11	8	4	13	10	5	31	2	12	11	9	6	19	4
NEME_ORF_137222	91	192	135	137	91	228	198	102	80	231	137	248	69	202	64
NEME_ORF_66868	20	117	75	142	40	115	162	73	52	147	97	121	41	132	73
NEME_ORF_66869	4	85	65	68	18	64	89	35	20	92	60	103	38	94	19
NEME_ORF_66862	32	0	0	0	0	0	0	0	0	2	2	3	0	2	0
NEME_ORF_124507	2	39	41	52	8	28	62	56	31	52	43	34	28	73	20
NEME_ORF_66861	71	0	0	2	0	0	0	6	0	4	0	3	0	7	0
NEME_ORF_66866	0	12	16	7	7	14	22	2	4	14	13	5	14	15	3
NEME_ORF_174314	10	63	58	63	24	71	81	45	31	93	62	65	43	95	13
NEME_ORF_123044	3	207	115	194	40	206	230	61	41	150	63	177	47	122	45
NEME_ORF_123046	0	2	2	1	4	7	5	2	0	5	3	7	0	2	0
NEME_ORF_63300	22	24	9	17	3	15	16	11	4	22	30	11	7	34	10
NEME_ORF_63302	12	48	32	27	9	33	35	16	14	58	17	43	6	44	6
NEME_ORF_63306	389	660	580	550	387	669	862	258	402	922	574	672	248	928	197
NEME_ORF_162125	4	75	50	88	22	61	79	54	12	127	56	63	36	120	30
NEME_ORF_162127	22	97	68	75	34	132	170	74	50	175	93	95	63	125	33
NEME_ORF_225444	0	0	1	0	0	2	4	0	0	1	0	3	1	4	0
NEME_ORF_225445	0	0	0	3	1	7	3	2	1	1	0	0	2	4	2
NEME_ORF_162128	14	310	166	317	69	297	349	220	118	477	203	241	144	366	121
NEME_ORF_36229	13	32	119	25	141	21	61	145	348	17	266	105	332	37	358
NEME_ORF_36228	6	41	32	49	19	38	38	20	20	38	26	26	12	58	15
NEME_ORF_36221	194	8	2	6	3	4	7	9	5	6	6	12	7	7	0
NEME_ORF_36222	212	117	28	93	25	67	137	61	70	131	78	100	21	84	16
NEME_ORF_37176	10	6	4	8	3	13	14	0	6	35	10	22	6	8	2
NEME_ORF_37175	1	7	4	11	8	28	3	4	4	11	17	10	2	22	5
NEME_ORF_37173	1	0	0	0	0	14	5	0	0	5	0	0	8	0	0
NEME_ORF_125677	2	6	8	2	2	5	13	5	2	19	0	10	2	10	1
NEME_ORF_157699	6	8	1	9	3	2	6	3	11	4	11	2	6	11	1
NEME_ORF_27599	23	6	28	8	0	4	10	6	0	9	9	10	2	4	4
NEME_ORF_128742	0	305	24	8	145	7	0	253	32	1036	12	348	2	10	233
NEME_ORF_27595	21	79	84	99	31	139	120	50	33	110	132	84	31	174	39
NEME_ORF_27597	173	28	235	22	25	24	38	16	11	97	44	30	18	39	22
NEME_ORF_27596	2	9	2	13	0	8	8	3	2	7	6	7	4	11	2
NEME_ORF_157696	2	12	11	11	10	14	18	9	8	10	9	15	5	26	1
NEME_ORF_151229	2	48	23	32	16	80	49	31	13	85	47	30	8	35	14
NEME_ORF_151224	4	25	10	15	9	40	25	12	17	52	13	19	6	25	0
NEME_ORF_151227	6	53	25	47	17	77	47	20	24	56	38	35	14	37	24
NEME_ORF_163654	188	291	279	616	167	1374	355	664	326	479	633	235	566	455	50
NEME_ORF_26427	34	412	363	371	118	392	525	392	447	468	484	416	535	593	362
NEME_ORF_26423	11	58	28	43	13	47	59	24	15	58	38	38	15	53	12
NEME_ORF_108575	19	254	160	247	110	261	273	126	108	326	209	268	96	330	99
NEME_ORF_241268	0	2	0	0	0	11	2	0	0	0	3	0	0	5	0
NEME_ORF_218358	3835	0	0	0	2	0	0	4	0	0	2	0	0	6	2
NEME_ORF_218359	1837	0	0	0	4	0	4	2	2	0	6	4	2	2	0
NEME_ORF_116890	2	20	26	27	9	24	33	20	9	26	23	13	11	46	9
NEME_ORF_241267	0	0	0	0	0	1	0	0	0	0	0	2	0	6	1
NEME_ORF_116897	147	977	676	1057	275	922	1066	599	464	1400	873	979	452	1736	344
NEME_ORF_218350	0	0	0	1	3	8	2	0	2	7	2	3	3	1	2
NEME_ORF_116895	0	14	0	7	0	1	3	3	0	3	4	2	0	7	0
NEME_ORF_54583	26	130	123	190	35	246	187	177	86	160	126	171	74	230	87
NEME_ORF_54585	16	120	121	167	33	227	158	206	53	146	98	159	88	167	95
NEME_ORF_231178	14	0	1	0	0	0	0	0	0	0	4	1	0	5	0
NEME_ORF_209075	2	0	4	0	0	3	0	0	0	0	2	0	2	2	0
NEME_ORF_209077	11	0	0	1	0	4	3	0	0	0	1	1	2	0	2
NEME_ORF_25994	35	213	125	187	104	198	251	68	95	241	168	231	122	244	101
NEME_ORF_25993	83	789	425	716	255	686	744	419	257	949	516	848	298	957	248
NEME_ORF_25992	16	274	167	206	79	205	222	88	88	300	139	237	88	278	100
NEME_ORF_55379	14	3014	1641	2365	592	2233	2924	1192	1091	3311	1767	3143	1025	3411	959
NEME_ORF_25999	7	43	10	32	2	29	26	26	14	47	26	37	10	75	18
NEME_ORF_25998	102	214	183	222	76	290	217	210	138	386	230	349	119	487	99
NEME_ORF_209073	0	2	4	2	0	0	4	0	2	2	2	4	2	2	0
NEME_ORF_4303	38	80	37	45	16	45	72	54	19	48	40	46	10	113	28
NEME_ORF_223067	2	4	2	0	1	6	7	4	4	9	7	7	0	2	1
NEME_ORF_223064	1	9	15	2	8	10	0	0	6	9	6	9	2	16	4
NEME_ORF_223061	0	23	6	18	8	15	24	30	11	53	16	24	13	34	6
NEME_ORF_209079	2	1	2	0	0	1	0	6	2	0	10	4	0	5	2
NEME_ORF_247403	39	0	0	0	1	1	0	0	2	4	3	0	0	2	2
NEME_ORF_208306	8	2	0	0	0	0	0	4	0	0	3	2	0	0	0
NEME_ORF_111157	45	118	93	104	33	106	138	69	45	161	68	107	44	132	74
NEME_ORF_49660	639	189	123	106	64	126	148	103	81	243	63	182	66	221	89
NEME_ORF_119701	644	2235	2280	2096	870	2288	2911	1500	1066	2417	1775	1874	1117	2861	771
NEME_ORF_248413	5	0	0	1	0	10	4	3	0	0	0	0	3	0	2
NEME_ORF_110825	6	2	1	2	0	0	2	0	0	1	3	2	1	4	1
NEME_ORF_181422	492	1492	1447	1627	738	1664	2133	845	756	1640	1337	1289	593	2823	562
NEME_ORF_56190	3	74	34	46	25	47	71	54	38	106	47	61	59	80	51
NEME_ORF_255451	0	10	6	14	8	16	18	16	2	26	10	19	8	22	10
NEME_ORF_226154	4	1	0	8	2	0	16	2	0	0	8	0	2	14	0
NEME_ORF_226152	15	0	2	16	17	5	58	3	0	0	16	4	0	51	2
NEME_ORF_187295	27	161	143	127	57	178	193	104	55	233	143	210	88	227	80
NEME_ORF_34142	379	1774	1181	1745	785	1853	2125	1022	867	2196	1719	1415	828	2614	666
NEME_ORF_28043	8	53	15	34	31	42	44	24	20	49	25	25	28	66	6
NEME_ORF_28046	0	0	2	0	0	5	64	2	14	0	6	0	15	2	1
NEME_ORF_207572	36	0	0	0	0	0	0	0	0	0	0	0	0	0	0
NEME_ORF_207571	254	0	0	2	2	0	0	0	0	2	0	1	0	0	0
NEME_ORF_207575	40	35	51	68	15	64	31	30	20	70	44	93	15	56	26
NEME_ORF_207578	87	192	130	249	135	242	295	82	100	310	177	266	61	272	69
NEME_ORF_191263	32	59	28	37	19	78	33	48	6	47	24	51	27	23	16
NEME_ORF_101302	11	152	40	128	29	104	154	104	57	113	88	130	57	140	53
NEME_ORF_101303	0	26	20	23	8	20	33	21	12	27	12	25	18	33	10
NEME_ORF_101307	8	108	39	57	33	70	116	70	36	65	79	79	43	85	39
NEME_ORF_62795	2	10	4	5	2	1	8	0	1	4	3	1	6	0	2
NEME_ORF_102650	302	944	781	867	400	1018	1226	501	457	1144	946	1030	440	1334	396
NEME_ORF_62792	0	12	14	28	12	13	14	18	5	29	23	21	6	20	9
NEME_ORF_166142	628	3555	3118	4200	1930	4704	5514	2839	2045	4838	3078	2752	2041	6134	1330
NEME_ORF_104489	163	1478	988	1316	500	1557	1503	698	623	1459	1076	1260	725	1909	555
NEME_ORF_104486	30	699	970	831	281	861	874	270	269	1191	753	893	409	1354	335
NEME_ORF_115706	84	259	178	329	150	339	334	182	152	304	273	264	124	325	100
NEME_ORF_115705	496	444	267	454	188	472	591	238	156	544	322	588	170	582	134
NEME_ORF_191645	51	684	387	802	226	677	750	500	341	870	553	590	367	1091	234
NEME_ORF_115703	21	22	37	30	24	35	54	27	14	23	36	31	30	43	11
NEME_ORF_28236	110	280	199	245	142	253	279	126	104	315	241	256	98	298	101
NEME_ORF_23560	24	95	34	78	8	118	62	101	27	112	65	64	25	95	34
NEME_ORF_140729	79	954	613	928	321	829	1117	503	426	1076	742	789	442	1161	372
NEME_ORF_140726	66	216	155	174	85	164	253	88	72	214	157	165	84	300	80
NEME_ORF_46661	11	52	24	58	21	90	53	27	26	61	51	48	28	73	17
NEME_ORF_206221	33	2	0	0	2	1	0	2	2	4	2	0	0	0	2
NEME_ORF_206220	8	2	6	51	6	8	10	18	2	21	10	7	4	8	8
NEME_ORF_206223	5	3	0	2	0	1	1	0	0	2	3	3	0	0	0
NEME_ORF_206222	22	2	0	0	0	0	0	0	0	0	0	0	0	1	0
NEME_ORF_262988	520	1159	980	1014	515	1435	751	577	577	1600	957	981	546	1556	599
NEME_ORF_150954	0	18	4	6	5	17	0	0	5	13	10	22	8	10	2
NEME_ORF_150956	5	409	115	468	52	333	445	335	187	662	198	383	187	576	93
NEME_ORF_113709	17	19	8	15	2	12	6	2	4	17	16	16	12	21	8
NEME_ORF_243622	1	4	0	1	2	2	2	2	2	6	4	4	6	0	4
NEME_ORF_51456	11	9	26	4	9	33	21	12	11	11	20	12	5	2	4
NEME_ORF_243623	1	2	0	0	2	0	3	2	0	0	2	4	1	0	0
NEME_ORF_40970	36	43	45	48	8	37	73	16	18	46	50	51	24	60	22
NEME_ORF_60800	273	271	239	274	112	267	317	129	108	351	226	303	141	337	94
NEME_ORF_234566	4	4	2	14	0	20	2	6	2	14	6	21	8	18	2
NEME_ORF_60807	12	105	70	107	34	75	122	43	55	100	66	118	49	90	26
NEME_ORF_144387	5	16	14	16	7	9	32	7	0	18	18	15	12	3	3
NEME_ORF_144381	7	67	46	74	45	83	81	92	46	81	40	73	39	103	31
NEME_ORF_144383	10	16	5	18	5	8	15	7	1	15	8	6	8	11	4
NEME_ORF_144382	1	6	11	9	3	8	7	3	4	18	3	2	3	13	0
NEME_ORF_155206	7	19	6	23	1	15	22	17	2	28	5	12	2	21	10
NEME_ORF_155207	0	20	16	28	8	28	12	13	12	14	22	24	6	22	16
NEME_ORF_260162	0	2	0	0	0	0	4	2	0	0	0	3	0	0	0
NEME_ORF_224579	6	65	81	88	50	77	150	44	34	89	212	46	34	64	50
NEME_ORF_141093	10	43	21	38	2	27	27	28	20	40	22	49	10	29	6
NEME_ORF_224577	0	5	1	10	1	4	5	4	0	12	16	4	0	6	4
NEME_ORF_141096	121	4	0	2	4	4	0	4	4	2	4	2	0	0	0
NEME_ORF_141095	158	1306	689	1124	211	1194	810	705	539	1452	776	2042	395	1570	266
NEME_ORF_50238	30	161	129	124	58	178	209	151	85	201	161	142	76	226	68
NEME_ORF_50233	117	1314	699	1147	285	1010	1299	665	520	1541	856	1199	534	1734	411
NEME_ORF_237546	0	2	2	1	2	5	2	0	4	2	10	3	0	4	2
NEME_ORF_10477	0	10	0	8	0	2	8	6	2	14	6	8	0	4	0
NEME_ORF_264138	0	12	2	2	0	10	2	0	0	4	6	8	2	4	2
NEME_ORF_264131	6	9	3	6	6	2	4	2	4	7	3	8	4	13	4
NEME_ORF_264133	2	10	0	3	0	1	2	2	2	11	0	2	0	6	3
NEME_ORF_264135	3	2	1	2	0	2	0	0	2	6	1	2	0	2	1
NEME_ORF_264136	23	200	134	267	81	279	253	116	94	382	114	235	118	357	91
NEME_ORF_264521	0	5	4	8	4	5	10	4	2	7	9	12	6	20	0
NEME_ORF_17887	7	60	19	77	33	51	28	24	31	103	59	63	12	40	10
NEME_ORF_17883	12	28	40	40	16	36	68	24	7	61	25	25	13	44	20
NEME_ORF_12965	125	191	110	172	65	264	220	132	66	247	141	242	60	304	53
NEME_ORF_12966	21	16	4	13	5	23	24	13	2	23	7	30	8	12	5
NEME_ORF_227009	11	2	2	0	2	2	0	2	0	0	0	0	0	3	0
NEME_ORF_130612	22	26	15	25	7	18	18	22	19	38	24	17	13	46	8
NEME_ORF_227003	83	154	164	247	126	231	306	116	129	275	147	225	84	294	77
NEME_ORF_154855	7	33	8	53	8	37	72	20	28	43	23	19	23	38	20
NEME_ORF_138446	3	7	7	11	0	13	13	2	2	19	4	0	4	19	0
NEME_ORF_51182	183	30	54	36	41	66	65	37	27	60	21	52	24	66	15
NEME_ORF_138449	4	9	1	15	4	21	22	11	6	13	7	4	14	21	2
NEME_ORF_242867	0	2	0	2	0	0	0	0	2	4	0	0	0	4	0
NEME_ORF_242864	3	14	2	8	2	10	8	6	6	18	8	2	6	14	6
NEME_ORF_249720	408	1993	1226	1982	648	2242	2407	1155	968	2424	1493	1611	949	2898	768
NEME_ORF_185829	17	265	5	7	9	193	7	111	41	16	7	7	245	14	1
NEME_ORF_45580	380	1442	1129	1480	713	1340	1682	742	596	1931	1270	1610	728	2229	516
NEME_ORF_230099	429	35	8	20	4	29	31	10	6	34	2	33	2	18	14
NEME_ORF_230097	3167	22	14	48	19	40	60	19	2	64	32	100	12	58	10
NEME_ORF_259979	2	2	3	0	0	0	0	4	0	1	0	0	0	2	0
NEME_ORF_230092	0	4	2	2	2	2	0	0	0	0	2	0	0	0	0
NEME_ORF_230091	4	9	10	19	1	6	16	0	2	16	17	8	4	13	14
NEME_ORF_238669	8	0	0	0	0	1	0	1	0	0	0	5	2	2	1
NEME_ORF_238666	330	8	4	3	6	10	5	2	2	7	14	6	4	6	6
NEME_ORF_238667	7	2	2	3	0	8	2	4	4	4	0	0	3	2	0
NEME_ORF_13618	0	1	2	6	2	10	1	3	2	2	2	2	2	2	2
NEME_ORF_13610	16	63	25	49	22	92	58	28	24	91	52	42	22	70	22
NEME_ORF_190902	5	7	13	9	6	14	19	9	5	13	7	12	5	10	3
NEME_ORF_190901	7	2	17	5	2	5	16	2	2	11	3	1	0	0	2
NEME_ORF_190909	1	36	17	42	12	41	47	28	14	48	34	24	19	67	10
NEME_ORF_11611	1	12	5	10	1	9	6	4	2	5	7	11	4	10	1
NEME_ORF_235788	81	3	1	0	5	3	2	4	1	3	1	3	2	4	2
NEME_ORF_63491	24	70	57	69	2	112	74	39	26	22	6	96	39	15	56
NEME_ORF_63494	30	205	248	167	94	165	130	50	71	139	123	135	48	43	103
NEME_ORF_49722	283	287	245	390	247	449	638	180	130	537	242	463	145	563	136
NEME_ORF_205705	2	0	1	0	0	4	2	1	0	2	1	0	3	2	0
NEME_ORF_205704	9	2	10	8	1	2	7	4	4	6	2	6	10	19	4
NEME_ORF_141847	393	1937	1333	1737	643	1884	2345	960	828	2143	1285	1988	802	2386	732
NEME_ORF_141846	123	502	400	468	164	448	551	246	226	589	324	545	189	643	208
NEME_ORF_203370	0	4	2	4	10	7	5	5	2	5	4	5	4	14	0
NEME_ORF_48895	78	119	48	94	31	113	127	75	66	135	78	48	48	151	24
NEME_ORF_48894	1	4	2	6	2	10	11	18	4	10	5	13	4	17	0
NEME_ORF_215959	0	1000	598	1202	651	1050	1609	390	394	1109	1020	1270	479	1119	299
NEME_ORF_66515	16	10	12	19	8	44	28	16	14	36	12	25	16	28	12
NEME_ORF_66512	10	24	27	30	13	30	39	14	12	34	26	23	17	14	5
NEME_ORF_215952	2	19	11	14	1	24	20	5	9	15	15	19	7	21	9
NEME_ORF_215957	6	2	4	5	3	7	8	6	2	8	2	6	0	8	5
NEME_ORF_232250	2	0	0	0	0	2	0	0	4	2	0	0	0	0	2
NEME_ORF_232255	2	0	0	2	0	6	4	0	2	2	2	3	0	2	0
NEME_ORF_232254	4	2	0	0	0	0	0	1	0	2	2	1	0	0	0
NEME_ORF_232259	0	0	0	0	0	0	1	0	0	2	1	1	0	1	0
NEME_ORF_4938	6	0	2	4	0	0	3	5	0	0	8	1	0	3	0
NEME_ORF_64910	0	0	0	0	0	10	0	2	4	2	0	4	4	0	0
NEME_ORF_64912	0	20	4	14	2	25	12	8	4	16	8	10	4	15	10
NEME_ORF_64914	6	116	38	139	28	245	124	89	72	136	79	138	29	178	35
NEME_ORF_62366	0	44	10	46	8	38	54	32	28	64	38	34	24	52	12
NEME_ORF_62369	0	15	8	6	0	37	13	28	8	23	16	19	4	26	4
NEME_ORF_19574	23	11	8	8	3	28	8	2	1	6	12	7	3	26	12
NEME_ORF_14933	26	143	51	118	16	167	122	119	63	124	78	101	42	167	38
NEME_ORF_51969	4	82	101	74	40	139	208	76	75	188	95	108	115	181	44
NEME_ORF_51968	0	49	49	43	13	57	77	12	31	85	41	42	37	96	10
NEME_ORF_12575	3	53	53	39	18	57	40	23	18	50	49	62	33	30	14
NEME_ORF_12574	0	2	0	5	0	1	0	0	0	0	1	7	0	0	0
NEME_ORF_12570	313	83	73	123	34	149	133	71	53	109	94	76	51	123	51
NEME_ORF_12579	1	2	11	8	2	5	11	6	2	17	4	11	6	8	2
NEME_ORF_209148	4	0	1	2	2	2	4	2	2	6	0	0	2	0	1
NEME_ORF_209142	6	2	2	14	4	2	4	1	2	11	15	0	0	2	1
NEME_ORF_201777	3	22	14	8	2	26	16	8	3	26	21	33	6	15	5
NEME_ORF_116705	274	1134	651	1182	369	1056	1469	821	479	1434	1017	877	676	1140	379
NEME_ORF_201778	3	1	0	2	0	4	0	1	0	3	0	2	0	1	0
NEME_ORF_208815	0	6	6	6	5	12	5	5	9	0	18	8	6	10	0
NEME_ORF_208817	9	0	0	0	0	1	2	0	0	2	0	2	0	0	1
NEME_ORF_208810	78	0	0	4	0	2	2	3	2	4	0	2	2	6	0
NEME_ORF_208811	13	0	0	0	0	0	0	1	0	6	2	0	0	1	0
NEME_ORF_208818	100	0	0	4	2	4	0	0	0	0	0	2	2	0	2
NEME_ORF_211122	0	2	0	0	0	0	0	0	0	4	0	4	1	0	0
NEME_ORF_211123	0	1	0	0	0	0	0	0	0	0	2	0	0	2	0
NEME_ORF_211125	37	8	6	0	3	1	0	1	0	1	10	0	0	1	0
NEME_ORF_247716	186	4	2	2	1	9	1	5	0	2	0	0	0	3	0
NEME_ORF_210558	16	2	0	1	2	0	0	3	0	2	0	5	0	0	2
NEME_ORF_148500	3	138	76	118	25	96	143	109	42	133	68	133	57	131	44
NEME_ORF_206647	9	12	4	2	2	48	2	2	0	0	4	0	0	2	0
NEME_ORF_250001	5	49	41	55	35	35	80	35	28	68	58	41	17	107	31
NEME_ORF_250004	99	841	575	618	423	761	1005	448	325	1292	715	742	347	1266	278
NEME_ORF_206646	14	4	4	4	2	2	0	0	2	6	9	0	0	1	1
NEME_ORF_250008	2	3	2	1	0	0	6	0	5	4	0	4	0	6	0
NEME_ORF_206641	0	0	2	2	0	2	2	0	0	2	0	0	2	2	0
NEME_ORF_248918	21	1	3	4	1	1	4	3	0	3	0	3	0	2	0
NEME_ORF_5684	19	0	0	0	0	0	0	0	0	2	0	0	0	0	0
NEME_ORF_61632	16	124	27	87	25	98	108	58	39	118	80	143	34	123	15
NEME_ORF_61633	19	217	99	168	62	248	257	101	96	333	112	256	92	251	78
NEME_ORF_245709	1209	1667	1181	1667	849	1693	2195	763	659	2197	1588	2166	791	1990	669
NEME_ORF_5688	35	0	0	0	0	0	0	0	0	0	0	0	0	0	0
NEME_ORF_60323	16	52	9	25	9	25	29	8	20	26	28	32	14	18	12
NEME_ORF_52075	10	136	159	109	92	155	138	88	90	117	149	74	34	134	104
NEME_ORF_60325	3	10	4	10	2	6	6	6	6	9	6	11	8	4	3
NEME_ORF_6798	12	0	0	2	0	0	2	0	0	2	0	0	0	0	0
NEME_ORF_6797	18	0	2	0	0	0	2	2	0	4	0	0	2	0	0
NEME_ORF_177170	0	25	15	29	5	42	24	42	25	33	16	22	21	49	9
NEME_ORF_225955	2	8	2	2	0	0	0	1	0	0	0	3	2	2	0
NEME_ORF_212471	19	2	0	1	1	0	2	4	0	4	5	4	0	6	0
NEME_ORF_3454	0	4	0	0	1	2	2	0	0	3	0	2	0	6	0
NEME_ORF_212473	2	6	8	16	7	16	8	8	2	8	2	5	2	6	0
NEME_ORF_3451	3	18	13	29	2	18	36	17	14	52	38	12	18	43	4
NEME_ORF_3450	0	2	8	4	0	7	2	2	2	6	9	6	0	8	0
NEME_ORF_3453	0	0	0	3	0	0	5	0	0	1	1	0	1	6	0
NEME_ORF_251750	2	3	2	2	0	4	0	0	2	2	2	2	0	2	0
NEME_ORF_168488	176	331	251	395	131	344	401	181	107	439	255	286	172	505	117
NEME_ORF_251757	2	7	0	2	0	5	0	4	4	4	4	4	0	4	0
NEME_ORF_251756	5	0	0	1	1	2	6	0	0	0	7	6	3	2	0
NEME_ORF_181802	40	5	4	11	0	3	5	3	3	11	3	0	6	13	2
NEME_ORF_181805	93	61	23	46	21	55	60	30	19	57	57	32	14	90	17
NEME_ORF_106457	44	1484	949	1042	570	1377	1804	667	684	1840	881	1391	577	1684	442
NEME_ORF_106459	6	86	63	38	43	73	94	66	37	130	46	67	20	88	27
NEME_ORF_244061	2	0	6	2	2	7	11	0	2	3	0	3	4	2	1
NEME_ORF_215178	460	150	93	164	78	184	148	122	66	241	149	139	62	219	58
NEME_ORF_117893	0	6	0	4	0	24	4	0	6	16	6	11	2	20	2
NEME_ORF_117892	18	46	14	32	9	29	56	20	20	43	41	31	23	42	18
NEME_ORF_215174	55	0	0	0	2	0	0	0	0	0	2	0	0	0	0
NEME_ORF_117898	32	33	32	23	26	52	76	26	19	48	54	49	12	59	8
NEME_ORF_215172	0	2	0	6	0	2	0	4	2	1	10	1	0	4	2
NEME_ORF_4151	37	0	0	0	0	0	0	0	0	0	0	0	0	0	1
NEME_ORF_183401	29	58	33	38	4	15	47	12	18	28	21	7	3	43	10
NEME_ORF_60584	15	60	18	29	10	49	45	30	20	75	23	45	20	92	10
NEME_ORF_60583	1	11	2	18	4	3	11	5	4	21	3	8	5	18	1
NEME_ORF_60581	12	9	0	8	6	16	15	3	4	18	6	9	2	12	4
NEME_ORF_183408	31	67	48	26	17	14	45	32	15	44	40	14	16	52	11
NEME_ORF_60588	15	12	10	21	6	12	11	6	6	18	8	12	8	26	0
NEME_ORF_101835	29	5380	3479	4421	1676	4807	5927	2709	2297	5861	3605	5012	2315	6975	2210
NEME_ORF_67672	0	9	3	4	0	18	11	2	1	11	17	2	7	16	5
NEME_ORF_67679	2	0	2	7	0	9	10	2	3	7	0	2	2	27	5
NEME_ORF_175765	15	141	171	189	64	174	293	165	79	232	104	227	61	85	72
NEME_ORF_175760	1	2	0	7	2	22	12	6	0	9	1	9	2	10	6
NEME_ORF_136894	30	47	120	48	91	48	95	97	196	48	193	127	178	71	173
NEME_ORF_185591	215	71	67	145	46	79	93	66	64	148	84	174	81	135	49
NEME_ORF_176221	20	62	37	50	15	59	69	33	17	80	38	59	21	89	19
NEME_ORF_213784	12	1	2	1	0	1	0	4	0	0	0	2	2	2	0
NEME_ORF_159789	10	552	404	397	118	514	588	315	271	797	280	488	216	680	217
NEME_ORF_213787	0	0	2	5	1	6	5	1	0	6	0	5	2	6	0
NEME_ORF_213789	2	0	0	1	0	1	1	0	1	0	0	1	0	2	0
NEME_ORF_185594	4	143	82	157	70	166	188	86	104	192	100	129	67	200	58
NEME_ORF_63805	3	107	83	95	26	106	115	104	43	128	111	145	62	152	59
NEME_ORF_170685	163	5	0	0	0	3	2	0	2	2	2	0	2	1	0
NEME_ORF_5279	2	3	47	4	6	15	2	2	11	8	8	2	2	6	6
NEME_ORF_258266	6	6	3	4	3	4	9	1	1	12	4	2	3	6	2
NEME_ORF_172685	2	46	14	65	14	44	66	28	28	64	15	27	11	90	10
NEME_ORF_257344	11	0	0	1	2	0	0	0	0	0	0	0	0	0	0
NEME_ORF_257345	32	0	0	0	0	0	3	0	0	3	2	0	0	4	0
NEME_ORF_257346	33	12	19	10	2	2	18	14	12	16	15	9	10	34	0
NEME_ORF_145829	54	1467	874	1358	402	1876	1683	1247	633	2445	1307	1440	683	1930	551
NEME_ORF_145448	814	1424	1077	1382	572	1686	1960	867	797	1545	1370	931	796	1932	576
NEME_ORF_145822	1	10	10	11	7	36	25	23	5	18	22	9	14	42	14
NEME_ORF_49501	52	145	69	111	88	156	119	71	59	140	81	126	79	239	34
NEME_ORF_41263	5	9	10	14	5	11	11	5	11	14	17	10	11	9	2
NEME_ORF_41262	72	10	0	1	3	2	2	0	6	1	8	1	2	7	0
NEME_ORF_162089	533	1447	1069	1414	613	1608	1881	923	668	1987	1340	1673	672	2159	687
NEME_ORF_41268	292	3127	2545	3911	1688	3806	4443	1819	1623	4252	2833	4077	1573	5273	1442
NEME_ORF_121942	4	209	95	226	69	246	178	101	88	165	77	183	62	195	40
NEME_ORF_121940	1	262	114	239	82	373	236	141	144	226	133	223	113	261	73
NEME_ORF_40327	3	3	4	1	1	22	24	6	0	22	12	17	9	16	4
NEME_ORF_40326	5746	0	2	0	3	0	0	0	1	7	1	0	0	0	2
NEME_ORF_126625	308	304	193	449	152	330	400	271	188	412	149	241	246	499	127
NEME_ORF_69156	53	312	302	427	145	400	451	196	154	534	342	471	226	527	159
NEME_ORF_167561	79	369	169	264	107	340	262	184	103	354	191	311	154	428	109
NEME_ORF_167566	36	122	95	104	21	92	139	75	43	174	81	108	63	165	36
NEME_ORF_228602	8	17	12	25	12	31	17	10	6	27	11	17	18	41	7
NEME_ORF_228607	0	10	4	3	0	2	0	6	0	3	3	2	2	11	2
NEME_ORF_228604	23	81	23	71	17	83	89	49	20	106	58	100	26	88	30
NEME_ORF_220478	521	1726	1405	1828	989	2443	2412	981	892	2732	1549	1631	703	2619	543
NEME_ORF_220470	7	6	14	2	2	5	5	6	6	7	6	8	8	2	0
NEME_ORF_220473	25	1	2	0	5	6	4	2	2	1	6	6	2	8	2
NEME_ORF_223924	9	0	0	0	2	0	0	0	0	4	2	0	0	0	0
NEME_ORF_263102	90	158	138	154	73	153	208	59	38	183	118	202	78	178	64
NEME_ORF_263108	2	5	0	6	1	7	3	5	2	7	2	6	0	3	2
NEME_ORF_223929	2	0	15	0	0	2	2	0	0	2	2	0	0	4	0
NEME_ORF_225187	12	0	0	0	1	1	2	0	0	4	2	0	0	2	0
NEME_ORF_225186	14	6	0	3	0	2	3	2	0	4	5	4	2	10	0
NEME_ORF_225185	0	26	6	22	0	40	40	8	4	48	18	28	20	54	12
NEME_ORF_225182	0	0	0	0	0	0	0	0	0	2	0	4	2	0	0
NEME_ORF_246031	10	85	70	104	44	109	111	54	52	144	71	105	59	105	43
NEME_ORF_203840	31	46	43	0	2	23	6	5	11	38	18	11	28	33	38
NEME_ORF_203847	1106	335	241	341	102	328	529	161	212	372	377	508	148	363	136
NEME_ORF_58430	70	485	379	264	340	339	457	301	238	387	509	333	167	609	144
NEME_ORF_203849	37	0	0	0	0	0	0	0	0	0	0	0	0	0	0
NEME_ORF_254069	0	1	2	1	0	6	2	1	2	0	2	1	3	0	0
NEME_ORF_194472	20	33	16	23	17	48	32	22	17	26	29	20	7	39	8
NEME_ORF_194473	13	10	24	8	9	26	28	6	6	20	0	6	12	13	8
NEME_ORF_194476	11	22	10	2	14	18	20	3	8	12	17	26	10	35	4
NEME_ORF_254066	21	21	25	43	8	44	36	23	16	51	23	35	24	42	13
NEME_ORF_220296	2	0	0	0	0	2	0	2	2	0	0	2	0	0	2
NEME_ORF_220297	0	2	2	0	0	0	2	0	0	0	0	0	0	0	2
NEME_ORF_220290	2	0	2	1	0	2	3	0	0	0	4	2	1	9	0
NEME_ORF_17711	19	8	0	6	2	1	2	6	0	2	0	1	2	5	0
NEME_ORF_17713	32	2	0	2	2	7	0	2	2	8	2	6	7	3	1
NEME_ORF_164038	29	98	91	138	51	146	180	115	64	158	104	130	77	180	62
NEME_ORF_21025	0	6	4	6	4	20	0	8	2	19	10	10	0	5	0
NEME_ORF_27718	0	2	13	3	0	14	3	0	2	0	4	39	6	6	0
NEME_ORF_153304	4	10	4	8	5	20	13	16	10	30	13	20	4	9	4
NEME_ORF_153308	2	6	10	8	4	9	16	9	2	44	8	15	10	8	0
NEME_ORF_262275	0	1	0	2	0	2	0	4	1	0	2	0	0	2	0
NEME_ORF_262276	1	5	1	2	0	6	5	3	0	9	2	0	0	4	3
NEME_ORF_262273	3	1	0	2	0	3	8	0	0	3	0	2	2	0	1
NEME_ORF_112586	2	57	16	36	6	47	29	64	22	38	33	34	25	54	14
NEME_ORF_110985	14	301	217	257	69	229	408	216	176	285	383	199	156	344	187
NEME_ORF_110981	6	94	84	95	24	85	134	78	40	99	128	64	33	146	45
NEME_ORF_227128	12	14	14	36	6	12	23	8	11	10	19	12	16	24	11
NEME_ORF_30109	65	0	0	0	0	0	0	0	0	0	0	0	3	0	0
NEME_ORF_30103	8	74	34	98	25	95	58	67	32	132	58	41	59	142	28
NEME_ORF_193121	0	0	0	0	0	11	6	6	0	1	0	4	2	0	2
NEME_ORF_193120	6	25	4	2	9	53	22	22	8	6	13	15	8	0	6
NEME_ORF_29218	4	20	8	23	6	36	24	24	16	50	20	42	16	56	16
NEME_ORF_29214	0	2	4	16	2	10	20	14	4	29	8	8	2	12	4
NEME_ORF_187770	122	68	38	54	38	82	95	23	39	70	64	91	28	102	21
NEME_ORF_238315	23	0	0	0	1	0	0	2	0	2	0	0	0	0	0
NEME_ORF_162868	67	64	59	79	39	128	95	63	60	190	45	100	43	67	26
NEME_ORF_231432	3	1	2	0	0	2	0	0	0	3	0	0	0	0	0
NEME_ORF_231430	2	3	4	6	0	0	2	0	1	0	0	2	0	0	0
NEME_ORF_231431	1	0	0	1	0	1	2	0	0	0	0	0	2	2	0
NEME_ORF_231437	21	9	0	4	4	10	8	4	3	4	0	0	0	4	0
NEME_ORF_231435	50	0	0	0	2	0	1	0	0	0	0	1	0	0	1
NEME_ORF_108727	161	1987	1140	1659	535	1547	2096	964	769	2036	1411	1565	942	2463	638
NEME_ORF_31059	23	39	24	33	22	56	54	20	28	75	27	32	24	79	16
NEME_ORF_231439	43	208	151	195	77	170	235	119	81	237	158	230	91	302	77
NEME_ORF_108723	12	49	38	45	14	32	63	18	20	45	39	50	22	74	20
NEME_ORF_108721	78	207	229	272	124	346	319	103	76	346	148	312	108	274	95
NEME_ORF_123970	12	336	308	289	107	379	297	144	126	415	251	278	165	310	122
NEME_ORF_123974	4	224	159	224	82	226	222	136	84	316	162	223	99	266	59
NEME_ORF_11187	19	143	146	144	62	103	151	69	63	149	138	183	98	232	71
NEME_ORF_11183	11	12	12	14	11	18	22	10	8	17	10	6	14	16	2
NEME_ORF_11182	39	209	142	162	92	205	260	97	88	245	177	246	78	193	67
NEME_ORF_35689	12	8	10	8	2	9	6	7	6	15	11	1	9	12	5
NEME_ORF_35682	0	11	6	0	1	6	2	0	4	2	1	3	1	3	1
NEME_ORF_35680	0	8	3	2	1	1	7	1	4	5	1	7	0	11	0
NEME_ORF_35681	1	7	11	5	3	9	11	6	3	5	3	12	2	11	3
NEME_ORF_35684	73	940	815	1041	448	1049	1213	530	422	1285	803	1022	416	1366	354
NEME_ORF_161512	23	286	202	212	120	212	273	139	146	420	216	290	100	391	87
NEME_ORF_226294	26	4	4	2	2	0	12	1	2	6	8	9	4	26	6
NEME_ORF_226295	0	4	0	2	0	0	3	0	4	2	3	0	2	0	0
NEME_ORF_104722	4	16	10	11	4	6	17	14	15	19	16	12	9	15	4
NEME_ORF_104721	16	167	146	141	61	208	223	116	84	195	142	193	87	210	71
NEME_ORF_104724	24	153	87	161	46	199	121	107	63	198	151	115	75	199	40
NEME_ORF_207431	6	128	57	153	21	131	153	110	48	258	63	134	59	170	67
NEME_ORF_191184	1	226	132	192	68	151	208	196	79	203	190	143	83	237	71
NEME_ORF_191186	1	382	205	211	90	157	310	221	121	309	321	239	164	323	111
NEME_ORF_252442	0	24	7	27	1	17	19	16	6	19	21	24	8	14	0
NEME_ORF_252444	19	0	0	2	0	0	1	0	0	0	0	0	0	0	0
NEME_ORF_252447	6	8	18	10	5	12	12	6	8	3	15	4	2	13	2
NEME_ORF_114359	28	157	93	152	17	109	208	84	76	224	107	122	70	206	62
NEME_ORF_206523	26	0	0	0	0	0	2	0	0	0	0	0	0	0	0
NEME_ORF_32503	79	405	272	337	150	419	435	144	180	659	372	495	210	669	217
NEME_ORF_206526	100	0	0	0	0	0	7	3	0	4	2	2	0	2	2
NEME_ORF_205872	73	56	36	67	20	67	53	56	27	98	53	88	31	89	18
NEME_ORF_205876	89	27	24	17	10	20	33	16	6	32	18	38	17	31	8
NEME_ORF_42954	14	15	12	22	8	17	13	12	4	17	10	12	4	16	4
NEME_ORF_55261	157	1839	1110	1747	589	1949	1914	1070	775	2505	1501	1678	847	2652	736
NEME_ORF_106089	0	65	87	91	40	86	104	54	47	102	91	87	35	77	27
NEME_ORF_203094	55	170	103	131	45	131	169	109	77	125	119	118	54	185	79
NEME_ORF_245392	0	0	0	0	0	4	1	2	0	6	2	0	3	2	0
NEME_ORF_72300	3	41	32	40	15	22	38	15	12	63	14	45	29	63	22
NEME_ORF_194809	377	1141	875	1276	424	1114	1429	799	601	2139	1232	1070	564	1995	548
NEME_ORF_232311	120	6	0	2	2	2	3	0	0	15	3	8	0	12	1
NEME_ORF_232318	68	305	101	322	91	319	372	175	99	332	145	357	115	473	105
NEME_ORF_206388	0	0	0	0	0	0	4	0	0	0	2	0	0	0	0
NEME_ORF_206389	0	1	0	1	0	2	4	0	0	2	0	0	0	0	0
NEME_ORF_52484	57	122	79	120	73	120	143	83	43	171	88	170	49	223	63
NEME_ORF_174294	332	1600	1169	1570	853	1937	2108	939	760	2457	1668	2097	664	2537	565
NEME_ORF_47179	16	10	6	10	6	16	6	8	0	8	0	2	0	10	2
NEME_ORF_52624	20	73	51	69	16	91	68	32	22	89	48	63	34	107	34
NEME_ORF_52622	327	1572	1145	1809	638	1947	1731	724	780	2008	1108	1698	829	2782	643
NEME_ORF_4583	8	3	1	4	1	7	1	0	0	13	11	0	0	3	6
NEME_ORF_45631	193	1028	631	1008	285	860	1115	499	376	1259	756	1073	403	1257	412
NEME_ORF_235847	10	4	4	2	1	3	6	1	1	2	2	2	2	1	0
NEME_ORF_184454	7	43	13	62	19	83	61	41	16	104	54	58	19	82	15
NEME_ORF_235844	8	2	0	0	0	2	1	0	0	0	1	0	0	1	0
NEME_ORF_184451	14	155	71	137	33	156	135	76	66	182	96	117	41	206	37
NEME_ORF_235842	0	3	0	0	2	6	0	3	0	0	0	0	0	0	0
NEME_ORF_235841	0	6	0	0	5	0	0	0	0	8	0	0	0	0	0
NEME_ORF_38591	0	12	8	11	7	17	23	11	6	21	8	9	6	29	5
NEME_ORF_37863	0	18	6	18	0	24	13	8	4	36	2	38	10	26	2
NEME_ORF_184458	17	154	64	149	37	130	171	89	70	203	84	114	66	160	30
NEME_ORF_147723	109	1086	894	1151	469	1165	1408	666	526	1398	933	1098	544	1354	393
NEME_ORF_147720	39	309	190	259	85	246	292	132	100	246	185	281	114	329	98
NEME_ORF_249023	0	4	3	2	0	4	1	10	0	3	5	0	2	11	0
NEME_ORF_147728	37	213	214	228	117	226	315	111	120	280	196	195	80	264	68
NEME_ORF_249024	0	4	2	2	4	2	4	6	0	7	0	6	0	12	0
NEME_ORF_1530	17	2	10	6	5	5	13	1	2	1	0	5	2	2	2
NEME_ORF_1533	4	0	0	0	0	1	0	0	0	2	0	0	0	6	2
NEME_ORF_1534	16	2	4	3	2	0	2	0	0	0	0	2	0	2	0
NEME_ORF_1536	151	2	0	0	2	0	2	0	0	2	4	0	0	2	0
NEME_ORF_1537	4	0	6	1	0	5	5	1	1	4	0	0	0	0	0
NEME_ORF_248995	19	0	0	0	0	0	0	0	0	0	2	0	0	0	0
NEME_ORF_248994	0	1	0	3	1	0	6	0	0	0	2	2	2	6	1
NEME_ORF_248996	10	0	0	0	0	0	0	0	0	0	0	0	0	0	0
NEME_ORF_179076	5	1	0	1	0	6	3	0	0	0	8	4	2	3	0
NEME_ORF_128832	8	22	19	38	3	34	20	15	4	23	14	47	12	45	4
NEME_ORF_139217	34	106	59	113	29	113	82	73	47	141	91	113	62	156	52
NEME_ORF_139215	44	16	43	27	9	41	54	21	16	62	39	50	34	56	20
NEME_ORF_13135	14	16	4	13	12	27	22	4	10	29	10	25	8	17	2
NEME_ORF_13136	7	7	4	2	4	2	1	2	1	4	0	2	4	0	0
NEME_ORF_13137	2	4	0	1	0	0	1	0	0	1	5	2	6	1	0
NEME_ORF_13130	0	10	4	7	5	9	14	4	9	0	3	6	0	8	3
NEME_ORF_217548	0	0	0	0	0	0	0	0	0	0	2	0	0	2	0
NEME_ORF_64104	172	474	233	464	95	274	473	224	137	496	370	418	148	495	138
NEME_ORF_57382	88	4	0	3	0	0	5	2	0	2	3	3	5	3	0
NEME_ORF_259397	8	0	0	0	0	16	0	0	0	2	2	0	0	0	4
NEME_ORF_258903	5	0	0	2	0	1	0	1	0	2	2	0	0	2	0
NEME_ORF_258906	1	2	2	2	2	0	7	4	2	7	13	3	3	4	2
NEME_ORF_258904	5	0	0	0	0	1	0	1	0	1	0	2	0	1	0
NEME_ORF_174162	312	2476	2140	2470	1137	2730	3278	1392	1075	2830	2294	2748	1308	3194	1072
NEME_ORF_248373	5	3	0	2	0	3	4	3	0	11	10	15	3	6	0
NEME_ORF_248374	11	18	6	12	2	11	18	8	3	21	33	22	5	6	2
NEME_ORF_24027	247	276	175	286	121	297	285	140	87	334	202	300	100	352	69
NEME_ORF_24022	47	0	0	0	0	0	0	0	0	2	0	0	0	2	0
NEME_ORF_24023	71	0	0	0	0	6	0	0	0	0	2	4	0	0	0
NEME_ORF_50166	685	20	2	18	32	67	6	7	0	10	6	6	4	8	7
NEME_ORF_24028	1283	1777	1341	2019	960	2048	2147	1040	758	2508	1469	2145	864	2582	748
NEME_ORF_185628	3	8	8	10	3	12	10	8	4	17	5	9	11	13	5
NEME_ORF_23555	6	0	2	0	0	9	2	8	0	0	0	0	0	2	0
NEME_ORF_23556	9	8	4	12	8	12	17	24	5	6	8	2	4	13	0
NEME_ORF_60879	10	20	14	19	6	16	20	0	13	10	23	14	8	54	14
NEME_ORF_60877	1	3	0	0	2	0	2	0	0	0	0	4	1	3	2
NEME_ORF_40944	0	18	12	17	11	35	14	6	4	37	16	21	6	14	5
NEME_ORF_40943	8	23	22	18	15	29	34	28	10	52	20	47	4	42	16
NEME_ORF_56791	449	1011	819	799	571	1084	1360	562	493	1236	773	1042	468	1225	391
NEME_ORF_234335	26	4	0	8	2	6	4	5	2	2	4	2	2	4	2
NEME_ORF_137077	165	1287	962	1159	400	1166	1622	735	621	1383	1147	1085	575	1386	446
NEME_ORF_136308	71	1157	489	1285	395	1537	1459	805	524	1890	1012	677	686	1747	365
NEME_ORF_26040	101	131	133	177	96	211	206	66	61	243	120	269	78	318	61
NEME_ORF_243540	0	1	2	3	1	0	0	0	0	2	0	0	0	5	0
NEME_ORF_26044	46	17	14	23	2	12	10	12	9	16	17	14	2	23	6
NEME_ORF_70855	5	101	87	114	51	118	116	81	46	93	104	116	49	129	18
NEME_ORF_26046	454	2170	1810	2259	1055	2370	2859	1145	1029	2349	1770	1667	975	2432	731
NEME_ORF_7157	58	191	161	249	81	236	290	141	97	256	189	252	132	320	122
NEME_ORF_5948	0	0	0	2	0	0	2	4	0	4	2	2	0	4	0
NEME_ORF_42547	0	9	4	17	4	9	10	4	1	19	6	17	1	14	0
NEME_ORF_42541	16	299	179	261	164	327	392	159	104	401	271	264	130	300	115
NEME_ORF_241037	2	8	6	6	2	0	31	8	0	4	9	10	0	3	0
NEME_ORF_65961	0	84	42	93	12	77	113	53	26	122	40	106	31	104	33
NEME_ORF_241039	15	4	2	4	1	2	5	4	0	4	5	0	7	3	2
NEME_ORF_63756	50	415	146	324	76	260	391	217	152	505	220	270	152	544	111
NEME_ORF_63755	6	47	28	23	6	20	26	10	14	51	12	23	15	56	11
NEME_ORF_63753	10	48	26	38	8	37	31	28	22	53	24	34	21	74	23
NEME_ORF_240621	6	5	0	4	0	5	0	1	0	3	4	3	0	13	2
NEME_ORF_27704	2	2	0	0	3	7	0	2	0	2	2	2	0	1	0
NEME_ORF_27705	6	2	0	2	2	3	2	0	0	0	0	0	0	0	2
NEME_ORF_131823	35	959	682	1055	382	1124	1077	499	419	1236	637	842	499	1400	321
NEME_ORF_122551	122	191	81	195	45	113	103	50	72	392	219	257	69	161	129
NEME_ORF_27708	18	2	0	2	0	0	9	0	2	3	0	0	0	6	0
NEME_ORF_199543	10	401	202	302	75	254	325	173	144	518	231	315	150	503	143
NEME_ORF_184161	1	12	2	19	2	20	11	15	2	16	15	15	3	18	11
NEME_ORF_15164	62	73	55	61	70	114	94	31	47	101	71	93	41	82	32
NEME_ORF_126201	40	13	17	16	9	15	19	17	3	23	11	32	0	47	5
NEME_ORF_184166	213	1206	727	1426	420	1590	1318	849	502	1905	1084	974	494	1937	582
NEME_ORF_217263	3	0	0	2	0	0	0	2	2	4	0	2	0	4	0
NEME_ORF_6208	8	10	4	6	3	10	7	0	4	8	3	14	1	24	7
NEME_ORF_217264	4	0	0	2	2	1	1	0	0	0	3	2	0	5	1
NEME_ORF_202364	0	2	1	2	1	4	1	2	5	0	4	0	0	7	0
NEME_ORF_202365	9905	1037	670	1042	453	1164	1226	539	421	1162	922	1073	497	1295	445
NEME_ORF_6200	3	0	1	1	0	3	3	0	2	2	0	10	1	6	0
NEME_ORF_6206	17	0	0	2	2	6	4	6	0	4	3	4	3	4	4
NEME_ORF_57460	4	14	5	10	8	12	20	7	2	12	4	14	6	12	4
NEME_ORF_243681	4	6	0	8	0	4	6	3	2	12	6	2	0	2	2
NEME_ORF_208998	17	138	41	74	15	84	85	50	17	130	63	112	21	155	42
NEME_ORF_174981	65	480	175	560	190	653	583	315	219	548	378	553	227	666	196
NEME_ORF_208993	1	4	0	3	0	2	7	2	0	4	1	4	2	0	0
NEME_ORF_208992	3	2	4	5	6	4	0	2	4	6	0	2	2	3	0
NEME_ORF_240340	7	13	22	30	2	38	16	14	3	30	12	10	8	38	3
NEME_ORF_240348	14	0	0	0	0	0	0	0	0	0	0	0	0	0	0
NEME_ORF_240349	46	0	0	0	0	0	2	0	0	0	0	0	0	0	0
NEME_ORF_148200	34	74	53	61	25	57	116	44	25	78	62	89	34	99	29
NEME_ORF_148202	16	94	64	57	50	92	90	33	25	97	65	98	42	101	36
NEME_ORF_148203	17	134	100	92	64	144	103	57	40	135	91	111	53	134	62
NEME_ORF_148204	8	70	42	43	14	58	64	19	24	74	44	60	20	65	12
NEME_ORF_198636	20	56	52	54	11	29	60	33	35	57	63	61	38	49	32
NEME_ORF_198631	0	109	63	15	8	67	59	45	24	96	84	57	25	81	36
NEME_ORF_159186	20	206	107	156	51	188	222	141	98	213	159	131	106	294	87
NEME_ORF_245273	0	4	0	2	0	2	0	4	0	2	2	2	0	10	0
NEME_ORF_245272	2	7	4	8	2	2	4	2	2	8	4	8	4	28	0
NEME_ORF_245274	0	12	2	12	0	7	4	4	2	6	0	6	4	24	2
NEME_ORF_181302	9	67	41	66	21	65	87	45	25	89	54	43	23	128	24
NEME_ORF_181301	0	8	0	8	0	2	0	6	2	5	3	2	2	8	2
NEME_ORF_209578	2	0	0	4	0	3	8	5	0	8	6	8	0	16	0
NEME_ORF_188042	7	33	39	6	2	105	11	23	1	19	17	60	13	23	1
NEME_ORF_135025	10	10	10	18	12	32	25	11	12	16	6	14	6	27	12
NEME_ORF_170972	177	51	35	43	16	65	50	14	13	76	33	34	8	57	17
NEME_ORF_3374	11	0	2	2	1	3	4	20	1	8	0	1	2	4	2
NEME_ORF_3377	14	15	3	15	2	33	33	13	18	8	23	46	7	3	5
NEME_ORF_23	3	13	4	10	0	10	4	8	2	16	10	8	4	9	0
NEME_ORF_22	2	0	0	4	0	1	0	2	0	2	0	2	0	1	0
NEME_ORF_21	8	0	2	0	3	0	2	2	0	0	2	3	0	0	0
NEME_ORF_20	15	0	0	0	0	0	3	0	0	0	3	1	5	4	0
NEME_ORF_247695	3	0	2	2	3	0	0	0	4	2	2	2	3	2	0
NEME_ORF_29	2	2	2	0	2	7	4	6	0	4	2	5	4	10	2
NEME_ORF_149558	2	0	0	2	1	0	3	0	0	6	3	2	0	0	0
NEME_ORF_149557	10	0	0	3	0	0	0	0	0	1	1	0	0	0	0
NEME_ORF_214103	54	120	82	130	50	167	130	78	60	227	118	152	79	201	62
NEME_ORF_5168	1	2	0	7	0	1	0	1	0	0	0	0	0	2	2
NEME_ORF_214107	2	33	33	31	13	32	33	12	16	31	23	25	19	33	10
NEME_ORF_214105	0	15	14	22	5	20	28	8	5	23	19	9	10	19	11
NEME_ORF_5162	4	19	13	14	14	25	36	11	17	31	16	25	10	21	10
NEME_ORF_170187	119	223	126	243	78	234	302	135	92	355	225	177	115	310	122
NEME_ORF_124139	864	1527	947	1482	488	1417	2130	1066	840	1915	1237	1305	904	1541	700
NEME_ORF_152361	502	1	0	0	0	0	0	0	0	0	0	1	0	0	0
NEME_ORF_152365	549	0	2	0	2	0	2	0	0	0	2	0	0	0	2
NEME_ORF_152367	109	2	0	0	0	0	0	0	0	0	0	0	0	0	0
NEME_ORF_211575	8	0	0	0	0	0	0	0	0	0	0	0	2	3	3
NEME_ORF_171855	25	58	34	76	16	121	91	52	29	85	63	56	18	90	31
NEME_ORF_171856	23	41	24	37	22	36	30	16	26	44	35	44	21	60	18
NEME_ORF_171850	12	27	23	28	2	25	39	24	13	19	16	21	0	51	6
NEME_ORF_170720	713	1600	1407	1678	812	1668	2029	828	806	2008	1451	2078	726	2070	593
NEME_ORF_108449	7	294	260	312	66	270	327	119	125	249	139	296	172	235	101
NEME_ORF_108446	186	11	3	9	5	9	7	13	7	12	3	10	8	20	5
NEME_ORF_108447	38	21	9	17	3	24	18	6	13	6	6	15	7	8	7
NEME_ORF_108444	19	9	13	7	1	4	4	6	2	9	7	11	6	9	3
NEME_ORF_108445	19	8	8	9	2	0	6	3	4	4	11	8	0	1	0
NEME_ORF_108442	2	4	16	0	4	7	6	10	2	4	2	6	0	8	1
NEME_ORF_108443	0	2	0	4	0	4	6	0	2	4	4	0	0	4	6
NEME_ORF_256779	4	0	0	7	2	16	2	14	7	12	6	6	4	4	2
NEME_ORF_147446	85	2	6	0	0	1	6	0	2	4	8	2	2	6	1
NEME_ORF_223689	5	4	2	1	0	2	1	0	0	8	3	0	2	2	0
NEME_ORF_223687	4	6	6	3	1	2	4	5	4	3	4	2	6	3	5
NEME_ORF_121936	14	63	27	59	36	60	61	39	28	44	32	66	32	77	16
NEME_ORF_188245	1117	404	168	407	107	371	479	220	164	454	285	462	164	521	174
NEME_ORF_251274	2	29	10	26	2	21	23	18	9	24	6	31	12	25	4
NEME_ORF_33	0	0	2	2	0	2	2	1	0	5	0	0	1	4	0
NEME_ORF_34	0	1	2	18	0	0	0	6	0	2	0	0	0	1	0
NEME_ORF_210013	0	2	2	0	0	0	2	2	0	2	0	2	0	8	0
NEME_ORF_261007	84	0	0	0	0	0	0	0	0	0	0	0	0	0	0
NEME_ORF_261003	9	55	4	28	12	79	13	20	18	38	42	58	14	47	29
NEME_ORF_26782	13	125	64	119	43	157	144	88	45	151	106	113	70	163	22
NEME_ORF_247687	3	2	0	0	0	0	0	0	2	3	4	0	0	4	0
NEME_ORF_229051	32	222	168	242	132	272	283	137	126	370	212	272	117	347	74
NEME_ORF_172765	1	0	0	0	0	0	0	4	0	0	6	2	0	2	0
NEME_ORF_229055	36	0	1	0	0	0	2	6	0	0	0	0	0	0	2
NEME_ORF_1033	17	2	0	0	0	0	2	3	0	0	2	0	0	0	0
NEME_ORF_221262	224	2301	1870	2080	840	2575	2837	1307	938	3214	1959	2317	1042	3184	951
NEME_ORF_221261	67	725	480	623	324	754	792	361	269	853	661	692	311	1048	310
NEME_ORF_114881	2	7	7	13	2	6	16	1	6	16	6	5	2	14	5
NEME_ORF_222553	3	0	3	2	4	4	5	0	0	10	3	1	0	0	0
NEME_ORF_222552	3	0	5	3	4	1	5	4	2	5	4	6	4	9	4
NEME_ORF_41546	6	192	177	465	102	180	276	64	143	119	135	135	114	149	6
NEME_ORF_41540	5	26	6	20	12	20	18	8	8	38	16	21	12	14	17
NEME_ORF_33160	10	5	0	0	2	1	6	2	0	3	0	4	0	0	1
NEME_ORF_41549	0	10	8	49	6	24	35	6	4	5	15	19	13	12	2
NEME_ORF_227694	0	5	0	8	1	11	0	2	0	1	0	2	0	0	0
NEME_ORF_227697	18	2	2	5	5	5	1	5	0	4	0	4	0	2	0
NEME_ORF_227696	8	4	0	0	0	2	0	2	1	0	0	0	0	1	0
NEME_ORF_227690	48	0	0	0	0	0	0	0	1	0	0	0	0	0	0
NEME_ORF_227692	0	4	0	4	0	6	6	2	0	10	5	2	0	8	3
NEME_ORF_227698	8	16	10	4	8	27	15	5	4	14	4	8	8	11	0
NEME_ORF_253657	7	4	0	2	6	7	0	0	1	2	5	3	2	8	0
NEME_ORF_70045	0	2	5	11	2	7	18	1	5	14	13	5	0	11	5
NEME_ORF_195661	160	243	253	377	144	461	395	172	163	586	268	290	120	481	123
NEME_ORF_264781	0	0	2	0	0	0	2	2	0	0	3	2	0	4	2
NEME_ORF_264787	3	4	4	15	2	3	6	8	0	4	9	11	2	5	6
NEME_ORF_58013	24	53	25	53	14	38	55	22	16	60	11	51	16	45	12
NEME_ORF_249592	76	1174	724	1022	437	980	1402	570	542	1489	914	1143	576	1555	527
NEME_ORF_30600	81	0	2	2	0	1	1	1	0	2	2	0	0	3	0
NEME_ORF_30603	427	2	0	2	0	4	0	16	2	5	0	1	2	8	0
NEME_ORF_30607	61	0	0	0	0	0	0	1	2	0	0	0	0	0	0
NEME_ORF_193623	15	42	36	59	40	60	65	30	25	75	39	59	23	84	21
NEME_ORF_249599	0	7	0	0	3	6	14	3	2	8	3	2	2	22	0
NEME_ORF_218598	7	71	26	67	5	46	63	27	14	75	36	50	32	59	50
NEME_ORF_45736	49	43	29	56	10	59	30	61	18	72	29	62	18	109	9
NEME_ORF_242914	38	0	0	0	0	0	0	0	0	2	0	0	0	0	0
NEME_ORF_172784	113	278	198	273	73	275	318	128	138	344	202	318	170	337	116
NEME_ORF_219538	4	3	2	2	1	0	0	0	2	6	3	6	0	7	0
NEME_ORF_177842	16	91	44	89	26	83	89	38	40	95	74	61	45	88	28
NEME_ORF_177843	5	36	24	26	13	41	30	25	12	72	37	44	19	38	14
NEME_ORF_138012	4	13	16	21	19	20	16	14	6	23	17	14	14	35	10
NEME_ORF_138016	2	61	35	63	28	69	68	36	30	88	90	67	40	83	26
NEME_ORF_13482	2	3	0	2	0	1	0	0	1	2	7	2	0	0	2
NEME_ORF_138019	7	223	140	165	64	214	202	120	93	259	267	209	81	279	64
NEME_ORF_161087	90	0	0	0	0	0	0	0	0	0	0	0	0	0	2
NEME_ORF_161085	1382	0	0	2	6	2	0	2	2	4	0	0	0	2	14
NEME_ORF_254385	16499	2	0	2	7	0	7	0	0	6	1	0	0	0	1
NEME_ORF_254381	0	0	0	0	0	1	0	0	0	0	2	0	0	0	0
NEME_ORF_254380	0	0	0	2	0	2	0	1	0	0	1	1	1	0	2
NEME_ORF_5177	4	7	3	0	0	2	3	2	0	0	3	4	0	0	1
NEME_ORF_117301	136	291	116	243	58	155	254	155	99	331	320	213	135	378	119
NEME_ORF_169526	4	122	4	225	116	304	285	86	6	411	11	183	134	4	147
NEME_ORF_117306	189	1932	1563	2113	925	2351	2568	1218	804	2813	1695	1927	1041	2714	756
NEME_ORF_169520	2	185	94	156	54	153	192	98	60	267	144	188	75	244	61
NEME_ORF_46831	19	202	135	195	66	147	232	112	86	259	135	147	76	259	83
NEME_ORF_247395	587	762	634	758	450	774	1010	397	366	1033	606	1056	333	1048	370
NEME_ORF_44065	1218	1690	1104	1617	720	1668	1908	950	775	2133	1280	1558	855	2223	594
NEME_ORF_230621	6	10	15	8	12	10	36	6	4	25	22	9	6	24	11
NEME_ORF_3953	17	0	2	0	0	0	1	1	2	2	3	0	0	2	0
NEME_ORF_230626	188	0	0	0	0	0	0	0	0	0	0	0	0	0	0
NEME_ORF_151600	71	296	103	232	59	278	299	199	151	366	216	160	114	351	73
NEME_ORF_209535	0	8	4	8	2	18	14	6	2	18	6	20	2	14	4
NEME_ORF_238439	0	0	14	6	2	10	7	8	2	6	4	2	2	18	2
NEME_ORF_239745	29	3	0	0	2	0	0	2	0	0	2	1	0	1	0
NEME_ORF_239746	53	3	0	1	2	0	5	4	0	2	0	0	0	0	0
NEME_ORF_239740	0	13	8	23	6	19	19	14	10	18	15	12	14	42	8
NEME_ORF_239743	12	69	19	54	15	47	43	22	32	65	30	53	24	76	4
NEME_ORF_166533	16	447	298	408	163	448	477	212	226	676	327	415	225	594	202
NEME_ORF_166536	2	10	10	18	3	16	12	4	4	24	0	16	4	20	4
NEME_ORF_166535	13	130	70	110	27	139	111	73	53	184	81	125	44	161	38
NEME_ORF_68102	12211	2859	2213	2734	1425	3357	3468	1492	1044	4033	2228	3236	1327	3563	1301
NEME_ORF_71978	11	237	285	280	175	222	358	163	168	276	261	107	146	259	100
NEME_ORF_229834	10	13	2	10	2	13	0	6	2	16	6	3	2	12	0
NEME_ORF_71974	2	128	35	97	34	121	128	45	38	160	64	71	47	97	28
NEME_ORF_71975	6	159	77	180	71	262	256	142	100	171	112	108	71	145	57
NEME_ORF_68108	8	17	18	17	9	20	37	18	11	33	18	20	10	29	7
NEME_ORF_71971	18	996	411	1009	197	1079	1280	692	516	1311	495	678	481	873	305
NEME_ORF_239449	4	0	0	16	0	0	2	0	2	1	0	3	0	4	0
NEME_ORF_39385	0	26	4	32	10	16	18	19	16	24	14	20	15	38	8
NEME_ORF_39384	0	32	14	28	3	20	15	16	8	27	11	22	12	22	4
NEME_ORF_231578	4	8	7	6	3	6	8	11	7	6	9	0	2	4	0
NEME_ORF_100891	18	329	146	278	92	226	327	245	118	386	234	297	120	371	85
NEME_ORF_49374	2	296	262	261	87	229	392	129	108	317	264	313	158	462	186
NEME_ORF_100894	46	238	103	204	91	230	269	157	117	314	244	239	120	363	66
NEME_ORF_43922	0	6	2	6	0	5	4	2	2	4	0	2	2	4	2
NEME_ORF_43924	57	27	9	20	11	34	30	27	5	22	25	10	16	18	9
NEME_ORF_142363	568	61	133	62	14	99	151	28	48	97	90	71	26	139	14
NEME_ORF_11221	103	15	3	13	0	14	10	4	8	12	6	2	8	13	5
NEME_ORF_11224	25	36	18	19	12	23	36	18	21	33	33	28	26	42	24
NEME_ORF_142369	4	32	1	27	26	52	11	11	39	83	31	96	27	54	37
NEME_ORF_25026	14	24	24	24	12	21	22	22	14	49	29	24	11	38	15
NEME_ORF_35720	128	785	480	666	231	684	781	441	285	963	724	830	346	986	306
NEME_ORF_35727	63	54	42	93	45	80	65	55	36	58	75	67	43	99	33
NEME_ORF_196704	151	23	7	12	4	18	21	24	9	33	18	32	6	49	10
NEME_ORF_128060	364	0	0	2	4	0	1	5	0	2	3	1	2	0	5
NEME_ORF_14765	27	44	19	28	8	51	41	21	17	52	23	56	27	69	9
NEME_ORF_242038	15	0	0	5	0	0	1	0	0	1	2	0	0	2	0
NEME_ORF_257028	8	41	29	28	17	67	54	33	20	57	27	60	20	76	12
NEME_ORF_128064	106	0	0	0	0	4	0	0	0	0	0	0	0	2	0
NEME_ORF_179913	262	4226	2477	5032	1473	4823	6061	3901	1894	6839	4254	3324	2622	5820	1688
NEME_ORF_109578	25	32	26	35	18	48	60	16	13	25	30	55	25	40	16
NEME_ORF_101767	134	234	169	232	81	257	357	106	123	366	210	248	123	301	113
NEME_ORF_109577	4	27	15	26	8	34	24	4	3	33	18	46	8	37	14
NEME_ORF_109576	82	974	751	769	443	986	1246	502	462	1130	917	903	428	1451	379
NEME_ORF_109573	215	3083	2468	2795	921	3163	3552	1698	1334	3604	2574	2408	1381	3924	1193
NEME_ORF_102498	9	113	70	125	40	91	120	110	78	124	112	94	45	139	47
NEME_ORF_102492	6	5	1	3	1	4	8	2	4	9	1	2	1	3	5
NEME_ORF_102491	5	19	16	16	14	18	5	7	4	25	5	10	20	7	9
NEME_ORF_143096	13	79	69	65	31	77	101	43	30	97	72	82	31	109	26
NEME_ORF_203351	2	16	4	17	2	16	16	12	4	16	14	9	3	0	2
NEME_ORF_209739	24	4	4	1	0	0	2	0	0	0	9	0	0	2	0
NEME_ORF_203358	49	38	18	36	26	31	58	20	20	38	25	40	20	28	23
NEME_ORF_61817	32	0	0	0	0	0	0	0	0	0	0	0	0	0	0
NEME_ORF_208463	0	0	0	2	0	0	4	2	0	4	2	2	0	0	0
NEME_ORF_38418	129	347	280	365	310	541	549	275	244	647	401	540	206	531	210
NEME_ORF_208464	0	22	26	27	4	14	18	16	10	14	26	16	8	42	4
NEME_ORF_208467	22	79	58	72	27	70	90	62	42	112	76	58	36	121	34
NEME_ORF_208466	2	2	0	0	1	0	2	8	2	2	2	0	0	6	0
NEME_ORF_208469	0	1	0	5	0	1	2	2	4	3	3	5	4	8	2
NEME_ORF_38417	480	2207	1091	2140	896	2421	2466	1310	804	2955	1744	2765	990	2810	852
NEME_ORF_184795	26	48	34	38	18	57	54	15	13	29	26	27	18	41	16
NEME_ORF_217102	53	17	15	21	4	24	29	8	7	26	11	27	10	26	9
NEME_ORF_217100	0	14	2	11	0	9	7	4	4	12	4	6	9	12	6
NEME_ORF_16991	15	14	4	0	4	5	20	15	4	35	5	16	4	30	2
NEME_ORF_6120	39	0	0	0	0	0	0	0	0	0	0	0	0	0	0
NEME_ORF_217109	51	0	4	2	4	2	2	8	2	0	2	2	4	7	0
NEME_ORF_249968	18	0	2	0	1	3	0	1	0	0	0	0	2	0	0
NEME_ORF_249963	27	8	0	0	0	10	0	6	0	3	5	2	2	15	2
NEME_ORF_249961	23	9	2	5	0	3	4	6	0	11	4	15	1	11	0
NEME_ORF_113057	196	18	14	25	8	8	20	11	6	32	28	14	8	25	6
NEME_ORF_13819	67	97	58	79	24	95	90	26	33	89	87	66	25	67	23
NEME_ORF_13811	338	1135	855	1462	673	1496	1480	674	540	1765	1114	1394	606	1809	409
NEME_ORF_16339	27	16	8	5	11	25	24	11	10	16	13	18	10	10	6
NEME_ORF_16334	260	58	45	39	13	32	59	30	25	52	53	61	25	67	25
NEME_ORF_16330	124	2	1	0	0	0	0	0	0	0	2	2	0	5	0
NEME_ORF_16332	128	7	10	1	2	2	8	4	0	8	19	8	8	1	2
NEME_ORF_175119	2	4	8	8	0	10	4	10	2	4	8	16	4	4	1
NEME_ORF_260508	14	12	5	16	2	9	3	0	2	1	8	2	4	6	0
NEME_ORF_260509	0	4	3	0	0	2	1	0	0	1	0	0	0	0	0
NEME_ORF_260506	0	0	0	3	0	3	5	0	0	0	2	0	0	5	0
NEME_ORF_260507	14	2	0	0	0	0	0	0	0	0	0	0	0	1	0
NEME_ORF_260502	0	102	18	62	8	64	69	45	46	123	52	73	30	80	20
NEME_ORF_210451	2	0	0	0	0	7	0	0	1	5	5	0	0	0	0
NEME_ORF_210452	131	4	2	7	4	4	11	12	2	15	11	5	9	5	0
NEME_ORF_210457	0	2	2	0	0	0	2	0	0	11	2	2	0	6	0
NEME_ORF_1472	19	37	53	91	54	49	110	10	21	43	21	34	32	36	20
NEME_ORF_29189	127	1166	1187	1283	609	1619	1537	809	572	1666	1149	1244	509	1946	433
NEME_ORF_25239	20	608	339	450	143	452	658	256	169	724	386	680	205	668	195
NEME_ORF_133690	11	76	83	138	33	77	125	28	50	113	70	61	33	50	50
NEME_ORF_50618	7	6	3	10	2	17	20	0	3	15	8	4	1	0	2
NEME_ORF_106801	0	84	18	62	14	104	66	53	29	86	51	60	29	90	32
NEME_ORF_129009	0	28	29	44	28	38	47	27	13	50	41	45	29	76	24
NEME_ORF_106804	24	216	75	187	23	194	232	156	78	196	169	115	108	352	58
NEME_ORF_106809	18	166	56	110	36	138	145	155	91	116	145	94	73	250	50
NEME_ORF_24181	4	33	10	15	13	23	37	12	10	12	10	17	16	37	12
NEME_ORF_24186	2296	135	95	114	55	79	152	38	44	153	95	180	60	168	47
NEME_ORF_182322	840	2337	1804	2289	786	2118	3360	1721	1106	2492	2330	2079	1246	3724	821
NEME_ORF_110406	121	246	225	220	120	486	341	179	96	403	253	214	134	490	113
NEME_ORF_110404	324	1540	1093	1881	833	1880	1936	857	788	2348	1327	1981	648	2163	610
NEME_ORF_124233	640	524	407	503	322	518	640	237	230	666	409	551	287	605	154
NEME_ORF_124230	60	59	60	60	30	96	104	56	42	97	58	78	43	108	34
NEME_ORF_124237	43	25	31	50	18	33	47	17	22	52	37	33	16	40	11
NEME_ORF_124235	45	27	25	29	10	21	36	15	16	43	22	41	13	40	4
NEME_ORF_174642	2	107	83	160	32	126	176	89	74	103	112	179	51	161	14
NEME_ORF_174640	0	65	67	67	26	80	84	34	35	34	63	67	21	55	11
NEME_ORF_174648	1	227	72	373	140	257	139	152	57	152	172	299	65	233	33
NEME_ORF_132345	45	230	104	214	72	202	240	155	88	209	168	229	109	227	69
NEME_ORF_178880	190	1500	1114	1305	376	1225	1842	1003	612	1632	1194	961	637	2586	511
NEME_ORF_178885	10	71	51	49	15	50	74	56	38	52	49	40	24	102	34
NEME_ORF_178889	13	182	168	207	38	217	323	192	121	290	197	119	141	355	98
NEME_ORF_132341	77	398	233	351	99	286	402	226	150	435	240	339	154	403	131
NEME_ORF_243317	7	9	0	10	0	3	17	0	3	0	2	13	0	2	1
NEME_ORF_243314	0	4	0	5	0	6	2	3	0	0	1	13	0	6	0
NEME_ORF_234279	111	0	0	5	0	1	1	3	0	0	1	0	0	0	0
NEME_ORF_234277	44	7	13	28	9	12	20	18	5	15	26	14	1	16	13
NEME_ORF_234276	82	84	63	69	21	69	69	47	24	82	70	41	36	48	35
NEME_ORF_100401	5	205	98	160	97	230	220	105	65	213	146	161	86	209	43
NEME_ORF_56612	33	66	115	80	64	95	95	63	32	103	59	66	52	23	29
NEME_ORF_56613	7	144	307	196	165	305	261	122	114	193	93	158	118	58	79
NEME_ORF_56611	0	113	226	153	102	206	210	100	57	141	71	123	84	34	35
NEME_ORF_56617	18	36	62	25	47	74	44	33	28	38	16	37	26	9	23
NEME_ORF_56615	21	71	122	87	45	117	101	72	26	64	41	62	59	17	41
NEME_ORF_56619	33	208	96	193	62	128	156	109	60	215	144	188	84	227	46
NEME_ORF_6903	259	76	60	227	12	166	373	218	224	360	248	58	48	156	14
NEME_ORF_6904	8	7	0	8	2	4	4	2	0	3	8	3	0	3	2
NEME_ORF_6906	2	6	0	2	0	6	8	4	0	4	0	4	6	9	4
NEME_ORF_250476	7	84	87	101	38	91	141	45	27	81	97	117	51	105	46
NEME_ORF_146307	2	0	0	5	3	0	0	1	0	2	0	0	0	2	0
NEME_ORF_146305	47	316	150	263	59	284	361	229	114	404	211	288	143	481	85
NEME_ORF_146301	42	340	122	284	62	313	288	193	116	483	202	316	119	467	94
NEME_ORF_215643	7	20	22	22	14	72	37	19	10	38	22	46	10	74	16
NEME_ORF_111748	47	0	0	0	0	0	0	0	0	0	0	0	0	0	0
NEME_ORF_223367	19	0	0	0	0	0	0	0	0	0	0	0	0	0	0
NEME_ORF_133523	7	95	60	102	42	115	131	64	40	140	112	145	53	156	37
NEME_ORF_133521	44	339	177	274	84	252	297	125	92	352	234	299	148	446	92
NEME_ORF_216077	8	4	6	3	0	8	10	0	1	5	11	2	2	13	0
NEME_ORF_3639	7	1	1	7	9	3	18	0	0	11	13	2	5	20	0
NEME_ORF_220004	0	2	4	0	0	2	0	0	2	5	4	8	2	4	0
NEME_ORF_175939	0	8	6	6	2	4	8	10	6	12	16	2	6	18	2
NEME_ORF_123663	865	1515	933	1363	681	1672	1606	760	599	1641	1122	1300	593	1804	442
NEME_ORF_220003	1	0	3	6	2	2	0	2	2	6	4	11	1	2	0
NEME_ORF_64908	44	10	7	12	4	15	21	4	2	21	9	2	16	16	4
NEME_ORF_246446	27	921	718	981	424	1098	1041	553	415	1188	665	908	464	1161	348
NEME_ORF_213169	0	0	2	4	0	0	3	2	0	1	3	0	0	1	0
NEME_ORF_2105	4	4	0	0	0	2	0	2	0	0	1	0	0	0	0
NEME_ORF_2106	2	0	0	0	0	0	0	1	0	0	0	2	0	1	1
NEME_ORF_2107	1	0	0	0	0	0	0	0	0	0	0	0	0	1	0
NEME_ORF_132699	0	5	7	16	2	6	11	6	13	24	12	6	6	11	2
NEME_ORF_132694	1	14	22	36	9	57	52	7	30	57	26	19	4	39	2
NEME_ORF_193393	42	425	479	576	227	622	729	311	226	666	531	378	280	798	191
NEME_ORF_193390	31	26	22	40	12	17	31	4	4	35	18	14	10	52	9
NEME_ORF_29063	2	161	102	129	27	146	201	85	57	191	109	113	77	276	52
NEME_ORF_29062	6	94	60	99	17	71	102	83	39	144	72	73	50	137	24
NEME_ORF_29066	399	1053	893	1077	500	1242	1398	507	463	1474	978	1083	467	1433	446
NEME_ORF_29065	30	118	118	129	66	138	148	58	51	203	102	124	49	149	57
NEME_ORF_55532	6	48	42	72	5	27	87	11	18	48	37	37	19	66	22
NEME_ORF_55533	0	40	6	29	1	13	40	9	2	14	12	15	0	19	10
NEME_ORF_254632	0	10	6	4	7	9	19	10	7	25	3	10	4	4	3
NEME_ORF_112315	13	1	4	13	1	4	0	2	2	12	4	3	6	10	2
NEME_ORF_55534	28	163	180	216	24	103	388	57	52	255	114	156	68	236	67
NEME_ORF_108952	4	13	8	19	9	20	27	13	13	57	24	35	10	24	4
NEME_ORF_108953	2	26	8	17	0	9	40	11	5	34	15	51	15	13	3
NEME_ORF_108954	0	13	5	14	2	5	21	13	7	35	20	19	12	15	10
NEME_ORF_108956	57	396	226	358	76	176	494	282	163	578	385	399	188	413	122
NEME_ORF_119475	39	184	86	166	53	196	154	123	60	241	112	142	110	149	81
NEME_ORF_171138	0	8	0	8	0	8	7	2	11	12	7	8	2	10	2
NEME_ORF_171137	273	524	200	451	143	445	518	339	224	472	349	405	220	676	165
NEME_ORF_117491	155	51	48	77	26	69	87	29	23	86	55	81	37	133	23
NEME_ORF_183809	84	23	1	7	4	30	38	8	12	5	4	18	4	12	8
NEME_ORF_183808	65	0	0	0	0	0	0	0	0	0	0	0	0	0	2
NEME_ORF_117499	662	1107	1195	1307	801	1421	1916	868	673	1811	1333	1115	731	1971	475
NEME_ORF_183805	14	0	0	0	0	0	0	0	0	0	0	0	0	0	0
NEME_ORF_183802	13	5	0	7	0	10	11	6	8	4	7	14	2	0	7
NEME_ORF_116360	4	21	9	17	4	18	10	17	4	17	21	14	12	41	10
NEME_ORF_252023	2	0	14	10	0	23	50	4	5	0	0	8	0	0	6
NEME_ORF_119209	10	176	68	134	55	245	149	101	51	248	135	102	64	224	31
NEME_ORF_55368	10	1815	734	1322	317	1179	1646	974	650	2134	1576	1361	860	2450	649
NEME_ORF_218981	40	6	0	4	2	4	12	2	2	4	5	6	2	20	1
NEME_ORF_28337	0	6	4	9	3	5	7	5	2	8	6	8	4	2	0
NEME_ORF_46024	18	3	3	2	5	5	7	4	7	3	4	4	0	6	0
NEME_ORF_70573	30	244	208	250	145	241	296	128	97	314	163	261	140	356	109
NEME_ORF_70576	21	365	234	379	161	379	423	145	107	423	269	331	126	505	121
NEME_ORF_70575	125	1162	880	1377	629	1259	1591	739	537	1541	1057	1251	600	1798	434
NEME_ORF_258048	0	0	4	0	2	8	0	4	0	5	2	0	0	3	0
NEME_ORF_118787	187	858	744	775	328	695	1116	441	409	937	829	808	365	1056	349
NEME_ORF_120219	1	20	26	38	7	34	34	22	12	42	41	41	28	55	13
NEME_ORF_255365	1025	4630	3455	4928	2167	5127	6026	2505	1937	6384	3860	5035	2216	6566	1715
NEME_ORF_255362	0	1	2	4	0	1	1	2	0	0	2	0	1	1	0
NEME_ORF_255363	41	136	123	160	80	164	204	106	49	239	114	178	72	206	71
NEME_ORF_261904	2	3	0	9	0	2	2	5	0	4	0	7	3	2	3
NEME_ORF_60749	7	18	15	23	2	15	14	10	6	20	6	13	4	10	6
NEME_ORF_256915	4	0	0	1	2	0	0	0	1	0	0	0	0	1	2
NEME_ORF_261909	23	16	4	8	2	10	8	2	9	10	2	10	2	5	0
NEME_ORF_219772	5	2	0	2	0	9	2	0	4	12	2	4	0	7	0
NEME_ORF_219771	2	0	0	0	1	9	0	2	0	7	0	4	2	6	0
NEME_ORF_219775	14	15	2	10	13	20	4	8	10	47	4	18	8	28	2
NEME_ORF_219774	4	2	0	2	7	4	1	2	2	10	2	8	0	0	0
NEME_ORF_152087	14	384	130	355	97	384	426	330	155	505	282	341	182	468	107
NEME_ORF_251288	238	22	6	10	0	12	27	3	0	0	4	0	0	24	0
NEME_ORF_211540	0	0	1	3	1	0	0	0	0	0	0	5	6	0	2
NEME_ORF_211541	0	0	4	4	2	0	0	0	0	0	0	3	1	0	0
NEME_ORF_211542	4	12	0	10	0	6	0	2	2	3	0	2	3	0	0
NEME_ORF_47247	28	2	5	3	0	4	1	6	0	6	5	0	0	4	1
NEME_ORF_211549	52	5	6	10	6	10	17	5	2	15	8	4	8	18	4
NEME_ORF_47245	41	0	2	5	0	0	4	2	2	5	2	0	6	1	2
NEME_ORF_47244	5	4	3	11	0	0	0	5	0	8	2	2	1	3	0
NEME_ORF_47242	0	8	18	20	10	3	34	9	2	32	14	13	2	12	5
NEME_ORF_47240	0	0	5	0	0	7	4	2	0	9	6	0	7	6	4
NEME_ORF_250464	0	0	0	4	0	0	3	2	0	2	0	2	0	0	0
NEME_ORF_250465	0	0	0	2	0	0	3	0	1	1	0	3	0	0	2
NEME_ORF_250466	19	3	0	2	0	0	8	0	0	0	0	2	0	2	0
NEME_ORF_250469	223	4	2	11	1	4	8	5	2	3	6	3	2	8	2
NEME_ORF_258677	19	0	0	0	2	2	1	1	2	1	0	0	0	0	0
NEME_ORF_258676	19	0	4	0	0	0	0	0	0	0	1	1	0	0	0
NEME_ORF_258673	25	0	1	0	1	2	0	1	1	3	0	4	2	2	0
NEME_ORF_216508	13	7	10	6	11	26	11	2	6	10	12	0	5	8	8
NEME_ORF_259104	66	49	34	54	20	77	46	61	26	58	31	33	28	82	16
NEME_ORF_259100	0	69	100	45	16	34	106	26	52	74	102	69	30	111	31
NEME_ORF_71228	847	21	53	32	32	58	34	14	16	32	10	20	20	4	13
NEME_ORF_71225	1781	5	0	4	0	0	0	0	0	2	0	1	0	0	3
NEME_ORF_71227	6710	20	40	20	24	40	15	14	13	30	12	20	28	9	24
NEME_ORF_161946	3	205	142	287	53	293	244	129	30	369	217	278	84	320	59
NEME_ORF_142967	603	1523	1234	1461	489	1397	1881	814	850	2540	1201	1673	700	2260	782
NEME_ORF_161942	3	199	99	323	58	309	254	119	59	333	187	297	97	374	79
NEME_ORF_161940	392	730	638	734	353	757	1018	416	400	979	686	634	377	986	308
NEME_ORF_45087	16	16	10	9	8	7	12	6	8	21	10	10	13	12	8
NEME_ORF_29880	7	36	4	32	7	8	18	14	10	30	22	18	16	28	4
NEME_ORF_45088	2	4	2	4	2	3	6	6	2	12	2	3	4	4	0
NEME_ORF_29889	2	20	23	24	10	45	28	9	12	42	20	40	24	50	12
NEME_ORF_29888	239	384	255	331	133	338	426	202	154	421	296	453	214	486	138
NEME_ORF_67210	126	35	0	16	25	42	38	23	16	14	15	11	27	65	9
NEME_ORF_151376	312	644	569	620	180	822	984	488	264	779	674	622	310	1099	322
NEME_ORF_212015	3	4	2	6	4	0	2	0	2	3	2	0	1	2	0
NEME_ORF_223521	2	2	0	0	0	4	0	0	0	0	0	0	2	0	2
NEME_ORF_223520	0	2	3	0	0	0	1	1	0	0	2	2	0	0	0
NEME_ORF_223527	0	1	0	2	2	3	0	0	0	2	3	0	0	0	0
NEME_ORF_223529	6	3	0	4	0	13	2	3	0	2	1	4	0	6	0
NEME_ORF_223528	0	2	0	0	0	3	2	2	0	4	1	0	0	0	0
NEME_ORF_251333	4	0	3	0	0	1	0	3	0	0	1	4	0	6	1
NEME_ORF_33286	0	51	23	65	10	64	53	21	35	45	42	51	28	61	25
NEME_ORF_224067	155	0	0	0	0	0	0	2	0	0	0	0	2	0	0
NEME_ORF_224066	11	3	0	2	2	3	3	0	2	2	1	5	0	3	0
NEME_ORF_224064	46	0	0	0	0	0	0	0	0	0	0	0	0	0	0
NEME_ORF_237899	12	4	10	10	6	14	8	4	2	7	16	2	2	10	2
NEME_ORF_61202	2	0	2	6	0	2	2	4	2	4	0	4	2	6	0
NEME_ORF_237893	0	0	0	0	0	0	0	0	0	25	0	0	1	0	0
NEME_ORF_237897	3	0	1	6	0	4	4	0	0	0	0	0	0	0	0
NEME_ORF_196859	27	714	459	793	217	852	980	509	340	1154	595	685	451	1041	321
NEME_ORF_38165	18	60	50	65	39	79	114	47	48	112	73	39	44	124	22
NEME_ORF_38161	212	1779	914	1525	713	1742	1985	1003	714	2031	1346	1194	754	2658	605
NEME_ORF_184809	91	388	223	322	122	397	433	239	191	432	321	295	182	550	143
NEME_ORF_69856	133	274	175	328	119	298	395	194	128	382	311	252	153	327	126
NEME_ORF_128463	7	36	22	68	6	70	36	28	19	70	37	51	23	82	21
NEME_ORF_128460	12	32	22	48	33	64	38	29	19	78	29	44	24	93	11
NEME_ORF_128461	33	279	218	366	103	300	197	213	144	419	233	320	124	442	67
NEME_ORF_264423	16	2	1	10	0	9	4	8	4	7	6	4	0	4	4
NEME_ORF_264421	23	6	11	8	4	31	18	9	5	33	29	17	4	32	4
NEME_ORF_229572	97	6	5	2	1	5	6	5	1	4	5	1	3	8	2
NEME_ORF_229573	62	0	0	0	0	0	0	0	0	0	0	0	0	0	0
NEME_ORF_229570	31	0	0	0	0	0	0	0	0	2	0	0	0	0	1
NEME_ORF_229571	29	0	0	0	0	0	0	0	0	0	0	0	0	0	0
NEME_ORF_228229	0	0	0	4	2	0	1	0	0	2	0	0	0	2	0
NEME_ORF_228228	0	3	0	3	0	7	2	2	0	2	6	2	2	13	6
NEME_ORF_228224	973	767	520	750	331	866	871	372	324	950	667	895	341	1017	289
NEME_ORF_228227	0	0	0	0	0	2	4	0	0	3	2	3	2	2	0
NEME_ORF_228226	0	8	0	5	0	1	0	2	0	1	1	0	0	6	2
NEME_ORF_249415	2094	16	0	6	7	10	8	4	0	16	2	29	1	7	6
NEME_ORF_249411	2	3	0	0	0	2	2	2	0	0	0	0	0	4	0
NEME_ORF_249410	0	2	4	0	3	8	10	2	1	6	2	15	0	4	2
NEME_ORF_193986	141	258	144	245	114	273	290	142	138	333	209	228	143	377	89
NEME_ORF_249418	462	545	351	571	364	583	809	254	260	583	423	771	238	632	185
NEME_ORF_218412	167	634	424	544	249	698	761	401	285	676	422	561	326	825	243
NEME_ORF_152874	62	226	202	225	99	316	495	222	151	358	406	333	86	325	170
NEME_ORF_152877	1164	41	24	49	32	33	60	36	24	45	55	32	21	64	7
NEME_ORF_142093	89	28	9	5	15	4	21	8	3	16	8	22	7	11	3
NEME_ORF_142091	446	0	0	0	0	0	0	0	0	0	0	0	0	0	0
NEME_ORF_142090	2	10	18	15	17	7	9	16	3	19	13	12	13	3	3
NEME_ORF_142095	295	8	9	10	11	7	18	4	2	11	10	15	7	8	2
NEME_ORF_142094	285	1	0	0	0	0	0	0	0	0	0	0	0	2	0
NEME_ORF_140828	15	11	20	10	5	0	9	11	1	26	8	9	0	13	2
NEME_ORF_140829	16	33	25	39	10	23	34	10	13	33	29	24	16	38	13
NEME_ORF_140820	461	1698	1405	1689	850	1494	2184	1204	1326	1680	1489	1725	1282	2718	1009
NEME_ORF_140821	2	58	62	55	21	59	107	32	44	96	54	88	42	122	19
NEME_ORF_140824	26	36	32	25	10	15	47	19	8	33	26	21	4	44	9
NEME_ORF_206923	127	0	0	2	0	0	3	2	0	0	2	0	0	2	4
NEME_ORF_140826	76	18	10	16	2	17	19	13	5	27	21	11	21	17	5
NEME_ORF_140827	73	11	25	12	10	23	23	14	5	23	18	22	15	30	6
NEME_ORF_226689	1202	2416	1669	2617	1211	2535	3064	1243	1056	3270	2068	3330	1153	3216	1038
NEME_ORF_236719	10	0	0	0	0	0	0	0	0	0	0	0	0	2	2
NEME_ORF_40750	15	134	64	117	41	88	138	82	35	121	101	96	58	120	36
NEME_ORF_40751	146	1219	540	1051	338	1032	1313	698	463	1098	834	896	522	1361	487
NEME_ORF_226685	11	12	8	13	10	6	10	8	6	20	6	24	8	19	6
NEME_ORF_236717	7	0	0	0	0	0	5	0	2	0	1	0	0	7	1
NEME_ORF_236714	6	2	5	15	7	0	29	2	0	17	14	8	2	31	0
NEME_ORF_70902	289	2451	1640	2824	1026	3015	2991	1582	1176	3829	2212	2458	1178	3981	967
NEME_ORF_154841	48	332	204	270	79	291	364	241	121	356	301	300	141	454	128
NEME_ORF_235259	7	0	0	0	0	0	0	0	0	0	0	0	0	0	0
NEME_ORF_17377	340	1191	566	1138	309	1220	1228	673	439	1657	914	1489	475	1480	379
NEME_ORF_46978	37	33	20	33	22	43	32	20	10	54	36	43	20	37	13
NEME_ORF_46979	227	313	249	264	169	317	428	134	147	432	260	394	170	450	128
NEME_ORF_46977	72	132	117	120	46	143	206	71	78	212	139	140	74	196	33
NEME_ORF_143323	0	8	0	5	0	5	3	2	2	7	3	7	7	6	2
NEME_ORF_143320	15	111	122	199	61	113	188	67	68	176	146	100	82	221	58
NEME_ORF_43226	391	496	319	477	258	659	647	291	243	906	562	544	253	732	199
NEME_ORF_237043	8	0	0	0	0	8	0	3	0	3	2	0	1	0	0
NEME_ORF_202136	20	3	5	2	0	0	4	4	5	5	3	4	0	4	0
NEME_ORF_202131	455	61	20	36	34	36	62	21	66	43	38	29	11	38	23
NEME_ORF_202139	109	3	2	8	1	2	0	3	5	0	4	2	2	7	1
NEME_ORF_232700	0	2	0	1	0	2	1	1	2	2	0	1	0	0	1
NEME_ORF_243016	2	2	0	0	0	5	0	0	0	4	0	0	0	0	1
NEME_ORF_232704	5	1	0	2	1	6	3	0	0	0	0	2	0	1	0
NEME_ORF_232707	1	0	0	0	0	5	0	0	0	0	0	0	6	0	0
NEME_ORF_232709	8	6	1	2	0	22	0	28	1	1	3	1	9	3	0
NEME_ORF_232708	2	4	2	4	3	47	4	34	2	0	3	3	33	1	3
NEME_ORF_243019	28	0	0	0	0	0	0	0	0	0	0	0	0	0	0
NEME_ORF_243018	5	2	0	2	0	0	0	0	0	2	0	0	0	0	0
NEME_ORF_38994	133	124	87	133	53	128	169	73	53	177	81	170	86	181	35
NEME_ORF_38997	8	16	7	10	17	8	30	6	2	7	14	18	16	10	4
NEME_ORF_38992	858	1127	781	1147	533	1416	1286	521	520	1677	781	1312	597	1528	320
NEME_ORF_231051	6	2	0	2	0	0	18	4	7	5	4	0	8	12	6
NEME_ORF_231054	20	6	4	5	0	2	14	3	4	9	0	1	2	8	4
NEME_ORF_113329	9	103	83	115	39	103	172	71	68	140	112	86	51	165	62
NEME_ORF_198866	28	17	25	27	5	33	35	19	15	25	27	18	12	30	12
NEME_ORF_54677	75	157	142	158	89	245	150	91	59	250	162	187	71	229	73
NEME_ORF_15333	3	20	27	36	10	77	86	45	18	72	44	47	39	16	17
NEME_ORF_116947	563	511	312	490	198	368	559	257	141	602	375	536	190	546	220
NEME_ORF_54673	1041	14	6	19	16	19	9	23	2	25	25	12	4	20	8
NEME_ORF_204789	0	6	4	2	0	6	2	2	2	6	0	0	0	0	2
NEME_ORF_204787	0	0	0	2	0	0	8	0	3	2	0	0	2	2	4
NEME_ORF_204782	2	8	12	8	2	23	9	17	4	20	16	16	2	16	1
NEME_ORF_209676	45	7	0	10	4	10	5	3	3	6	1	6	8	5	4
NEME_ORF_64377	60	363	127	248	76	287	418	104	85	332	171	261	114	405	100
NEME_ORF_209671	4	1	2	4	0	0	0	1	0	2	7	2	0	5	0
NEME_ORF_210947	0	2	0	8	1	2	0	0	2	2	0	0	4	6	0
NEME_ORF_209679	2	2	0	0	0	2	2	0	0	6	0	0	0	0	0
NEME_ORF_209678	2	0	0	4	2	3	2	1	2	1	6	0	2	0	6
NEME_ORF_201446	15	105	93	201	73	99	216	120	86	245	76	98	58	231	42
NEME_ORF_1920	6	6	9	8	0	6	10	7	8	6	4	14	8	15	4
NEME_ORF_1929	0	0	0	2	4	2	4	2	2	6	3	1	3	2	0
NEME_ORF_201448	0	9	4	8	4	36	8	3	12	8	1	6	2	13	1
NEME_ORF_201449	15	6	14	6	46	101	8	14	10	51	44	57	42	40	17
NEME_ORF_242766	81	26	11	21	6	33	40	14	13	63	30	34	10	98	4
NEME_ORF_242760	1	4	2	3	1	0	2	2	6	5	12	7	1	14	4
NEME_ORF_242761	2	0	0	0	2	0	0	2	8	2	0	2	0	4	0
NEME_ORF_39641	552	295	181	336	121	346	434	175	115	455	285	404	131	388	120
NEME_ORF_39646	1295	4460	3477	4122	1748	4017	5524	2137	1832	5212	3920	5283	1602	5875	1710
NEME_ORF_39645	4	7	5	3	5	15	10	7	2	8	13	6	5	4	1
NEME_ORF_199112	367	0	0	0	0	2	2	5	2	2	0	0	0	0	0
NEME_ORF_39649	6	99	80	87	43	149	168	78	37	122	71	108	72	138	52
NEME_ORF_198248	0	110	120	135	86	145	169	64	66	161	190	112	44	115	36
NEME_ORF_140008	99	19	26	19	34	13	39	21	3	64	83	14	20	157	2
NEME_ORF_198241	4	428	610	651	526	797	633	362	281	680	794	546	242	681	222
NEME_ORF_140000	223	2201	1434	2238	1094	2716	2731	1442	996	2940	1562	2452	1128	3270	797
NEME_ORF_198242	20	353	609	587	447	684	604	373	290	597	871	448	228	481	179
NEME_ORF_140005	15	87	42	103	51	109	102	78	47	84	66	105	45	151	19
NEME_ORF_190472	344	211	231	268	251	499	479	243	106	176	251	154	131	514	183
NEME_ORF_206147	26	10	16	4	0	17	14	13	0	10	12	22	9	31	4
NEME_ORF_15593	20	68	4	46	44	51	139	44	10	61	43	12	2	77	27
NEME_ORF_190478	118	43	45	61	70	137	78	40	18	30	52	40	38	107	35
NEME_ORF_132902	0	6	6	1	0	8	8	5	2	9	2	5	0	8	2
NEME_ORF_132906	0	7	7	2	0	12	10	7	14	19	2	4	0	1	4
NEME_ORF_132907	0	0	4	9	0	6	14	5	9	14	3	4	4	14	3
NEME_ORF_132904	0	11	2	4	0	5	4	6	1	8	5	6	4	6	1
NEME_ORF_12642	8	72	62	87	30	136	123	85	40	84	73	67	26	101	22
NEME_ORF_12649	27416	2431	1966	2861	1386	2841	3920	1566	1655	3392	2696	3448	1266	3709	626
NEME_ORF_13991	53	0	0	0	0	1	0	0	0	0	0	0	0	0	0
NEME_ORF_200793	0	122	7	140	5	42	14	88	10	160	19	1	97	6	4
NEME_ORF_200795	2	640	247	790	77	320	298	476	167	837	425	221	694	393	111
NEME_ORF_47361	404	26	18	37	30	23	34	8	16	38	41	30	24	32	18
NEME_ORF_35043	10	12	5	18	5	10	31	3	1	5	18	18	5	14	4
NEME_ORF_31747	79	63	18	83	41	96	91	55	26	141	35	91	20	250	16
NEME_ORF_250546	33	0	0	2	1	1	2	0	2	0	0	0	0	0	0
NEME_ORF_149185	84	215	168	235	109	280	266	133	74	309	221	255	109	336	125
NEME_ORF_53863	26	20	17	17	7	27	32	13	7	16	13	6	3	26	15
NEME_ORF_255799	2	9	3	12	0	0	0	9	0	14	5	0	2	7	1
NEME_ORF_181733	10	275	478	356	269	555	362	226	116	324	223	308	119	429	102
NEME_ORF_131283	4	545	196	462	121	585	406	354	170	633	264	603	213	744	176
NEME_ORF_106100	6	40	43	36	9	17	37	32	8	60	35	21	21	70	6
NEME_ORF_106103	7	75	63	71	4	52	69	57	32	172	74	72	29	128	38
NEME_ORF_106102	8	68	50	36	4	33	47	30	7	97	48	35	12	84	24
NEME_ORF_106105	7	64	59	55	4	44	74	63	22	144	54	61	38	106	18
NEME_ORF_244353	32	2	0	0	0	0	0	1	0	2	0	0	2	3	0
NEME_ORF_106108	4	182	113	234	54	145	259	155	118	287	134	172	60	188	62
NEME_ORF_244351	11	2	1	0	0	2	2	0	2	4	2	0	0	2	0
NEME_ORF_244350	6	0	0	0	0	0	0	0	0	0	0	0	0	0	0
NEME_ORF_244357	13	0	0	0	0	0	0	0	0	0	0	0	0	0	0
NEME_ORF_244355	103	1	1	0	0	4	2	2	0	0	2	0	2	4	2
NEME_ORF_182422	13	30	18	12	19	49	35	8	5	34	9	17	4	50	8
NEME_ORF_182420	14	31	15	14	7	45	33	11	5	51	26	6	4	39	6
NEME_ORF_182424	13	63	24	23	22	82	56	8	6	66	39	18	8	103	14
NEME_ORF_5359	2	0	0	2	0	0	2	0	0	2	2	0	0	1	0
NEME_ORF_183770	4	10	4	5	3	14	17	6	10	12	7	23	4	4	0
NEME_ORF_4401	28	4	2	0	0	17	3	3	0	4	2	1	1	12	0
NEME_ORF_183772	0	8	3	8	3	36	17	15	3	24	12	27	11	6	4
NEME_ORF_183775	0	3	0	3	0	4	0	0	2	0	1	4	0	0	0
NEME_ORF_183774	5	30	2	1	0	14	6	23	4	1	5	53	3	1	4
NEME_ORF_183777	1	9	1	6	4	11	5	2	0	12	3	2	0	3	0
NEME_ORF_183776	0	11	0	3	0	22	7	3	2	4	0	24	4	0	2
NEME_ORF_183778	0	10	3	18	0	11	26	13	30	0	5	17	5	8	19
NEME_ORF_64086	486	358	274	315	146	348	504	134	142	257	287	330	150	382	147
NEME_ORF_206011	13	20	2	10	6	19	12	14	4	19	8	8	4	29	6
NEME_ORF_150244	8	115	84	102	61	158	136	43	38	158	97	68	44	141	43
NEME_ORF_32217	0	26	11	36	19	31	24	15	3	27	29	30	16	48	19
NEME_ORF_46098	31	59	39	81	55	130	152	44	31	80	37	133	59	88	25
NEME_ORF_29134	7	22	5	8	10	56	10	12	2	28	14	34	13	32	6
NEME_ORF_25799	2	0	0	0	0	5	3	2	1	1	1	0	0	0	0
NEME_ORF_25798	0	2	0	4	0	3	0	4	0	5	0	0	0	0	0
NEME_ORF_170573	38	213	168	178	85	265	262	185	109	236	193	157	149	169	67
NEME_ORF_182281	18	96	60	88	25	72	92	51	39	89	78	61	26	106	14
NEME_ORF_215469	371	441	258	451	180	455	517	221	183	632	345	501	204	557	169
NEME_ORF_25670	18	39	14	40	20	31	34	17	33	48	21	42	31	62	15
NEME_ORF_55839	8	7	7	12	2	10	19	7	1	12	6	11	7	9	9
NEME_ORF_147342	0	21	30	29	14	24	35	16	14	30	26	25	17	11	12
NEME_ORF_147343	11	41	26	56	18	58	75	23	18	64	19	42	15	19	13
NEME_ORF_147344	20	74	59	90	33	125	93	37	33	134	50	90	21	34	27
NEME_ORF_210170	2	14	5	12	2	6	10	6	4	10	4	8	2	1	0
NEME_ORF_210176	2	3	0	0	0	5	4	0	1	1	2	1	0	10	1
NEME_ORF_210175	0	2	0	0	2	1	0	2	0	0	3	0	0	5	2
NEME_ORF_233029	2303	41	25	31	14	31	28	9	14	34	30	44	20	45	11
NEME_ORF_233026	17917	183	141	221	92	194	226	96	111	225	161	289	149	249	81
NEME_ORF_233024	22	0	0	0	1	0	0	3	0	0	0	0	0	0	0
NEME_ORF_20457	55	1557	1041	1707	774	1630	2005	1015	731	2043	1384	1710	828	2082	638
NEME_ORF_233020	0	0	0	2	2	6	4	2	1	2	0	5	4	2	0
NEME_ORF_2499	7	5	6	6	0	2	10	0	4	1	4	10	2	6	2
NEME_ORF_2492	0	0	0	0	0	2	0	2	0	2	3	2	0	1	1
NEME_ORF_2493	4	0	0	0	0	1	2	4	0	0	0	2	2	5	1
NEME_ORF_2497	2	2	2	0	0	8	0	3	0	3	2	2	1	2	0
NEME_ORF_2494	0	0	0	0	0	0	0	0	0	0	0	2	0	2	0
NEME_ORF_169468	52	692	251	523	135	461	552	333	232	615	364	623	226	741	197
NEME_ORF_194382	31	246	88	199	57	190	245	139	78	320	127	116	121	210	67
NEME_ORF_178964	11	18	11	25	8	23	25	15	6	39	11	15	9	34	6
NEME_ORF_178965	334	10	13	13	2	16	23	10	12	30	10	17	10	35	10
NEME_ORF_215289	59	174	98	195	86	153	170	85	74	196	78	199	66	170	58
NEME_ORF_178961	6	14	12	24	7	19	23	12	13	37	7	19	6	28	10
NEME_ORF_215284	3	0	2	3	1	1	5	1	0	3	0	3	1	0	0
NEME_ORF_215282	2	4	0	4	2	4	2	0	2	8	0	2	6	5	2
NEME_ORF_23791	0	0	0	4	0	0	0	6	2	1	4	0	2	4	0
NEME_ORF_173005	7	101	65	72	30	92	113	50	42	84	58	56	39	130	39
NEME_ORF_173003	22	421	215	419	81	404	489	233	236	461	308	314	201	613	169
NEME_ORF_126334	6	113	22	38	10	57	60	34	20	60	48	25	19	64	6
NEME_ORF_126330	279	17	11	7	9	11	12	13	4	8	14	7	10	10	7
NEME_ORF_126331	99	0	3	4	1	5	5	10	4	6	5	10	2	12	0
NEME_ORF_126333	6	67	17	29	5	55	55	4	20	55	22	26	25	42	10
NEME_ORF_225723	132	58	55	90	17	47	52	25	38	33	18	28	28	67	18
NEME_ORF_177655	13	4	18	3	2	4	11	1	0	8	4	8	0	0	0
NEME_ORF_225277	0	38	18	32	13	18	42	26	11	67	32	42	21	45	8
NEME_ORF_225276	3	138	88	108	35	59	125	74	28	119	102	134	91	180	48
NEME_ORF_225271	0	2	1	4	0	0	2	0	0	2	6	3	0	0	0
NEME_ORF_177653	113	789	496	940	215	647	960	573	372	1155	741	886	378	1305	327
NEME_ORF_3176	14	0	2	0	0	0	2	0	0	2	0	0	0	0	0
NEME_ORF_3177	17	2	1	0	0	0	0	0	0	0	2	0	2	0	0
NEME_ORF_3173	14	1	0	4	1	2	1	0	0	0	1	1	0	4	0
NEME_ORF_3171	2	2	0	0	5	0	2	2	1	2	1	1	1	0	2
NEME_ORF_3178	34	0	0	0	0	0	0	0	0	0	0	0	0	0	0
NEME_ORF_190070	0	32	22	34	10	85	26	31	10	51	19	19	16	32	10
NEME_ORF_190071	16	107	89	154	33	236	118	111	45	187	83	71	73	203	32
NEME_ORF_66011	0	2	2	0	0	2	0	4	2	10	6	12	2	0	2
NEME_ORF_175873	128	752	496	857	294	786	1076	637	530	836	743	388	360	935	305
NEME_ORF_175872	7	12	13	7	4	18	12	11	9	8	14	4	4	10	10
NEME_ORF_15911	33	27	29	30	24	47	38	25	14	38	23	29	9	50	10
NEME_ORF_209885	43	4	0	5	1	3	6	0	0	0	2	1	0	0	2
NEME_ORF_22046	37	0	0	0	0	0	0	0	0	2	0	0	0	0	0
NEME_ORF_209887	26	0	4	1	0	0	1	3	0	7	0	0	0	0	0
NEME_ORF_190074	0	23	20	16	4	27	38	19	20	22	9	13	15	22	2
NEME_ORF_209883	515	613	405	677	323	733	842	402	231	931	611	851	316	899	274
NEME_ORF_190075	25	19	10	29	13	18	24	49	12	72	29	27	12	49	20
NEME_ORF_22048	14	0	0	0	0	0	0	0	0	2	0	0	0	0	0
NEME_ORF_22049	22	0	0	0	0	0	0	0	0	0	0	0	0	0	0
NEME_ORF_120789	28	7	9	5	4	7	13	5	5	17	12	34	6	15	1
NEME_ORF_120787	182	78	36	63	27	39	78	31	31	112	55	101	33	122	21
NEME_ORF_120784	176	85	20	42	24	56	72	26	17	71	65	86	17	117	20
NEME_ORF_213289	0	1	0	0	0	0	0	0	0	0	2	0	0	2	0
NEME_ORF_213288	2	1	1	0	0	0	0	0	0	1	2	1	0	2	0
NEME_ORF_213287	1	0	3	0	0	0	0	0	0	3	0	1	0	0	0
NEME_ORF_176529	11	37	29	44	7	37	73	21	24	43	45	21	23	80	24
NEME_ORF_58125	40	9	15	15	18	29	39	8	8	12	7	2	15	33	7
NEME_ORF_58123	0	60	54	100	25	71	66	36	33	87	55	50	33	132	26
NEME_ORF_117750	10	60	41	63	14	65	90	46	43	39	51	99	51	74	11
NEME_ORF_193214	13	27	9	41	8	30	36	42	4	30	42	10	15	55	18
NEME_ORF_193210	5	29	19	35	11	38	36	52	27	41	28	12	13	65	15
NEME_ORF_218165	0	0	0	0	0	0	0	0	2	6	0	4	0	0	0
NEME_ORF_241454	3	3	0	3	0	5	1	8	0	6	3	3	2	8	0
NEME_ORF_218169	2	2	5	7	5	4	9	9	2	10	8	13	6	16	9
NEME_ORF_54715	2	154	52	67	126	76	101	65	30	130	78	77	57	92	40
NEME_ORF_54717	5	1	4	6	0	10	18	2	2	10	8	12	4	6	5
NEME_ORF_54719	64	30	42	27	4	22	63	26	6	35	28	28	16	27	30
NEME_ORF_225774	4	2	0	7	0	4	1	1	2	7	1	4	0	1	1
NEME_ORF_162557	25	15	11	9	10	15	26	14	0	12	4	13	5	11	4
NEME_ORF_162559	4	1	0	8	2	10	10	0	3	8	4	1	4	2	10
NEME_ORF_121433	26	399	186	360	96	424	432	350	215	500	284	248	177	583	126
NEME_ORF_121435	0	11	7	25	1	19	21	25	9	27	20	22	14	26	7
NEME_ORF_123465	27	158	115	148	75	206	218	105	59	175	125	101	71	212	46
NEME_ORF_70296	84	22	13	26	1	15	21	16	4	33	23	26	17	22	2
NEME_ORF_123468	357	2137	1529	2230	892	2556	2773	1670	1137	2766	1837	1563	1201	3154	813
NEME_ORF_167857	5	24	13	13	9	28	43	18	5	21	21	23	13	38	12
NEME_ORF_167855	6	54	48	59	48	84	80	32	48	81	41	57	33	116	37
NEME_ORF_167858	7	58	43	41	25	32	67	28	13	68	55	46	28	47	11
NEME_ORF_61378	113	534	382	617	339	713	754	351	227	862	575	810	323	864	165
NEME_ORF_252117	109	672	414	610	260	625	842	392	242	992	627	684	310	1028	224
NEME_ORF_252112	0	0	2	2	0	10	4	6	0	12	4	0	0	0	0
NEME_ORF_252110	2	0	4	1	4	28	10	25	6	30	48	2	0	22	5
NEME_ORF_111362	747	544	590	775	453	994	1302	450	410	1061	808	541	332	1366	256
NEME_ORF_70433	56	33	22	62	24	47	87	23	12	82	26	60	25	70	21
NEME_ORF_165788	15	25	25	14	8	29	27	16	6	40	27	22	6	28	1
NEME_ORF_209188	0	12	3	11	0	6	4	2	5	32	4	4	0	17	2
NEME_ORF_34405	81	147	136	113	73	184	163	66	47	197	113	128	37	213	71
NEME_ORF_197469	119	172	71	168	54	228	193	124	75	192	120	131	60	245	50
NEME_ORF_24855	17	17	10	23	1	10	17	8	2	10	20	3	4	29	2
NEME_ORF_248160	10	0	0	1	0	1	0	0	0	0	0	0	0	2	0
NEME_ORF_197462	1196	4	3	0	5	1	6	10	0	8	4	1	1	9	0
NEME_ORF_24852	36	42	25	46	20	35	34	6	10	36	53	25	18	67	2
NEME_ORF_36809	2131	36	0	107	14	65	79	17	16	49	20	87	21	50	9
NEME_ORF_263328	7	0	2	2	3	4	2	5	1	6	3	7	0	10	0
NEME_ORF_36805	0	22	30	6	2	26	28	20	3	0	35	16	4	26	6
NEME_ORF_36806	2	22	26	9	2	39	37	8	15	2	41	6	2	17	4
NEME_ORF_195822	4	1648	1120	1705	421	1416	1750	921	1005	2615	1277	1115	657	2325	586
NEME_ORF_195820	0	174	74	216	39	148	190	116	126	359	138	114	81	268	70
NEME_ORF_195826	0	61	18	25	44	73	39	25	35	121	70	60	35	113	68
NEME_ORF_38359	16	79	26	49	15	41	46	35	22	80	31	62	28	92	16
NEME_ORF_195824	2	141	52	150	16	105	134	93	85	248	88	104	63	196	33
NEME_ORF_257138	23	2	2	2	0	0	1	4	0	1	0	2	0	0	1
NEME_ORF_110018	0	6	10	6	4	18	11	6	5	8	10	8	5	13	3
NEME_ORF_110011	0	5	8	9	3	15	27	6	11	20	5	28	3	22	11
NEME_ORF_255660	8	0	0	2	0	0	0	1	0	2	0	0	0	0	0
NEME_ORF_255662	12	10	6	4	6	15	14	4	6	13	8	2	4	20	6
NEME_ORF_226960	514	57	19	24	12	60	20	21	8	24	11	55	12	20	6
NEME_ORF_226961	45	9	2	0	3	2	2	0	2	1	2	6	1	6	2
NEME_ORF_226962	2	9	2	11	2	7	11	2	4	6	2	13	4	10	2
NEME_ORF_226963	15	4	16	9	4	16	9	6	1	9	0	4	3	9	2
NEME_ORF_256318	130	1	4	4	0	4	15	5	0	3	6	4	4	6	1
NEME_ORF_256319	65	0	0	0	0	0	0	4	0	0	0	0	0	2	0
NEME_ORF_256313	17	7	0	4	0	0	2	2	2	6	5	2	0	2	7
NEME_ORF_195418	338	5488	5010	5640	2788	6472	6783	3527	2775	7341	5164	5321	2780	9415	2325
NEME_ORF_229299	10	17	0	6	4	14	6	2	4	20	10	10	5	17	10
NEME_ORF_229293	8	0	0	1	0	0	0	0	0	2	0	0	0	0	0
NEME_ORF_229292	129	20	0	25	4	7	15	6	0	6	6	20	6	4	4
NEME_ORF_229290	32	0	0	0	0	0	0	0	0	0	0	0	0	0	0
NEME_ORF_72074	240	447	157	425	248	432	577	126	133	578	349	629	166	584	98
NEME_ORF_47781	210	813	470	847	238	653	921	395	358	948	727	957	388	944	257
NEME_ORF_140571	1	44	18	27	14	40	41	24	15	52	47	34	12	56	7
NEME_ORF_15868	73	46	26	21	14	63	56	30	10	23	41	63	20	76	10
NEME_ORF_113593	19	22	4	26	7	41	20	10	14	32	10	25	8	22	2
NEME_ORF_113597	46	245	98	276	63	338	239	164	115	449	144	200	59	279	82
NEME_ORF_224185	1	0	3	3	0	0	9	1	2	1	2	2	0	2	0
NEME_ORF_108028	64	268	199	241	160	276	317	205	116	347	231	356	145	353	132
NEME_ORF_103317	3	8	5	12	2	5	5	4	0	19	5	10	0	9	3
NEME_ORF_103313	4	11	5	6	1	7	9	5	4	7	8	11	0	6	3
NEME_ORF_229438	23	6	4	6	4	6	0	3	2	2	4	4	2	4	4
NEME_ORF_229433	6	0	0	0	0	0	1	2	0	1	0	0	0	0	0
NEME_ORF_229432	1	0	1	4	2	5	0	0	0	0	3	2	0	0	0
NEME_ORF_103319	6	10	3	13	7	8	8	11	4	11	14	15	2	8	7
NEME_ORF_103318	3	1	1	1	0	1	4	0	2	2	4	6	0	4	1
NEME_ORF_203446	35	344	257	364	137	393	472	216	191	516	370	402	150	542	201
NEME_ORF_221604	5	1	0	0	0	6	2	0	2	1	0	3	0	7	0
NEME_ORF_44497	43	86	24	65	24	101	86	20	29	83	51	70	31	63	38
NEME_ORF_228521	34	20	13	12	12	26	42	8	4	35	22	34	13	38	5
NEME_ORF_228527	16	88	34	49	19	40	71	26	24	65	59	55	30	74	25
NEME_ORF_228525	3	4	6	13	3	11	14	2	3	14	7	7	4	18	6
NEME_ORF_39936	157	1435	1202	1473	677	1803	1889	872	722	2008	1256	1706	671	2067	680
NEME_ORF_260390	151	1342	1471	1606	675	1594	2161	737	691	2051	1249	1706	674	1974	582
NEME_ORF_260393	10	5	0	2	2	2	1	4	0	2	2	5	0	0	0
NEME_ORF_39939	308	3573	2960	3690	1531	3939	4516	1850	1640	4653	3115	3927	1486	5062	1289
NEME_ORF_141221	6	31	21	22	4	13	36	4	8	32	27	40	8	34	6
NEME_ORF_141222	6	15	22	26	18	26	45	14	13	39	8	25	16	29	9
NEME_ORF_141224	110	1147	765	1144	397	1174	1279	854	479	1480	877	1030	565	1637	347
NEME_ORF_50463	127	91	95	133	59	165	209	57	74	145	76	192	91	105	76
NEME_ORF_207956	0	3	2	0	0	1	0	4	3	6	1	0	1	1	0
NEME_ORF_207957	7	1	5	6	4	2	6	8	2	8	2	6	2	12	0
NEME_ORF_207950	0	4	2	1	0	7	8	2	0	0	0	2	0	7	0
NEME_ORF_207951	2	40	4	18	4	14	20	8	4	26	9	20	9	23	2
NEME_ORF_252946	67	10	12	0	6	9	6	2	0	11	5	6	0	11	2
NEME_ORF_252940	52	51	26	38	10	39	31	23	20	27	18	28	6	50	6
NEME_ORF_252943	3	6	4	7	3	10	6	6	2	14	2	9	2	16	0
NEME_ORF_37379	24	4	6	3	0	8	8	2	0	4	4	6	2	4	2
NEME_ORF_234004	31	0	0	0	0	2	2	0	0	0	0	1	2	2	0
NEME_ORF_234006	0	12	4	10	2	8	2	8	2	8	4	10	2	2	2
NEME_ORF_16740	28	12	21	16	6	17	34	12	14	36	30	29	9	30	4
NEME_ORF_104831	189	108	24	88	12	77	73	31	40	93	36	110	22	104	22
NEME_ORF_104830	58	24	3	26	12	26	30	8	3	27	8	30	14	27	6
NEME_ORF_260972	66	18	13	66	12	56	122	54	56	120	95	16	10	38	2
NEME_ORF_10679	0	1	0	4	0	1	1	4	2	0	0	0	0	0	0
NEME_ORF_41012	144	182	207	240	125	305	426	131	95	385	250	186	100	332	99
NEME_ORF_262532	9	31	12	22	2	18	31	13	2	41	24	38	7	46	6
NEME_ORF_262536	0	2	0	0	0	5	4	2	0	2	0	2	0	4	0
NEME_ORF_262534	0	0	0	2	0	2	6	3	0	5	2	2	0	10	1
NEME_ORF_204215	0	5	0	2	1	3	2	0	0	4	99	10	0	3	0
NEME_ORF_204213	3	3	0	0	1	2	2	0	0	6	57	0	0	1	0
NEME_ORF_107560	5	24	18	20	4	30	41	8	14	23	5	27	6	34	9
NEME_ORF_65303	71	182	164	181	70	209	228	138	93	219	234	256	84	346	73
NEME_ORF_51733	27	171	141	175	78	226	252	148	126	254	174	194	103	299	93
NEME_ORF_236698	0	0	0	0	0	0	0	0	0	0	2	3	0	4	0
NEME_ORF_236697	0	3	0	4	0	0	0	2	0	0	0	0	2	3	0
NEME_ORF_236694	5	5	1	1	1	0	0	1	0	1	2	2	0	2	0
NEME_ORF_236693	32	27	11	50	12	46	48	36	27	48	37	57	18	56	14
NEME_ORF_40494	338	71	32	69	26	76	40	30	32	93	71	103	38	102	30
NEME_ORF_44079	29	89	52	56	45	76	88	35	35	98	69	112	31	73	63
NEME_ORF_44078	32	88	62	69	24	47	83	27	23	109	59	87	31	70	36
NEME_ORF_235351	0	2	3	2	4	4	10	6	0	8	4	0	9	2	2
NEME_ORF_235359	2	2	2	6	0	5	4	0	4	2	0	6	2	10	0
NEME_ORF_151677	130	28	24	20	21	38	46	14	24	31	22	21	19	52	15
NEME_ORF_151676	729	66	71	59	58	115	149	85	51	87	106	60	34	152	21
NEME_ORF_63067	1127	3650	2734	3130	1247	3315	3935	1889	1438	4261	2718	3896	1498	5091	1389
NEME_ORF_192319	0	4	0	0	2	2	2	4	0	4	0	4	4	1	2
NEME_ORF_63060	84	161	88	119	47	170	153	103	63	217	97	113	60	137	62
NEME_ORF_192314	11	53	35	38	16	41	64	20	20	80	48	44	27	68	11
NEME_ORF_20961	24	68	46	42	13	54	80	36	24	90	60	49	24	108	25
NEME_ORF_238055	0	0	0	2	2	3	6	2	2	5	4	6	2	6	2
NEME_ORF_238059	1	6	4	3	2	5	3	1	0	10	3	1	0	10	0
NEME_ORF_238428	8	0	1	1	0	2	2	0	0	0	3	5	0	4	0
NEME_ORF_224957	62	592	412	621	194	540	656	282	254	828	344	584	226	893	202
NEME_ORF_224953	7	19	3	12	7	5	8	6	2	22	5	6	6	36	6
NEME_ORF_18530	10	150	69	126	26	85	121	43	54	113	60	115	56	194	39
NEME_ORF_186721	2	107	79	138	83	104	127	57	56	185	118	112	80	166	47
NEME_ORF_153125	14	129	104	101	48	117	145	84	50	120	90	86	52	176	63
NEME_ORF_38816	113	1284	1021	1473	577	1671	1711	789	652	1853	1124	1195	673	1830	526
NEME_ORF_199099	6	11	9	3	23	41	33	21	19	27	13	24	2	67	27
NEME_ORF_199095	23	128	111	152	91	200	207	122	47	138	172	83	86	205	80
NEME_ORF_191668	25	79	46	81	30	97	88	54	44	126	72	120	38	114	38
NEME_ORF_191666	13	23	12	25	14	44	28	13	10	55	17	28	6	42	15
NEME_ORF_191661	253	554	355	583	261	585	657	333	244	813	419	557	244	717	189
NEME_ORF_191663	88	109	74	99	38	91	136	71	44	129	116	125	48	145	44
NEME_ORF_246232	7	4	0	0	2	0	0	4	0	0	0	0	2	0	0
NEME_ORF_246233	11	0	0	1	0	0	0	2	0	0	0	0	0	0	0
NEME_ORF_246230	5	3	0	0	0	0	1	0	0	4	0	0	0	0	0
NEME_ORF_246231	4	0	3	2	0	0	1	1	0	0	0	1	2	0	0
NEME_ORF_246237	18	2	0	4	0	0	0	2	0	2	0	0	2	2	0
NEME_ORF_52417	21	75	54	53	29	53	95	36	25	107	74	97	25	107	24
NEME_ORF_246239	98	20	8	17	11	41	29	28	16	24	25	23	14	28	29
NEME_ORF_127373	127	1	4	7	2	11	4	8	8	4	5	7	0	5	4
NEME_ORF_66783	16	48	19	20	7	9	42	22	10	31	34	45	24	54	11
NEME_ORF_114537	100	1361	756	1280	313	1183	1536	933	447	1759	1181	1406	573	2291	654
NEME_ORF_1880	2	2	4	6	0	2	1	3	2	5	4	2	2	8	0
NEME_ORF_1882	3	0	0	4	0	2	0	0	0	0	0	0	0	6	0
NEME_ORF_114536	23	244	148	186	64	241	292	158	91	286	236	195	132	386	112
NEME_ORF_149884	48	862	776	947	324	943	1278	467	389	1188	765	843	393	1188	340
NEME_ORF_245761	8	6	2	5	4	5	4	0	2	6	4	0	0	6	0
NEME_ORF_245767	6	8	3	10	4	8	12	4	10	5	9	9	4	12	0
NEME_ORF_244497	18	0	0	6	1	1	13	4	4	16	0	4	2	5	1
NEME_ORF_244498	26	10	2	12	2	16	18	6	4	12	13	8	6	8	4
NEME_ORF_5258	16	2	0	0	0	2	0	0	0	4	0	1	0	0	0
NEME_ORF_227615	7	0	0	2	0	0	0	2	0	4	0	0	0	4	0
NEME_ORF_209352	3	4	0	4	4	6	6	0	6	4	7	2	2	4	4
NEME_ORF_65254	178	829	644	754	391	862	1052	457	430	919	695	703	353	942	322
NEME_ORF_65250	30	127	80	96	61	62	136	33	50	127	95	75	60	112	28
NEME_ORF_216690	6	2	0	0	0	3	0	2	0	0	2	0	0	1	0
NEME_ORF_216693	55	2	2	3	0	7	0	1	0	2	0	0	0	0	2
NEME_ORF_216692	51	0	0	0	0	2	2	0	1	1	0	2	0	2	0
NEME_ORF_242262	5	2	21	11	1	9	13	3	1	13	9	2	4	20	4
NEME_ORF_64787	252	3324	1965	3053	941	2865	3468	1667	1482	4112	2345	3537	1388	4318	1345
NEME_ORF_64786	151	500	378	488	212	475	605	226	238	590	388	517	234	658	228
NEME_ORF_241510	2	2	0	0	3	0	0	0	0	2	4	0	0	0	0
NEME_ORF_241514	11	17	12	18	4	28	20	10	4	27	18	30	10	7	0
NEME_ORF_59508	26	44	28	29	15	27	42	19	13	13	19	47	19	43	14
NEME_ORF_59507	8	52	21	50	8	53	52	41	43	55	42	40	15	42	16
NEME_ORF_59506	2	16	10	16	4	15	18	13	15	16	16	10	8	12	2
NEME_ORF_59504	0	10	6	17	6	22	26	22	8	28	6	18	6	12	4
NEME_ORF_59503	2	66	45	64	31	51	67	40	29	71	37	68	19	57	24
NEME_ORF_144286	51	23	25	22	20	47	37	32	10	46	45	33	30	34	10
NEME_ORF_135978	3	10	10	12	7	13	7	5	0	9	2	7	6	9	5
NEME_ORF_178020	247	341	240	352	171	342	433	166	140	437	333	461	138	434	145
NEME_ORF_135977	14	65	34	136	22	108	139	72	42	128	53	124	60	106	26
NEME_ORF_135974	30	1270	1003	1580	703	1512	1599	858	611	1759	1209	1334	691	1887	491
NEME_ORF_215581	0	5	0	1	0	1	1	8	0	0	0	2	0	1	0
NEME_ORF_215582	2	5	0	0	2	0	0	3	3	8	0	0	4	3	2
NEME_ORF_215586	0	0	0	1	0	0	0	1	0	0	0	2	0	5	0
NEME_ORF_173902	667	389	213	379	260	333	445	159	157	496	260	463	181	537	114
NEME_ORF_215588	42	0	10	8	5	15	4	4	4	2	16	0	2	14	6
NEME_ORF_208006	0	21	1	5	0	15	19	7	5	33	9	16	5	21	4
NEME_ORF_208002	57	36	22	21	8	19	27	27	15	43	23	51	26	32	12
NEME_ORF_146776	1	56	32	55	12	51	87	19	34	59	47	56	23	108	17
NEME_ORF_64129	5	43	22	60	12	62	24	31	26	105	29	54	6	85	12
NEME_ORF_248141	45	31	30	19	9	33	40	26	20	31	27	29	14	30	14
NEME_ORF_146778	10	91	74	72	22	53	74	60	36	75	42	59	23	100	23
NEME_ORF_217560	18	0	2	0	0	4	0	0	0	1	2	0	0	0	0
NEME_ORF_20178	67	99	96	187	35	138	80	46	64	277	74	134	71	162	42
NEME_ORF_217565	4	12	11	3	1	11	14	4	2	10	4	21	3	14	2
NEME_ORF_6502	1	2	4	2	1	6	2	0	2	2	6	2	0	4	0
NEME_ORF_188711	0	18	3	7	3	10	17	5	8	20	9	14	14	20	8
NEME_ORF_25619	2	6	2	10	2	23	0	4	8	2	0	12	4	7	2
NEME_ORF_240645	0	2	0	1	0	2	2	3	2	0	4	0	0	1	0
NEME_ORF_168675	39	533	356	445	200	636	758	318	193	811	432	487	274	728	237
NEME_ORF_240646	0	0	4	2	0	2	0	2	0	0	4	4	0	0	0
NEME_ORF_144833	3	29	35	36	13	45	53	19	24	66	34	25	14	49	4
NEME_ORF_134628	87	150	68	109	27	100	79	45	25	140	94	124	29	166	53
NEME_ORF_261556	2	118	46	111	37	60	71	32	38	71	78	93	50	118	18
NEME_ORF_261550	88	2367	1639	1810	452	1476	2418	1275	904	2483	1484	2251	958	3277	934
NEME_ORF_27452	45	343	217	272	76	309	318	214	167	628	297	546	131	610	93
NEME_ORF_104594	0	0	0	5	0	2	9	0	4	5	5	0	3	4	0
NEME_ORF_175535	171	76	96	116	36	86	127	47	45	92	65	100	46	103	29
NEME_ORF_210034	0	0	2	2	2	4	0	4	0	3	0	4	2	3	2
NEME_ORF_238287	2	0	0	4	2	3	2	0	0	3	0	4	1	2	0
NEME_ORF_136669	16	201	112	225	92	179	214	122	74	251	112	182	77	333	59
NEME_ORF_222003	2594	1605	797	1120	294	844	1353	596	408	1414	1043	1847	614	1965	569
NEME_ORF_2514	0	2	1	5	0	4	18	2	6	2	7	10	2	17	2
NEME_ORF_222004	2	4	2	5	2	4	6	1	2	4	2	5	0	4	2
NEME_ORF_36350	10	13	6	14	13	45	8	32	3	49	14	35	2	38	6
NEME_ORF_102290	0	0	6	15	6	10	0	11	0	9	19	9	6	35	10
NEME_ORF_213888	0	1	0	5	0	4	3	0	0	2	0	0	0	0	0
NEME_ORF_195370	10	17	8	28	0	3	61	25	4	115	21	10	9	12	2
NEME_ORF_118160	86	238	178	197	76	215	245	45	81	213	170	231	72	239	55
NEME_ORF_124615	15	45	26	69	21	69	130	24	31	73	43	73	45	111	26
NEME_ORF_124617	4	49	27	37	12	42	106	19	21	59	38	46	21	77	20
NEME_ORF_231563	2	25	19	40	6	28	29	17	10	28	13	8	8	43	8
NEME_ORF_248257	3	1	0	1	0	1	2	0	3	2	1	0	0	2	1
NEME_ORF_171521	4	28	15	24	7	11	23	15	15	39	17	22	22	33	10
NEME_ORF_162631	12	26	36	22	12	65	44	29	14	47	19	20	22	44	20
NEME_ORF_177599	212	335	207	284	140	376	393	132	166	481	182	344	144	381	97
NEME_ORF_162636	12	25	27	26	15	45	61	18	15	50	27	13	21	43	9
NEME_ORF_62940	56	13	2	16	0	8	16	4	4	10	8	10	8	13	12
NEME_ORF_62943	89	8	9	11	4	20	17	10	2	14	13	7	4	10	9
NEME_ORF_62945	8	0	2	4	2	2	4	4	2	0	0	2	3	5	0
NEME_ORF_62944	244	62	48	22	26	70	69	47	22	62	52	32	39	64	33
NEME_ORF_62949	264	44	40	34	12	79	77	24	6	48	26	25	10	52	16
NEME_ORF_264073	0	1	0	1	3	5	5	8	0	6	2	1	0	0	2
NEME_ORF_133902	82	88	36	91	40	96	115	39	43	159	80	154	28	139	31
NEME_ORF_51029	110	41	49	50	32	67	61	26	37	67	44	48	24	80	21
NEME_ORF_37082	475	3363	2770	3083	1562	3419	4031	1793	1494	4195	2644	3375	1429	4443	1377
NEME_ORF_37083	168	1604	853	1464	441	1230	1979	751	486	1879	1033	1656	789	1934	480
NEME_ORF_37084	34	283	184	265	91	249	384	139	84	355	204	306	131	375	80
NEME_ORF_228097	97	0	0	8	3	3	4	6	0	3	4	0	0	7	2
NEME_ORF_28707	63	2145	1399	2302	1048	2433	2608	1101	873	3273	1735	2682	966	3178	797
NEME_ORF_28709	13	961	582	921	397	966	1146	509	441	1405	775	1144	519	1427	450
NEME_ORF_28708	61	2781	1749	2914	1474	3249	3371	1400	1119	4106	2282	3645	1386	4045	1090
NEME_ORF_228099	148	578	405	605	247	534	764	281	248	767	615	723	216	666	267
NEME_ORF_57346	223	1574	1510	1905	836	2292	2250	981	901	2629	1574	1693	816	2501	753
NEME_ORF_251968	0	2	3	3	0	5	1	3	2	0	3	2	2	1	0
NEME_ORF_251967	0	0	1	4	1	0	6	2	0	1	4	0	0	6	0
NEME_ORF_251964	2	2	0	5	0	2	6	0	2	5	2	2	4	9	0
NEME_ORF_219933	0	4	1	4	0	6	0	4	0	0	5	6	10	0	0
NEME_ORF_219932	1	2	1	3	0	0	2	4	4	6	0	0	2	4	0
NEME_ORF_129904	206	1812	1161	1555	615	1868	2126	1000	818	2574	1301	1511	821	2440	654
NEME_ORF_26730	77	2743	2239	2896	1108	3025	3481	1597	1254	3947	2426	3147	1326	4294	1068
NEME_ORF_26734	2102	155	168	183	55	158	207	73	114	282	224	260	98	310	89
NEME_ORF_26735	2624	187	194	230	67	238	200	127	132	335	243	312	85	309	98
NEME_ORF_26739	11	82	36	57	9	52	79	65	19	95	50	47	39	49	22
NEME_ORF_10602	148	1009	705	827	332	745	1171	389	307	932	729	957	402	1065	400
NEME_ORF_10600	13	81	55	62	15	33	76	13	26	66	54	76	18	83	27
NEME_ORF_10607	20	2	16	9	12	10	19	10	15	6	10	14	4	30	0
NEME_ORF_10606	4	0	4	0	2	10	10	4	2	1	0	0	0	0	0
NEME_ORF_10605	2	60	56	45	10	55	67	19	16	68	42	68	26	45	41
NEME_ORF_166600	13	54	34	44	25	60	82	33	26	86	67	48	24	85	31
NEME_ORF_10608	5	0	4	3	2	0	0	2	4	0	3	6	2	8	0
NEME_ORF_237632	74	0	0	0	0	0	0	0	0	0	0	0	0	0	0
NEME_ORF_237633	40	0	0	0	0	0	0	0	0	0	0	0	0	0	0
NEME_ORF_237636	5	2	3	4	1	0	0	1	4	5	0	0	0	4	1
NEME_ORF_237635	13	0	0	0	0	0	0	2	0	1	3	1	0	4	0
NEME_ORF_237638	0	2	0	1	3	6	0	0	0	0	1	6	0	1	0
NEME_ORF_155600	2	102	95	115	57	87	132	73	56	96	101	72	59	110	37
NEME_ORF_72209	129	1415	1180	1517	655	1761	2086	860	697	2227	1264	1703	735	2316	624
NEME_ORF_135509	1003	342	284	419	217	463	527	248	198	617	262	418	212	668	123
NEME_ORF_262043	105	27	20	12	21	16	48	6	13	4	40	18	10	56	2
NEME_ORF_222824	0	2	0	4	0	0	8	0	0	0	0	4	0	8	0
NEME_ORF_262041	21	26	6	12	0	8	38	6	9	12	19	30	15	23	2
NEME_ORF_262040	11	21	24	38	4	50	53	11	12	34	31	30	16	30	16
NEME_ORF_112772	257	863	728	809	374	928	1186	558	474	1169	733	1129	399	1217	288
NEME_ORF_112778	28	83	59	93	32	47	99	35	36	92	54	90	28	92	28
NEME_ORF_121578	282	3383	2147	3283	1192	4071	3939	3157	1351	3851	3173	2412	1665	4679	1152
NEME_ORF_121571	34	783	309	623	141	393	740	499	266	803	521	543	281	805	234
NEME_ORF_150081	114	371	247	408	145	514	509	249	190	538	345	388	187	542	132
NEME_ORF_150086	17	25	27	37	9	45	42	19	7	31	19	29	11	27	14
NEME_ORF_199712	582	27	25	20	19	46	44	50	25	24	48	46	23	34	19
NEME_ORF_189032	182	4	10	21	7	13	10	7	5	5	9	8	2	12	0
NEME_ORF_254872	49	0	0	0	0	2	4	4	2	6	20	23	0	29	2
NEME_ORF_11556	107	55	43	71	31	80	85	35	41	83	64	71	27	95	32
NEME_ORF_11557	735	635	486	657	349	609	823	349	293	882	587	761	336	800	248
NEME_ORF_204118	0	6	2	2	0	4	2	6	0	5	2	0	4	14	0
NEME_ORF_167958	3	91	39	76	23	84	90	58	43	107	55	70	34	95	28
NEME_ORF_153192	0	32	21	43	12	16	39	25	25	58	38	35	14	38	17
NEME_ORF_192667	4	64	36	67	14	83	88	54	34	101	71	38	19	136	26
NEME_ORF_192668	2	32	9	25	10	24	40	23	24	32	30	36	18	39	23
NEME_ORF_47089	98	1954	1011	1766	620	1348	1930	856	742	2268	1446	1988	845	2367	675
NEME_ORF_47088	54	2	0	14	4	6	13	0	8	10	18	4	7	18	4
NEME_ORF_47083	1523	35	26	63	25	48	84	48	46	123	99	65	32	95	37
NEME_ORF_252093	2	4	0	2	1	13	5	14	0	2	2	11	2	10	0
NEME_ORF_119019	474	635	521	677	287	659	778	331	228	809	520	537	364	875	217
NEME_ORF_252098	3	19	21	46	4	46	81	38	22	58	40	27	19	56	10
NEME_ORF_205933	0	2	2	4	1	4	10	2	9	2	4	8	2	2	0
NEME_ORF_236455	3	0	0	0	4	0	0	0	2	4	0	0	0	0	0
NEME_ORF_40650	20	1	7	3	6	2	0	4	9	3	15	8	4	1	8
NEME_ORF_110737	0	11	0	14	2	6	6	2	3	30	4	0	2	10	0
NEME_ORF_40655	213	115	96	145	65	157	188	79	69	189	91	170	66	187	52
NEME_ORF_65652	14	16	4	13	9	18	15	16	6	13	7	11	13	13	8
NEME_ORF_236450	0	0	2	2	0	2	0	1	0	0	2	0	0	3	0
NEME_ORF_40657	6	2	2	2	0	4	4	0	0	4	0	7	0	4	0
NEME_ORF_40656	49	9	13	22	14	19	20	3	11	26	17	14	5	26	5
NEME_ORF_226021	0	0	0	0	0	0	0	0	0	1	1	0	2	2	0
NEME_ORF_203467	7	0	0	2	0	0	0	0	0	2	2	0	0	1	1
NEME_ORF_203462	2	2	0	2	1	4	0	0	0	0	0	0	0	4	0
NEME_ORF_256435	0	7	10	8	0	8	15	6	2	11	2	13	2	5	4
NEME_ORF_226028	120	30	15	27	12	38	29	28	6	22	26	17	14	53	5
NEME_ORF_256437	7	2	2	6	1	11	8	6	2	4	2	3	10	4	0
NEME_ORF_256432	0	1	0	1	0	2	0	0	2	2	4	0	0	0	0
NEME_ORF_115816	703	63	79	99	34	114	130	81	68	163	151	102	63	231	40
NEME_ORF_31845	0	8	4	10	6	18	12	13	9	13	6	15	0	8	3
NEME_ORF_31847	3	7	6	2	5	5	10	7	6	11	17	2	2	7	2
NEME_ORF_47623	0	10	2	5	0	22	4	18	0	6	6	6	0	4	2
NEME_ORF_191317	0	30	32	37	2	34	37	24	9	47	32	35	14	46	28
NEME_ORF_191312	11	74	43	50	26	46	61	41	16	73	54	75	22	63	17
NEME_ORF_32791	108	133	117	172	89	128	197	94	113	235	153	160	85	267	89
NEME_ORF_101277	4	69	35	72	24	87	71	63	26	109	58	72	22	113	38
NEME_ORF_101275	13	153	78	93	30	72	149	92	50	146	83	118	67	145	40
NEME_ORF_101272	160	488	418	604	229	482	589	239	199	560	401	564	198	642	202
NEME_ORF_167615	0	8	3	14	7	11	16	18	3	16	16	10	3	19	1
NEME_ORF_214135	453	532	389	528	232	601	590	264	214	782	371	567	169	653	193
NEME_ORF_156648	2	148	90	107	24	91	127	120	30	137	100	108	49	202	42
NEME_ORF_197036	57	1033	681	1000	278	1050	1178	609	477	1130	582	915	417	1253	388
NEME_ORF_19179	508	24	12	18	12	30	22	16	2	30	16	33	12	22	6
NEME_ORF_19176	1519	2046	1269	2025	818	1934	2347	907	752	2394	1535	2680	868	2495	780
NEME_ORF_257749	19	65	31	91	13	105	115	72	46	128	64	72	36	124	23
NEME_ORF_104573	42	60	38	50	19	45	65	29	25	94	71	72	30	91	27
NEME_ORF_104570	78	397	235	351	152	490	408	441	162	400	271	255	152	493	169
NEME_ORF_105229	4	0	0	1	3	2	4	0	2	0	3	4	0	8	1
NEME_ORF_105228	6	0	0	0	1	1	0	2	0	1	4	4	2	6	2
NEME_ORF_45488	55	138	124	160	54	150	195	77	66	188	151	159	73	217	70
NEME_ORF_262878	0	4	2	0	0	0	2	0	4	3	0	8	1	2	2
NEME_ORF_262879	0	1	0	4	0	15	4	1	0	0	0	0	0	0	0
NEME_ORF_149713	2	25	26	52	10	14	25	26	21	38	13	21	10	33	7
NEME_ORF_236301	22	0	2	2	4	1	0	0	3	2	2	0	0	4	0
NEME_ORF_236300	3	0	0	0	0	0	2	0	0	0	0	0	0	6	0
NEME_ORF_236303	0	2	0	0	0	1	2	2	0	4	0	0	0	2	0
NEME_ORF_262877	2	2	0	3	2	3	4	1	0	2	2	2	0	0	0
NEME_ORF_236307	16	0	2	0	0	0	1	0	0	0	0	0	0	0	0
NEME_ORF_236306	0	0	0	0	0	0	4	2	0	1	0	4	0	1	0
NEME_ORF_141522	16	37	5	32	5	60	30	21	19	22	34	117	7	10	2
NEME_ORF_141523	0	13	2	6	2	22	4	0	4	1	7	10	2	6	0
NEME_ORF_231866	2	0	0	0	0	3	0	2	0	0	2	2	1	4	0
NEME_ORF_41663	49	380	224	289	152	339	360	182	182	432	280	314	130	489	119
NEME_ORF_141524	0	3	7	2	0	4	4	2	6	3	4	12	0	0	0
NEME_ORF_142872	2	1	62	2	0	0	1	0	1	0	0	5	43	0	0
NEME_ORF_142876	10	0	114	0	0	6	2	4	3	0	0	0	49	0	0
NEME_ORF_144090	73	120	84	111	48	115	147	79	37	190	129	164	56	134	52
NEME_ORF_144092	16	35	44	70	28	31	79	14	25	57	38	50	16	67	16
NEME_ORF_263589	27	0	1	5	0	4	8	6	2	24	2	19	2	22	0
NEME_ORF_263580	0	4	0	0	0	2	0	0	2	2	0	0	0	0	4
NEME_ORF_263584	131	225	136	265	79	271	337	172	118	425	254	281	110	326	136
NEME_ORF_141382	21	482	308	444	166	677	576	354	219	750	372	343	205	838	225
NEME_ORF_205049	26	61	74	91	29	72	97	45	18	116	46	66	30	150	37
NEME_ORF_106557	26	15	31	30	8	22	45	18	13	51	23	23	16	37	19
NEME_ORF_48714	1	73	25	57	15	69	64	27	32	52	35	45	18	69	14
NEME_ORF_205041	201	1125	891	1194	462	1135	1371	561	524	1456	960	1068	609	1788	468
NEME_ORF_139081	75	178	96	147	38	256	187	116	53	260	74	148	104	167	34
NEME_ORF_4058	2	4	1	2	0	1	0	4	0	8	5	6	0	6	1
NEME_ORF_203675	17	13	6	6	6	17	12	13	0	32	2	6	7	14	6
NEME_ORF_215034	0	2	1	2	1	2	0	3	0	5	0	15	1	0	2
NEME_ORF_4051	20	0	0	0	0	2	0	2	0	0	0	1	0	2	0
NEME_ORF_15428	0	13	12	55	0	40	31	6	19	72	5	44	25	1	12
NEME_ORF_205066	26	4	0	2	0	11	1	0	2	13	2	1	12	3	0
NEME_ORF_233478	25	23	14	5	6	19	22	12	12	7	16	6	15	24	10
NEME_ORF_233474	11	0	1	0	2	0	0	0	0	3	0	0	0	0	0
NEME_ORF_233475	23	1	0	0	0	0	0	0	0	0	2	2	0	0	1
NEME_ORF_233477	4	6	10	3	0	2	4	2	4	12	8	6	2	6	2
NEME_ORF_186026	0	6	4	11	0	8	7	18	4	11	9	26	9	13	1
NEME_ORF_233473	9	0	0	0	0	0	6	0	0	0	3	0	1	0	0
NEME_ORF_200179	375	10	8	3	12	15	26	19	9	24	10	8	9	28	3
NEME_ORF_200178	9	18	21	23	9	19	24	12	26	20	23	19	18	45	20
NEME_ORF_48776	4	125	99	108	58	101	131	55	33	136	76	114	50	106	44
NEME_ORF_200171	25	2	1	1	0	2	2	2	2	1	1	2	1	1	2
NEME_ORF_200170	128	4	6	8	5	13	7	5	5	10	7	10	1	5	0
NEME_ORF_200175	175	2	7	3	4	5	3	6	2	3	4	3	0	4	2
NEME_ORF_200174	97	10	1	3	6	0	1	4	1	2	1	3	0	2	0
NEME_ORF_187990	17	22	128	15	78	38	26	36	18	69	53	41	5	31	10
NEME_ORF_220941	2	8	6	3	7	3	4	4	0	4	5	0	0	9	7
NEME_ORF_107689	40	17	6	20	6	27	32	18	11	20	18	24	18	22	5
NEME_ORF_130103	5	22	16	28	14	24	42	14	10	46	28	40	23	39	18
NEME_ORF_107680	14	235	177	269	83	242	280	150	103	243	206	210	142	266	48
NEME_ORF_107683	2	34	31	34	19	38	29	15	25	28	26	34	23	30	6
NEME_ORF_164371	60	5	6	6	8	9	5	7	5	11	8	5	1	19	2
NEME_ORF_180062	0	6	0	3	0	2	2	0	0	2	0	0	0	1	0
NEME_ORF_187379	22	338	432	399	174	326	338	192	141	430	190	349	169	272	213
NEME_ORF_187378	9	29	41	31	28	19	26	16	15	38	31	47	18	34	18
NEME_ORF_53638	35	204	171	173	77	183	231	93	63	229	125	214	63	236	77
NEME_ORF_53636	271	1641	1346	1786	781	1842	2023	895	708	2362	1274	1964	787	2256	594
NEME_ORF_187377	22	97	81	131	31	95	92	56	28	153	74	84	42	113	42
NEME_ORF_187376	2	22	19	20	2	19	24	14	4	24	4	20	2	3	5
NEME_ORF_49432	486	378	232	342	171	363	416	193	170	437	311	519	187	451	141
NEME_ORF_126740	1470	4	2	0	2	0	4	4	4	4	0	0	0	0	11
NEME_ORF_258801	22	0	0	0	0	0	0	0	0	0	0	0	0	0	0
NEME_ORF_126749	16	26	28	25	17	13	34	8	16	31	15	29	10	20	13
NEME_ORF_140208	5352	2072	1332	2105	701	2214	2779	1578	950	2222	2304	1759	1172	3413	843
NEME_ORF_42379	1	0	1	0	0	0	2	0	0	0	0	2	0	2	0
NEME_ORF_42376	2	33	10	18	0	20	31	10	11	18	18	21	8	27	2
NEME_ORF_114136	5	15	21	19	13	32	36	21	16	18	25	10	6	40	15
NEME_ORF_52216	0	12	4	10	0	81	0	14	4	0	2	4	0	0	0
NEME_ORF_63567	63	102	90	106	26	91	164	91	51	135	94	111	59	137	43
NEME_ORF_63563	105	687	461	500	190	735	777	392	302	820	466	622	313	889	250
NEME_ORF_114138	2	21	9	18	2	37	32	10	4	13	19	9	6	30	1
NEME_ORF_56088	5	433	202	382	94	471	473	267	170	647	325	451	179	576	162
NEME_ORF_246374	272	1101	933	1421	656	1320	1426	710	532	1747	1054	1370	604	1810	391
NEME_ORF_14489	9	42	15	30	10	48	55	20	13	36	42	39	16	55	11
NEME_ORF_14488	34	477	265	424	112	436	508	257	167	480	281	431	239	576	133
NEME_ORF_15758	2	51	14	32	12	29	28	20	10	49	32	34	20	45	16
NEME_ORF_56080	19	6858	4961	6056	2921	5929	7952	3261	2990	8479	5309	7987	2912	8258	2664
NEME_ORF_43306	114	532	506	656	290	780	722	326	250	804	490	572	277	953	229
NEME_ORF_202551	7	22	0	103	0	41	0	4	0	23	32	34	0	4	0
NEME_ORF_202550	0	5	0	0	1	1	2	6	4	4	8	14	2	13	2
NEME_ORF_66426	16008	1903	1512	2124	794	1962	2206	909	1210	2438	2010	1980	794	2499	916
NEME_ORF_202556	0	2	0	6	0	1	3	0	0	0	4	0	0	0	2
NEME_ORF_4809	24	0	2	2	0	4	0	2	4	4	0	4	2	0	0
NEME_ORF_202559	137	694	712	710	398	888	1002	355	295	861	650	764	335	1183	274
NEME_ORF_202558	1	4	0	0	0	2	3	2	0	0	0	4	0	2	2
NEME_ORF_4802	7	1	2	3	2	0	2	2	0	4	1	1	3	2	0
[truncated: 44,561 more rows]
