# Supplementary material for: RNA sequencing of early round goby embryos reveals that maternal experiences can shape the maternal RNA contribution in a wild vertebrate
Source: BMC Evol Biol. 2018 Mar 22;18:34. doi: 10.1186/s12862-018-1132-2 (PMC5863367; doi:10.1186/s12862-018-1132-2)
Supplement: Supplementary file 7 — Table S2. Functional annotation. (XLSX 76 kb) [file 12862_2018_1132_MOESM7_ESM.xlsx]

## Sheet: data
ORF NAME	source list: Spearman correlation	source list: Spearman anticorrelation	source list: PC1 negative	source list: PC1 positive	source list: PC2 negative	source list: PC2 positive	BLAST2GO RESULT	MANUAL BLASTX	HUMAN GENE NAME	ENSEMBL HUMAN ID	HUMAN GENE FUNCTION (NCBI)	link to embryo, differentiation, sperm, ovary, placenta, imprinting	Clock genes	cell division / DNA replication	Calcium (or ion) level regulation / transport / sensitive to calcium levels	Chromatin component / chromatin regulator	Receptor / Signaling	Mitochondrial protein / energy metabolism	RNA metabolism / Translation	Cytoskeleton / Cytokinesis / Transport on Cytoskeleton	Transcription factor	NF-kB	JUN	Cell adhesion / cell communication / ECM	Phosphoinositide /Sphingolipid metabolism / binding / regulation by	Transmembrane protein	Lipid or sterol anabolism, catabolism, modification	Transmembrane transport	membrane trafficking / vesicular traffic / ER / Golgi	Stress / Damage response / Heat response / Redox homeostasis	Ubiquitination / Sumoylation / Protein degradation	NTPase / G-protein coupled or regulated	Complement system	Immune system	Zona pellucida	nuclear membrane
NEME_ORF_56613		x	x				[no blast2go hit]	ATP-dependent DNA helicase	RECQL	ENSG00000004700	DNA repair, including mismatch repair, nucleotide excision repair and direct repair. Processing of Holliday junctions, suppression of sister chromatid exchanges, telomere maintenance, and genotoxic stress resistance.			x																x
NEME_ORF_178246		x				x	[no blast2go hit]	glycerophosphodiester phosphodiesterase GDPDL3-like	GDE1	ENSG00000006007	Glycerophosphodiester phosphodiesterase 1														x		x
NEME_ORF_111556	x						voltage-dependent calcium channel gamma-3		CACNG3	ENSG00000006116	Type I transmembrane AMPA receptor regulatory protein. TARPs regulate both trafficking and channel gating of the AMPA receptors. L-type calcium channels are composed of five subunits. The protein is an integral membrane protein that is thought to stabilize the calcium channel in an inactive (closed) state.				x		x									x		x
NEME_ORF_122655						x	PREDICTED: prominin-1-A-like		PROM1	ENSG00000007062	Pentaspan transmembrane glycoprotein localizing to membrane protrusions. Expressed on adult stem cells, thought maintain stem cell properties by suppressing differentiation.	x														x			x
NEME_ORF_217529		x					prominin-1 isoform X6		PROM1	ENSG00000007062	Pentaspan transmembrane glycoprotein localizing to membrane protrusions. Expressed on adult stem cells, thought maintain stem cell properties by suppressing differentiation.	x														x			x
NEME_ORF_225961		x					prominin-1 isoform X3		PROM1	ENSG00000007062	Pentaspan transmembrane glycoprotein localizing to membrane protrusions. Expressed on adult stem cells, thought maintain stem cell properties by suppressing differentiation.	x														x			x
NEME_ORF_188512			x				mannan-binding lectin serine protease 2 isoform X2		MASP2	ENSG00000009724	Member of the peptidase S1 family of serine proteases. Cleaves complement components C2 and C4 in order to generate C3 convertase in the lectin pathway of the complement system.																						x
NEME_ORF_148742		x				x	dual specificity tyrosine-phosphorylation-regulated kinase 4-like		DYRK4	ENSG00000010219	Serine/threonine protein kinase. Members of this family function in the regulation of cell differentiation and proliferation, survival, and in development. DYRK4 is a testis-specific member in humans.	x
NEME_ORF_105371	x						polycomb SCMH1 isoform X2		SCMH1	ENSG00000010803	Sex comb on middle leg homolog, Polycomb group protein.					x
NEME_ORF_54565						x	E3 ubiquitin- ligase RNF216		RNF216	ENSG00000011275	Ring finger protein 216. Inhibits TNF- and IL1-induced NF-kappa B activation pathways. May also function as an E3 ubiquitin-protein ligase.										x	x									x
NEME_ORF_104985		x					[no blast2go hit]	glutathione-disulfide reductase	GLRX2	ENSG00000023572	Class-I pyridine nucleotide-disulfide oxidoreductase family. Central enzyme of cellular antioxidant defense.																			x
NEME_ORF_104039	x						deoxyribose-phosphate aldolase		DERA	ENSG00000023697	Deoxyribose-phosphate aldolase. Pentose phosphate pathway. Carbohydrate metabolism.							x
NEME_ORF_19994	x				x		sorting nexin-18-like		SNX1	ENSG00000028528	Sorting nexin family. Members of the family contain a phox (PX) domain (phosphoinositide binding domain) and are involved in intracellular trafficking.														x				x
NEME_ORF_17852	x						SH3 domain-containing YSC84		SH3YL1	ENSG00000035115	SH3 and SYLF domain containing. Links to cell migration. Regulated by phosphoinositide metabolism.														x
NEME_ORF_229758				x			ornithine mitochondrial		OTC	ENSG00000036473	Mitochondrial matrix enzyme. Mutations in this enzyme lead to ornithine transcarbamylase deficiency.							x
NEME_ORF_51308	x						homocysteine-responsive endoplasmic reticulum-resident ubiquitin-like domain member 2 isoform X2		HERPUD1	ENSG00000051108	Induced in contexts of unfolded protein response (UPR) and ER-associated protein degradation (ERAD) system.																			x	x
NEME_ORF_216476					x		14 kDa phosphohistidine phosphatase-like		PHPT1	ENSG00000054148	Catalyzes the reversible dephosphorylation of histidine residues in proteins.
NEME_ORF_31292		x					PREDICTED: uncharacterized protein LOC106590943	ectonucleoside triphosphate diphosphohydrolase 2-like [Sinocyclocheilus rhinocerous]	ENTPD2	ENSG00000054179	E-NTPDases are a family of ecto-nucleosidases that hydrolyze 5'-triphosphates. Integral membrane protein.															x
NEME_ORF_193932		x					PREDICTED: nesprin-2-like, partial		SYNE2	ENSG00000054654	Nuclear outer membrane protein that binds cytoplasmic F-actin. Thethers the nucleus to the cytoskeleton and aids in the maintenance of nuclear structural integrity.									x																x
NEME_ORF_36229			x			x	PHD finger 21B-		PHF21B	ENSG00000056487	PHD finger protein 21B.
NEME_ORF_191139	x						bifunctional methylenetetrahydrofolate dehydrogenase mitochondrial-like		MTHFD2	ENSG00000065911	Nuclear-encoded mitochondrial bifunctional enzyme with methylenetetrahydrofolate dehydrogenase and methenyltetrahydrofolate cyclohydrolase activities.							x
NEME_ORF_17300	x						mitochondrial fission regulator 1		MTFR1	ENSG00000066855	A chicken homolog of this protein promotes mitochondrial fission and the mouse homolog protects cells from oxidative stress.							x												x
NEME_ORF_227917						x	PREDICTED: synaptotagmin-1-like		SYT1	ENSG00000067715	Synaptotagmins are integral membrane proteins of synaptic vesicles thought to serve as Ca(2+) sensors in the process of vesicular trafficking and exocytosis.				x														x
NEME_ORF_126103		x					acyl-synthetase family member 4		AASDH	ENSG00000068366	Non-ribosome peptide syntesase (NRPS) enzyme family. Production of alpha-aminoadipic acid from alpha-aminoadipic semialdehyde. Possibly important in lysine metabolism.
NEME_ORF_191890						x	[no blast2go hit]	PREDICTED: striated muscle preferentially expressed protein kinase [Clupea harengus]	SPEG	ENSG00000072195	Protein with similarity to members of the myosin light chain kinase family.
NEME_ORF_10416	x						3-hydroxyacyl- dehydrogenase type-2-like		HSD17B10	ENSG00000072506	Member of the short-chain dehydrogenase/reductase superfamily. Mitochondrial protein that catalyzes the oxidation of fatty acids and steroids. Subunit of mitochondrial ribonuclease P involved in tRNA maturation.							x	x								x
NEME_ORF_244203						x	furry homolog isoform X8		FRY	ENSG00000073910	FRY microtubule binding protein. Results suggest that Fry plays a role in promoting microtubule acetylation in the mitotic spindle by inhibiting the tubulin-deacetylase activity of SIRT2. Fry also binds to Aurora A and promotes Plk1 activity.			x						x
NEME_ORF_163061						x	PREDICTED: uncharacterized protein LOC106535019, partial	zinc finger protein 638-like isoform X2 [Maylandia zebra]	ZNF638	ENSG00000075292	Nucleoplasmic protein. It binds cytidine-rich sequences in double-stranded DNA. Associated with packaging, transferring, or processing transcripts. Transcription cofactor of C/EBPs. Regulator of adipogenesis.								x		x
NEME_ORF_200202						x	PREDICTED: uncharacterized protein LOC105356351	PREDICTED: zinc finger protein 638-like isoform X2 [Maylandia zebra]	ZNF638	ENSG00000075292	Nucleoplasmic protein. It binds cytidine-rich sequences in double-stranded DNA. Associated with packaging, transferring, or processing transcripts. Transcription cofactor of C/EBPs. Regulator of adipogenesis.								x		x
NEME_ORF_31857		x					exosome complex component RRP42		EXOSC7	ENSG00000075914	Exosome component 7 involved in RNA degradation.								x
NEME_ORF_47672				x			bromodomain adjacent to zinc finger domain 2A isoform X2		BAZ2A	ENSG00000076108	Component of the NoRC (nucleolar remodeling complex) complex, a complex that mediates silencing of a fraction of rDNA by recruiting histone-modifying enzymes and DNA methyltransferases.					x
NEME_ORF_263874				x		x	diacylglycerol kinase delta-like		DGKD	ENSG00000077044	Cytoplasmic enzyme that phosphorylates diacylglycerol to produce phosphatidic acid. Diacylglycerol and phosphatidic acid are two lipids that act as second messengers in signaling cascades.						x										x
NEME_ORF_238634				x	x		fibulin-1-like isoform X2		FBLN1	ENSG00000077942	Secreted glycoprotein that becomes incorporated into a fibrillar extracellular matrix. Calcium-binding is apparently required to mediate its binding to laminin and nidogen.				x									x
NEME_ORF_26829						x	trinucleotide repeat-containing gene 6C -like isoform X9		TNRC6C	ENSG00000078687	Trinucleotide repeat containing 6C. RRM RNA-binding motif. Recruited to miRNA targets.								x
NEME_ORF_110295					x		AP-4 complex subunit epsilon-1		AP4E1	ENSG00000081014	Subunit of novel type of clathrin- and non-clathrin-associated protein coat involved in targeting proteins from the trans-Golgi network (TGN) to the endosomal-lysosomal system. Mediating vesicle formation and sorting of integral membrane proteins.																		x
NEME_ORF_56611			x				[no blast2go hit]	Complement C1q tumor necrosis factor-related protein 3 [Larimichthys crocea]	C1QTNF3	ENSG00000082196	Associated with glucose and lipid metabolism, chronic inflammation, and insulin resistance.							x									x
NEME_ORF_261771						x	protocadherin Fat 1-like		FAT1	ENSG00000083857	The gene product is a member of the cadherin superfamily, a group of integral membrane proteins characterized by the presence of cadherin-type repeats. Product probably functions as an adhesion molecule and/or signaling receptor						x							x		x
NEME_ORF_198426			x				apolipo B-100-like		APOB	ENSG00000084674	Apolipoprotein of chylomicrons and low density lipoproteins.
NEME_ORF_128195				x	x		CD82 antigen-like		CD82	ENSG00000085117	Metastasis suppressor gene. Transmembrane 4 superfamily. Activated by p53 through a consensus binding sequence in the promoter															x
NEME_ORF_160375	x			x			phosphatase 1 regulatory subunit 15A-like		PPP1R15A	ENSG00000087074	Protein phosphatase 1 regulatory subunit. Transcript levels increase following stressful growth arrest conditions and treatment with DNA-damaging agents. Induction of this gene by ionizing radiation.																			x
NEME_ORF_146820			x				PREDICTED: uncharacterized protein LOC108900366	coagulation factor XI-like isoform X1 [Boleophthalmus pectinirostris]	F11	ENSG00000088926	Serine protease composed of two heavy and two light chains held together by disulfide bonds.
NEME_ORF_203839						x	pre-mRNA-splicing factor ATP-dependent RNA helicase DHX32		DHX32	ENSG00000089876	DEAD box proteins, characterized by the conserved motif Asp-Glu-Ala-Asp (DEAD), are putative RNA helicases. Members of this DEAD box protein family are believed to be involved in embryogenesis, spermatogenesis, and cellular growth and division.	x		x					x
NEME_ORF_67124		x				x	integrin alpha-6 isoform X1		ITGA6	ENSG00000091409	Integrin alpha chain protein. Integrins are heterodimeric integral membrane proteins that function in cell surface adhesion and signaling.						x							x
NEME_ORF_36781			x				serum transferrin		TF	ENSG00000091513	The function of this protein is to transport iron from the intestine, reticuloendothelial system, and liver to the body.
NEME_ORF_256175	x			x			G2 M phase-specific E3 ubiquitin- ligase		G2E3	ENSG00000092140	G2/M-phase specific E3 ubiquitin protein ligase essential in early embryonic development.	x		x																	x
NEME_ORF_46613						x	[no blast2go hit]	protein-glutamine gamma-glutamyltransferase K-like [Boleophthalmus pectinirostris]	TGM1	ENSG00000092295	Membrane protein that catalyzes the addition of an alkyl group from an akylamine to a glutamine residue of a protein.
NEME_ORF_126538					x		catechol O-methyltransferase-like		COMT	ENSG00000093010	Catalyzes the transfer of a methyl group to catecholamines, including the neurotransmitters dopamine, epinephrine, and norepinephrine. This O-methylation results in degradation of the catecholamine transmitters.
NEME_ORF_14303					x		very-long-chain enoyl- reductase-like		TECR	ENSG00000099797	Multi-pass membrane protein that resides in the endoplasmic reticulum, and belongs to the steroid 5-alpha reductase family. Catalyzes the last of the four reactions of the long-chain fatty acids elongation cycle. Involved in both very long-chain fatty acids (VLCFAs) synthesis and sphingosine degradation within sphingolipids.														x	x	x
NEME_ORF_48308			x			x	myosin-9-like isoform X1		MYH9	ENSG00000100345	Myosin heavy chain 9. Non-muscle myosin involved in several important functions, including cytokinesis, cell motility and maintenance of cell shape.			x
NEME_ORF_160597		x					myosin-9-like isoform X1		MYH9	ENSG00000100345	Myosin IIA heavy chain, involved in cytokinesis, cell motility and maintenance of cell shape.									x
NEME_ORF_62638		x					eukaryotic translation initiation factor 5 isoform X2		EIF5	ENSG00000100664	Eukaryotic translation initiation factor-5 promotes hydrolysis of bound GTP with concomitant joining of the 60S ribosomal subunit to the 40S initiation complex								x
NEME_ORF_129916			x				tumor necrosis factor receptor superfamily member 5-like		CD40	ENSG00000101017	The encoded protein is a receptor on antigen-presenting cells and mediates a broad variety of immune and inflammatory responses including T cell-dependent immunoglobulin class switching, memory B cell development, and germinal center formation.																							x
NEME_ORF_50792						x	sal 1	sal-like protein 4 [Boleophthalmus pectinirostris]	SALL4	ENSG00000101115	Zinc finger transcription factor.										x
NEME_ORF_43604		x				x	PREDICTED: protein jagged-1		JAG1	ENSG00000101384	Ligand for the Notch signaling receptor.						x
NEME_ORF_22915						x	PREDICTED: protein jagged-1		JAG1	ENSG00000101384	Ligand for the receptor notch 1.						x
NEME_ORF_204949	x			x			bactericidal permeability-increasing -like		BPI	ENSG00000101425	Lipopolysaccharide binding protein associated with human neutrophil granules.						x																	x
NEME_ORF_50875		x					phosphatidate phosphatase LPIN2		LPIN2	ENSG00000101577	Adipose tissue development, may play a role in human triglyceride metabolism.																x
NEME_ORF_62972	x						steryl-sulfatase		STS	ENSG00000101846	Multi-pass membrane protein localized to the endoplasmic reticulum. Sulfatase. Hydrolyzes 3-beta-hydroxysteroid sulfates which serve as precursors for estrogens, androgens, and cholesterol.															x	x
NEME_ORF_382		x					proto-oncogene DBL-like isoform X1		MCF2	ENSG00000101977	Guanine nucleotide exchange factor (GEF) that exerts control over some members of the Rho family of small GTPases.																					x
NEME_ORF_147054	x						palmitoyltransferase ZDHHC15		ZDHHC15	ENSG00000102383	Transmembrane protein. DHHC palmitoyltransferase family.															x	x		x
NEME_ORF_26427						x	TSC22 domain family 1 isoform X1		TSC22D1	ENSG00000102804	Member of the TSC22 domain family of leucine zipper transcription factors.										x
NEME_ORF_244554						x	[no blast2go hit]	PREDICTED: H(+)/Cl(-) exchange transporter 7 isoform X1 [Clupea harengus]	CLCN7	ENSG00000103249	CLC chloride channel family of proteins. Chloride channels play important roles in the plasma membrane and in intracellular organelles.				x													x
NEME_ORF_199927		x					[no blast2go hit]	Methionyl-tRNA formyltransferase	MTFMT	ENSG00000103707	Catalyzes the formylation of methionyl-tRNA								x
NEME_ORF_201454			x				CD276 antigen-like		CD276	ENSG00000103855	Gene belongs to the immunoglobulin superfamily, and thought to participate in the regulation of T-cell-mediated immune response.																							x
NEME_ORF_191428				x			CD276 antigen-like		CD276	ENSG00000103855	Belongs to the immunoglobulin superfamily, and thought to participate in the regulation of T-cell-mediated immune response.																							x
NEME_ORF_192030				x			tripartite motif-containing 35-like		TRIM35	ENSG00000104228	[no information]
NEME_ORF_27358	x				x		2,4-dienoyl- mitochondrial		DECR1	ENSG00000104325	Accessory mitochondrial enzyme which participates in the beta-oxidation and metabolism of unsaturated fatty enoyl-CoA esters.							x									x
NEME_ORF_254802					x		sperm-associated antigen 1 isoform X2		SPAG1	ENSG00000104450	Recombinant polypeptide binds GTP and exhibits GTPase activity. Thus, this protein may regulate GTP signal transduction pathways involved in spermatogenesis and fertilization.																					x
NEME_ORF_128427					x		Elongation factor 1-delta		EEF1D	ENSG00000104529	The elongation factor-1 complex is responsible for the enzymatic delivery of aminoacyl tRNAs to the ribosome. This subunit, delta, functions as guanine nucleotide exchange factor.								x													x
NEME_ORF_203886						x	TFIIH basal transcription factor complex helicase XPD subunit		ERCC2	ENSG00000104884	The protein encoded by this gene is involved in transcription-coupled nucleotide excision repair and is an integral member of the basal transcription factor BTF2/TFIIH complex. The gene product has ATP-dependent DNA helicase activity and belongs to the RAD3/XPD subfamily of helicases.										x									x
NEME_ORF_27080						x	microtubule-associated serine threonine- kinase 1-like		MAST1	ENSG00000105613	Microtubule associated serine/threonine kinase 1.									x
NEME_ORF_19963		x					sodium channel subunit beta-1-like		SCN1B	ENSG00000105711	Voltage-gated sodium channel. Functions in the generation and propagation of action potentials.				x		x									x
NEME_ORF_181166			x				PREDICTED: tetraspanin-13		TSPAN13	ENSG00000106537	Member of the transmembrane 4 superfamily. The proteins mediate signal transduction events that play a role in the regulation of cell development, activation, growth and motility.	x					x									x
NEME_ORF_215258					x		aryl hydrocarbon receptor-like		AHR	ENSG00000106546	Ligand-activated helix-loop-helix transcription factor involved in the regulation of biological responses to planar aromatic hydrocarbons.										x
NEME_ORF_195921	x						transmembrane 248 isoform X2		TMEM248	ENSG00000106609	Transmembrane protein															x
NEME_ORF_100855	x						[no blast2go hit]	5'-AMP-activated protein kinase subunit gamma-2 isoform X4	PRKAG2	ENSG00000106617	AMPK is an energy-sensing enzyme that monitors cellular energy status and functions by inactivating key enzymes involved in regulating de novo biosynthesis of fatty acid and cholesterol.																x
NEME_ORF_29546					x		prune homolog 2-like isoform X2		PRUNE2	ENSG00000106772	B-cell CLL/lymphoma 2 and adenovirus E1B 19 kDa interacting family, whose members play roles in many cellular processes including apotosis, cell transformation, and synaptic function.
NEME_ORF_226423			x				tripartite motif-containing 14-like		TRIM14	ENSG00000106785	Member of the tripartite motif (TRIM) family. Activating the NF-κB signaling pathway.											x
NEME_ORF_217889						x	PREDICTED: endophilin-A1		SH3GL2	ENSG00000107295	Cell interactions, blood brain barrier, synapse stabilisation and function.													x
NEME_ORF_66806						x	CXC chemokine ligand 12		CXCL12	ENSG00000107562	Antimicrobial gene encodes a stromal cell-derived alpha chemokine member of the intercrine family.
NEME_ORF_117792	x						[no blast2go hit]	chromobox protein homolog 1-like	CBX1	ENSG00000108468	Highly conserved nonhistone member of the heterochromatin protein family. Enriched in the heterochromatin and associated with centromeres. May play an important role in the epigenetic control of chromatin structure.					x
NEME_ORF_239810					x		acid-sensing ion channel 2 isoform X2		ASIC2	ENSG00000108684	Cation channel with high affinity for sodium, which is gated by extracellular protons and inhibited by the diuretic amiloride. Also permeable for Li+ and K+.				x											x		x
NEME_ORF_31453	x						histone deacetylase 5		HDAC5	ENSG00000108840	Class II histone deacetylase					x
NEME_ORF_256058	x						WD repeat and SOCS box-containing 1		WSB1	ENSG00000109046	WD repeat and SOCS box containing 1. WSB-1 is part of an E3 ubiquitin ligase.																				x
NEME_ORF_70358	x						WD repeat and SOCS box-containing		WSB1	ENSG00000109046	WD repeat and SOCS box containing 1. SOCS proteins regulate protein turnover by targeting proteins for polyubiquitination.																				x
NEME_ORF_203112			x				PREDICTED: alpha-tectorin-like		TECTA	ENSG00000109927	Alpha-tectorin is one of the major noncollagenous components of the tectorial membrane (an extracellular matrix).													x
NEME_ORF_144353					x		polypeptide N-acetylgalactosaminyltransferase 18-like		GALNT18	ENSG00000110328	Catalyzes the initial reaction in O-linked oligosaccharide biosynthesis, the transfer of an N-acetyl-D-galactosamine residue to a serine or threonine residue on the protein receptor.
NEME_ORF_13294		x					homeodomain-interacting kinase 3-		HIPK3	ENSG00000110422	Homeodomain-interacting protein kinase, linked to miRNA mediated regulation of cell cycle, steroid gene expression and apoptosis.			x		x
NEME_ORF_203682		x	x				PREDICTED: uncharacterized protein LOC107382391	B-cell CLL/lymphoma 7 protein family member A isoform X1 [Fundulus heteroclitus]	BCL7A	ENSG00000110987	Uncharacterized protein associated with B-Cell Lymphoma.
NEME_ORF_216147						x	type I cytoskeletal 18-like		KRT18	ENSG00000111057	Type I intermediate filament chain keratin 18. Keratin 18, together with its filament partner keratin 8, are perhaps the most commonly found members of the intermediate filament gene family.									x
NEME_ORF_179936						x	PREDICTED: midasin		MDN1	ENSG00000112159	Midasin AAA ATPase 1, distantly related to dynein.									x
NEME_ORF_151125				x		x	BAG family molecular chaperone regulator 2		BAG2	ENSG00000112208	BAG proteins compete with Hip for binding to the Hsc70/Hsp70 ATPase domain and promote substrate release. Target of NFkB. Prevents unregulated ubiquitination.																				x
NEME_ORF_185746	x						succinate-semialdehyde mitochondrial-like isoform X2		ALDH5A1	ENSG00000112294	Mitochondrial NAD(+)-dependent succinic semialdehyde dehydrogenase.							x
NEME_ORF_229496				x			prestin		SLC26A5	ENSG00000112562	Solute carrier family 26 member 5. Incomplete anion transporter, and does not allow anions to cross the cell membrane but instead undergoes a conformational change in response to changes in intracellular Cl- levels that results in a change in cell length. Interacts with Calmodulin.				x													x
NEME_ORF_139120	x						peroxisomal NADH pyrophosphatase NUDT12		NUDT12	ENSG00000112874	Nudix hydrolases, such as NUDT12, regulate the concentrations of individual nucleotides. Linked to peroxisomes and oxidative metabolism.																			x
NEME_ORF_26604		x					PREDICTED: stanniocalcin-2-like		STC2	ENSG00000113739	Secreted, homodimeric glycoprotein. May have autocrine or paracrine functions. May regulate calcium and phosphate transport, cell metabolism, or cellular calcium/phosphate homeostasis.
NEME_ORF_65291			x				HERV-H LTR-associating 2 isoform X2		HHLA2	ENSG00000114455	Protein ligand found on the surface of monocytes. The encoded protein is thought to regulate cell-mediated immunity by binding to a receptor on T lymphocytes and inhibiting the proliferation of these cells.						x																	x
NEME_ORF_144755						x	metalloreductase STEAP3-like isoform X1		STEAP3	ENSG00000115107	Multipass membrane protein that functions as an iron transporter. The encoded protein can reduce both iron (Fe3+) and copper (Cu2+) cations. T															x		x
NEME_ORF_133883						x	[no blast2go hit]	lactosylceramide alpha-2,3-sialyltransferase [Boleophthalmus pectinirostris]	ST3GAL5	ENSG00000115525	Type II membrane protein which catalyzes the formation of ganglioside. Known to participate in the induction of cell differentiation, modulation of cell proliferation, maintenance of fibroblast morphology, signal transduction, and integrin-mediated cell adhesion.			x										x			x
NEME_ORF_232348	x						PREDICTED: protein CNPPD1		CNPPD1	ENSG00000115649	Cyclin Pas1/PHO80 domain containing 1
NEME_ORF_257053						x	baculoviral IAP repeat-containing 6-like isoform X2		BIRC6	ENSG00000115760	This protein inhibits apoptosis by facilitating the degradation of apoptotic proteins by ubiquitination.																				x
NEME_ORF_24606	x				x		PREDICTED: phosducin-like protein		PDC	ENSG00000116703	Modulates phototransduction cascade by interacting with the beta and gamma subunits of the G-protein transducin.																					x
NEME_ORF_187934			x				CD48 antigen-like		CD48	ENSG00000117091	Member of the CD2 subfamily of immunoglobulin-like receptors. Promotes rearrangement of signaling factors in lipid rafts, Lck-kinase activity, and tyrosine phosphorylation.						x
NEME_ORF_135665			x				unnamed protein product	PREDICTED: protein-arginine deiminase type-2-like [Larimichthys crocea]	PADI2	ENSG00000117115	Member of the peptidyl arginine deiminase family. Post-translational deimination of proteins by converting arginine residues into citrullines in the presence of calcium ions.				x
NEME_ORF_135672					x		[no blast2go hit]	PREDICTED: protein-arginine deiminase type-2-like [Larimichthys crocea]	PADI2	ENSG00000117115	Member of the peptidyl arginine deiminase family. Post-translational deimination of proteins by converting arginine residues into citrullines in the presence of calcium ions.				x
NEME_ORF_261801	x						prolyl 3-hydroxylase 1		P3H1	ENSG00000117385	Collagen prolyl hydroxylase. High placental expression.	x												x
NEME_ORF_71978		x					thrombopoietin receptor		MPL	ENSG00000117400	Thrombopoeitin receptor upstream of JAK STAT signaling.						x
NEME_ORF_263115	x				x		PREDICTED: stathmin		STMN1	ENSG00000117632	Stathmin family. The encoded protein prevents assembly and promotes disassembly of microtubules.									x
NEME_ORF_255597			x				mannosyl-oligosaccharide 1,2-alpha-mannosidase IC-like		MAN1C1	ENSG00000117643	Mannosidase alpha class 1C member 1.
NEME_ORF_132484		x					lymphoid-restricted membrane -like isoform X4		LRMP	ENSG00000118308	Localized to the cytoplasmic face of the endoplasmic reticulum.																		x
NEME_ORF_260535						x	probable phospholipid-transporting ATPase VB		ATP10B	ENSG00000118322	ATPase phospholipid transporting 10B.
NEME_ORF_139046					x		PREDICTED: uncharacterized protein LOC107097977 isoform X1	A-kinase anchor protein 7 isoform gamma [Larimichthys crocea]	AKAP7	ENSG00000118507	Member of the A-kinase anchoring protein (AKAP) family, proteins which bind to cAMP-dependent protein kinase A (PKA) and target the enzyme to specific subcellular compartments.
NEME_ORF_39126	x						ATP-binding cassette sub-family G member 2-like		ABCG2	ENSG00000118777	Superfamily of ATP-binding cassette (ABC) transporters. Significant expression of this protein has been observed in the placenta.	x																x
NEME_ORF_47542		x					PREDICTED: periplakin		PPL	ENSG00000118898	Component of desmosomes. May serve as a link between desmosomes and intermediate filaments.									x				x
NEME_ORF_155871			x				G1 S-specific cyclin-D2-like isoform X1		CCND2	ENSG00000118971	This cyclin forms a complex with CDK4 or CDK6 and functions as a regulatory subunit of the complex, whose activity is required for cell cycle G1/S transition.			x
NEME_ORF_30491		x					DNA mismatch repair Mlh3 isoform X1		MLH3	ENSG00000119684	Member of the MutL-homolog family of DNA mismatch repair genes which maintain genomic integrity during DNA replication and recombination.			x																x
NEME_ORF_167703			x				DNA (cytosine-5)-methyltransferase 3A-like isoform X2		DNMT3A	ENSG00000119772	DNA methyltransferase that is thought to function in de novo methylation.					x
NEME_ORF_220664			x				prolactin-releasing peptide receptor-like		PRLHR	ENSG00000119973	7-transmembrane domain receptor for prolactin-releasing hormone.						x									x
NEME_ORF_228514	x						polyadenylate-binding -interacting 2B isoform X1		PAIP2	ENSG00000120727	Poly(A) binding protein interacting protein 2. Translational repressor.								x
NEME_ORF_187927	x						T-lymphocyte surface antigen Ly-9-like		LY9	ENSG00000122224	SLAM family of immunomodulatory receptors. Interacts with the adaptor molecule SAP.						x																	x
NEME_ORF_202432	x						60S ribosomal L5 isoform X2		RPL5	ENSG00000122406	This gene encodes a member of the L18P family of ribosomal proteins and component of the 60S subunit.								x
NEME_ORF_46449		x					zinc finger 644		ZNF644	ENSG00000122482	Myopia link. Component of histone lysine methyltransferase G9a complex.					x
NEME_ORF_65546	x			x			zinc finger MIZ domain-containing 2-like		ZMIZ2	ENSG00000122515	Members of a PIAS-like family of proteins that interact with nuclear hormone receptors.						x
NEME_ORF_25255		x					PREDICTED: peroxiredoxin-4-like		PRDX4	ENSG00000123131	Peroxidase, reduces hydrogen peroxide and alkyl hydroperoxide to water and alcohol. Regulatory role in the activation of the transcription factor NF-kappaB.											x
NEME_ORF_165694		x					tubulin alpha-1B chain isoform X2		TUBA1B	ENSG00000123416	Cytoskeleton. Acetylated by SIRT2.									x
NEME_ORF_159308						x	WAP four-disulfide core domain 3 isoform X4		WFDC3	ENSG00000124116	Member of the WAP-type four-disulfide core (WFDC) domain family. The WFDC domain functions as a protease inhibitor.
NEME_ORF_183762						x	WAP four-disulfide core domain 3-		WFDC3	ENSG00000124116	Member of the WAP-type four-disulfide core (WFDC) domain family. The WFDC domain functions as a protease inhibitor.
NEME_ORF_155390	x				x		butyrophilin subfamily 1 member A1-like isoform X2		BTN1A1	ENSG00000124557	Butyrophilin is associated with fat droplet membranes in milk. It is a member of the immunoglobulin superfamily.						x
NEME_ORF_163358	x			x			PREDICTED: histone H1.3		HIST1H1D	ENSG00000124575	The linker histone, H1, interacts with linker DNA between nucleosomes and functions in the compaction of chromatin into higher order structures. Replication-dependent histone.					x
NEME_ORF_181840	x			x			tubulin-specific chaperone C		TBCC	ENSG00000124659	Involved in the pathway leading to correctly folded beta-tubulin from folding intermediates.									x
NEME_ORF_37362						x	heparan sulfate glucosamine 3-O-sulfotransferase 3B1-		HS3ST3B1	ENSG00000125430	Type II integral membrane protein of the 3-O-sulfotransferases family. Adds sulfate groups at the 3-OH position of glucosamine in heparan sulfate. Regulates recognition of cell surface ligands.															x	x
NEME_ORF_41183	x						gamma-tubulin complex component 3-		TUBGCP3	ENSG00000126216	Tubulin gamma complex associated protein 3									x
NEME_ORF_54453						x	E3 ubiquitin- ligase UBR4		UBR4	ENSG00000127481	E3 ubiquitin-protein ligase that interacts with the retinoblastoma-associated protein in the nucleus and with calcium-bound calmodulin in the cytoplasm. The encoded protein appears to be a cytoskeletal component in the cytoplasm and part of the chromatin scaffold in the nucleus.				x	x				x											x
NEME_ORF_198270						x	PREDICTED: pericentrin-like	PREDICTED: A-kinase anchor protein 9-like [Lates calcarifer]	AKAP9	ENSG00000127914	A-kinase anchor proteins (AKAPs) are a group of structurally diverse proteins which have the common function of binding to the regulatory subunit of protein kinase A (PKA) and confining the holoenzyme to discrete locations within the cell. This gene encodes a member of the AKAP family. Alternate splicing of this gene results in at least two isoforms that localize to the centrosome and the Golgi a…
NEME_ORF_111680				x		x	PREDICTED: LOW QUALITY PROTEIN: uncharacterized protein LOC108874167	Apolipoprotein L3 [Larimichthys crocea]	APOL3	ENSG00000128284	May affect the movement of lipids, including cholesterol, and/or allow the binding of lipids to organelles.																x
NEME_ORF_156712				x			uncharacterized protein LOC110167301	UPF0670 protein [Larimichthys crocea]	THEM6	ENSG00000130193	Thioesterase.
NEME_ORF_29579						x	apolipoprotein E, partial		APOE	ENSG00000130203	Essential for the normal catabolism of triglyceride-rich lipoprotein constituents.							x									x
NEME_ORF_14000						x	plasmalemma vesicle-associated -like isoform X7		PLVAP	ENSG00000130300	Internalisation processes.																		x
NEME_ORF_149684	x						bone morphogenetic 15		BMP15	ENSG00000130385	Ligand of the TGF-beta superfamily. Binds TGF-beta receptor leading to ativation of SMAD family transcription factors. Plays a role in oocyte maturation and follicular development.	x					x
NEME_ORF_27179		x					calmodulin-regulated spectrin-associated 1-B isoform X5		CAMSAP1	ENSG00000130559	Calmodulin regulated spectrin associated protein binding to microtubules.				x					x
NEME_ORF_30149		x					O-mannosyl-transferase 1		POMT1	ENSG00000130714	O-mannosyltransferase found in the membrane of the endoplasmic reticulum. Stem cell fate connection.	x														x			x
NEME_ORF_44690						x	A-kinase anchor 12-like		AKAP12	ENSG00000131016	A-kinase anchor proteins (AKAPs) are structurally diverse proteins which bind to the regulatory subunit of protein kinase A (PKA) and confine the holoenzyme to discrete locations within the cell. Scaffold protein in signal transduction.
NEME_ORF_6903				x		x	PREDICTED: nesprin-1-like		SYNE1	ENSG00000131018	Spectrin repeat containing protein expressed in skeletal and smooth muscle, and peripheral blood lymphocytes, that localizes to the nuclear membrane.																									x
NEME_ORF_195978						x	E3 ubiquitin- ligase TRIM21-like		TRIM21	ENSG00000132109	Encodes a member of the tripartite motif (TRIM) family. Associated with immune system and redox homeostasis.																			x				x
NEME_ORF_247825						x	E3 ubiquitin- ligase TRIM21-like		TRIM21	ENSG00000132109	Encodes a member of the tripartite motif (TRIM) family. Associated with immune system and redox homeostasis.																			x				x
NEME_ORF_173436				x			E3 ubiquitin- ligase TRIM21-like		TRIM21	ENSG00000132109	Encodes a member of the tripartite motif (TRIM) family. Associated with immune system and redox homeostasis.																			x				x
NEME_ORF_46043			x				period circadian homolog 2-like isoform X4		PER2	ENSG00000132326	Member of the Period family of genes and is expressed in a circadian pattern in the suprachiasmatic nucleus, the primary circadian pacemaker in the mammalian brain. Per2 plays an important role in cell cycle progression and the balance of cell proliferation and apoptosis by regulation of the cyclin/CDK/CKI cell cycle network.		x
NEME_ORF_198571		x	x			x	microtubule-associated tumor suppressor candidate 2 homolog isoform X1		MTUS2	ENSG00000132938	Microtubule associated scaffold protein, regulates MT stability at plus ends / kinetochores.									x
NEME_ORF_204868		x	x				microtubule-associated tumor suppressor candidate 2 homolog isoform X2		MTUS2	ENSG00000132938	Microtubule associated scaffold protein, regulates MT stability at plus ends / kinetochores.									x
NEME_ORF_16311					x		myosin phosphatase Rho-interacting -like		MPRIP	ENSG00000133030	Targets myosin phosphatase to the actin cytoskeleton. Required for the regulation of the actin cytoskeleton by RhoA and ROCK1.									x												x
NEME_ORF_132769	x						PREDICTED: uncharacterized protein LOC109634866	serine/arginine repetitive matrix protein 1-like [Labrus bergylta]	SRRM1	ENSG00000133226	Pre-mRNA processing.								x
NEME_ORF_155471					x		transcription factor Adf-1-like	PREDICTED: zinc finger protein 414 isoform X2 [Austrofundulus limnaeus]	ZNF414	ENSG00000133250	[no information]
NEME_ORF_185946	x						vertnin isoform X1		VRTN	ENSG00000133980	Embryonic factor associated with vertebrae development.	x
NEME_ORF_160685					x		transient receptor potential cation channel subfamily M member 1-like		TRPM1	ENSG00000134160	Calcium permeable cation channel essential for the depolarizing photoresponse of retinal ON bipolar cells.				x											x		x
NEME_ORF_103792			x			x	V-set domain containing T-cell activation inhibitor 1		VTCN1	ENSG00000134258	Proteins in this family are present on the surface of antigen-presenting cells. High levels of the encoded protein has been correlated with tumor progression.						x																	x
NEME_ORF_186585			x				[no blast2go hit]	PREDICTED: V-set domain-containing T-cell activation inhibitor 1-like [Haplochromis burtoni]	VTCN1	ENSG00000134258	Proteins in this family are present on the surface of antigen-presenting cells. High levels of the encoded protein has been correlated with tumor progression.						x																	x
NEME_ORF_191416			x				CD276 antigen-	PREDICTED: V-set domain containing T-cell activation inhibitor 1-like [Poecilia formosa]	VTCN1	ENSG00000134258	Proteins in this family are present on the surface of antigen-presenting cells. High levels of the encoded protein has been correlated with tumor progression.						x																	x
NEME_ORF_201435			x				immune costimulatory	immune costimulatory protein [Scophthalmus maximus]	VTCN1	ENSG00000134258	Proteins in this family are present on the surface of antigen-presenting cells. High levels of the encoded protein has been correlated with tumor progression.						x																	x
NEME_ORF_201457			x				V-set domain-containing T-cell activation inhibitor 1-like		VTCN1	ENSG00000134258	Proteins in this family are present on the surface of antigen-presenting cells. High levels of the encoded protein has been correlated with tumor progression.						x																	x
NEME_ORF_174654			x				CDK5 and ABL1 enzyme substrate 1		CABLES1	ENSG00000134508	Involved in regulation of the cell cycle through interactions with several cyclin-dependent kinases. p21 regulator through maintaining p21 stability			x
NEME_ORF_63722		x					probable ATP-dependent RNA helicase DHX34		DHX34	ENSG00000134815	RNA helicase, nonsense mediated decay								x
NEME_ORF_247755		x				x	parvalbumin beta-like		OCM2	ENSG00000135175	Calcium ion-binding protein that belongs to the superfamily of calmodulin proteins, also known as the EF-hand proteins.				x
NEME_ORF_52075		x					adhesion G -coupled receptor B3 isoform X4		ADGRB3	ENSG00000135298	G protein coupled receptor, seven-span transmembrane protein, and is thought to be a member of the secretin receptor family.						x									x						x
NEME_ORF_36474						x	beta-1,4 N-acetylgalactosaminyltransferase 1-like		B4GALNT1	ENSG00000135454	GalNAc-T is the enzyme involved in the biosynthesis of G(M2) and G(D2) glycosphingolipids.														x
NEME_ORF_63494			x				beta-1,4-N-acetylgalactosaminyltransferase 3-like		B4GALNT1	ENSG00000135454	GalNAc-T is the enzyme involved in the biosynthesis of G(M2) and G(D2) glycosphingolipids.														x
NEME_ORF_246244		x					probable ATP-dependent RNA helicase DDX56		DDX56	ENSG00000136271	DEAD box protein. Putative RNA helicase involved in assembly of the 60S ribosomal subunit.								x
NEME_ORF_208047			x				translational activator of cytochrome c oxidase 1-like		TACO1	ENSG00000136463	Mitochondrial protein that function as a translational activator of mitochondrially-encoded cytochrome c oxidase 1.							x
NEME_ORF_67916		x					volume-regulated anion channel subunit LRRC8A		LRRC8A	ENSG00000136802	Putative four-pass transmembrane protein, volume regulated anion channel				x											x		x
NEME_ORF_18781	x				x		PREDICTED: flotillin-1		FLOT1	ENSG00000137312	Protein localizes to the caveolae, small domains on the inner cell membranes. This protein plays a role in vesicle trafficking and cell morphology. Linked to cell migration and motility.																		x
NEME_ORF_46961						x	unconventional myosin-VIIa isoform X1		MYO7A	ENSG00000137474	Unconventional myosin with a very short tail.
NEME_ORF_51680		x					arrestin red cell-like		ARRB1	ENSG00000137486	Members of arrestin/beta-arrestin protein family participate in agonist-mediated desensitization of G-protein-coupled receptors and cause specific dampening of cellular responses.																			x		x
NEME_ORF_141258		x					nuclear mitotic apparatus 1		NUMA1	ENSG00000137497	Structural component of the nuclear matrix. Interacts with microtubules and plays a role in the formation and organization of the mitotic spindle.			x						x																x
NEME_ORF_249987				x			unc-13 homolog C isoform X4		UNC13C	ENSG00000137766	[no information]
NEME_ORF_247024			x				cytochrome P450 aromatase	cytochrome P450 aromatase [Gobiodon histrio]	CYP19A1	ENSG00000137869	Member of the cytochrome P450 superfamily of enzymes. The cytochrome P450 proteins are monooxygenases and catalyze reactions involved in drug metabolism and synthesis of cholesterol, steroids and other lipids. Localizes to the endoplasmic reticulum and catalyzes the last steps of estrogen biosynthesis.																x		x
NEME_ORF_27627			x				retinol-binding 4		RBP4	ENSG00000138207	Belongs to the lipocalin family and is the specific carrier for retinol (vitamin A alcohol) in the blood. It delivers retinol from the liver stores to the peripheral tissues.
NEME_ORF_22904			x				signal transducer and activator of transcription 4-like isoform X1		STAT4	ENSG00000138378	Member of the STAT family of transcription factors. STAT family members are phosphorylated by receptor associated kinases, and then translocate to the cell nucleus to act as transcription activators. This protein is essential for mediating responses to IL12 in lymphocytes, and regulating the differentiation of T helper cells.										x													x
NEME_ORF_142656					x		FAM13A isoform X3		FAM13A	ENSG00000138640	[no information]
NEME_ORF_114402		x					centromere-associated E-like		CENPE	ENSG00000138778	Kinesin-like motor protein, required for stable spindle microtubule capture at kinetochores at prometaphase.			x						x
NEME_ORF_56783				x			dual specificity phosphatase 6 isoform X1		DUSP6	ENSG00000139318	These phosphatases inactivate their target kinases by dephosphorylating. They negatively regulate members of the mitogen-activated protein (MAP) kinase superfamily (MAPK/ERK, SAPK/JNK, p38), which are associated with cellular proliferation and differentiation.						x
NEME_ORF_54783			x			x	glycolipid transfer		GLTP	ENSG00000139433	Proteins which accelerate transfer of certain glycosphingolipids and glyceroglycolipids between membranes.														x				x
NEME_ORF_207746			x				lysophosphatidic acid receptor 6-like		LPAR6	ENSG00000139679	Belongs to the family of G-protein coupled receptors, that are preferentially activated by adenosine and uridine nucleotides. Lysophosphatidic acid receptor 6.																					x
NEME_ORF_130942					x		cholesterol side-chain cleavage mitochondrial		CYP11A1	ENSG00000140459	Member of the cytochrome P450 superfamily of enzymes. This protein localizes to the mitochondrial inner membrane and catalyzes the conversion of cholesterol to pregnenolone, the first and rate-limiting step in the synthesis of the steroid hormones.							x									x
NEME_ORF_61301					x		growth arrest-specific 8-like		GAS8	ENSG00000141013	[no information]
NEME_ORF_164523				x			zinc transporter ZIP6 isoform X1		SLC39A6	ENSG00000141424	SLC39A6 belongs to a subfamily of proteins that show structural characteristics of zinc transporters.
NEME_ORF_238709					x		phosphoinositide 3-kinase regulatory subunit 5		PIK3R5	ENSG00000141506	Phosphatidylinositol 3-kinases (PI3Ks) phosphorylate the inositol ring of phosphatidylinositol at the 3-prime position, and play important roles in cell growth, proliferation, differentiation, motility, survival and intracellular trafficking.														x
NEME_ORF_29989			x				Endophilin-A2		SH3GL1	ENSG00000141985	Member of the endophilin family of Src homology 3 domain-containing proteins. The encoded protein is involved in endocytosis and may also play a role in the cell cycle.			x															x
NEME_ORF_198336					x		LRR and PYD domains-containing 12-like		NLRP12	ENSG00000142405	Member of the CATERPILLER family of cytoplasmic proteins. Functions as an attenuating factor of inflammation by suppressing inflammatory responses in activated monocytes.																							x
NEME_ORF_64163		x					sodium potassium-transporting ATPase subunit beta-1		ATP1B1	ENSG00000143153	Na+/K+ -ATPase, integral membrane protein				x											x
NEME_ORF_174932						x	PREDICTED: uncharacterized protein LOC106924119 isoform X1	nectin-4-like [Pygocentrus nattereri]	NECTIN4	ENSG00000143217	Single-pass type I membrane protein involved in cell adhesion through trans-homophilic and -heterophilic interactions.													x		x
NEME_ORF_148962	x						rho-related GTP-binding		RHOB	ENSG00000143878	Ras homolog family member. Rho GTPase stimulating cell proliferation.			x																		x
NEME_ORF_173742						x	ATP-binding cassette sub-family A member 12-like		ABCA12	ENSG00000144452	Member of the superfamily of ATP-binding cassette (ABC) transporters. ABC proteins transport various molecules across extra- and intracellular membranes.															x		x
NEME_ORF_65498				x			NXPE family member 3-like		NXPE3	ENSG00000144815	Member of the neurexophilin family of neuropeptide-like glycoproteins. Binds alpha neurexins, a group of presynaptic transmembrane receptors that promote adhesion between dendrites and axons.													x
NEME_ORF_262107			x				ADP-ribosylarginine hydrolase 1		ADPRH	ENSG00000144843	ADP-ribosylarginine hydrolase. Catalyzes removal of mono-ADP-ribose from arginine residues of proteins in the ADP-ribosylation cycle.
NEME_ORF_201241		x					[no blast2go hit]	neutral cholesterol ester hydrolase 1-like protein [Cricetulus griseus]	NCEH1	ENSG00000144959	[no information]																x
NEME_ORF_64310	x						RING finger 175		RNF175	ENSG00000145428	Ring finger protein.
NEME_ORF_174936						x	PREDICTED: uncharacterized protein LOC108413126	PREDICTED: inositol hexakisphosphate and diphosphoinositol-pentakisphosphate kinase 2-like, partial [Notothenia coriiceps]	PPIP5K2	ENSG00000145725	Member of the histidine acid phosphatase family. Functions as an inositol pyrophosphate kinase. Synthesizes high-energy inositol pyrophosphates, which act as signaling molecules.						x
NEME_ORF_15565	x						tripartite motif-containing 7-like		TRIM7	ENSG00000146054	E3 ligase. Glycogenin interactor. May represent a participant in the initiation of glycogen synthesis.							x													x
NEME_ORF_143353					x		mitochondrial fission regulator 2		MTFR2	ENSG00000146410	High testis expression	x						x
NEME_ORF_201242		x	x			x	PREDICTED: uncharacterized protein LOC106523409	Zonadhesin [Larimichthys crocea]	ZAN	ENSG00000146839	Protein that functions in the species specificity of sperm adhesion to the egg zona pellucida.	x																							x
NEME_ORF_14163						x	zonadhesin-like isoform X4		ZAN	ENSG00000146839	Protein that functions in the species specificity of sperm adhesion to the egg zona pellucida.						x																		x
NEME_ORF_250318						x	rho GTPase-activating 39-like isoform X5		ARHGAP39	ENSG00000147799	Rho GTPase activating protein 39, may have a function in midline repusion.																					x
NEME_ORF_214970						x	PREDICTED: hemicentin-2		HMCN2	ENSG00000148357	Hemicentin 2.
NEME_ORF_221469						x	hemicentin-2 isoform X2		HMCN2	ENSG00000148357	Hemicentin 2.
NEME_ORF_46729						x	PREDICTED: hemicentin-2		HMCN2	ENSG00000148357	Hemicentin 2.
NEME_ORF_139620					x		PAXX isoform X2		C9orf142	ENSG00000148362	Involved in non-homologous end joining (NHEJ), a major pathway to repair double-strand breaks in DNA.																			x
NEME_ORF_196484		x					D(2) dopamine receptor isoform X2		DRD2	ENSG00000149295	D2 subtype of the dopamine receptor. G-protein coupled receptor which inhibits adenylyl cyclase activity.						x															x
NEME_ORF_212683						x	membrane-associated guanylate WW and PDZ domain-containing 1-like isoform X3		MAGI1	ENSG00000151276	Member of the membrane-associated guanylate kinase homologue (MAGUK) family. MAGUK proteins participate in the assembly of multiprotein complexes on the inner surface of the plasma membrane at regions of cell-cell contact. The product of this gene may play a role as scaffolding protein at cell-cell junctions.													x
NEME_ORF_60088	x						disintegrin and metallo ase domain-containing 17-like		ADAM17	ENSG00000151694	Metalloproteinase involved in regulating signaling pathways by cleaving proteins.						x
NEME_ORF_170819			x				PREDICTED: LOW QUALITY PROTEIN: dystonin		DST	ENSG00000151914	Member of the plakin protein family of adhesion junction plaque proteins. Anchoring neural intermediate filaments to the actin cytoskeleton.									x				x
NEME_ORF_46796					x		probable RNA-binding 46 isoform X5		RBM46	ENSG00000151962	High testis expression.	x
NEME_ORF_224383			x		x		glycylpeptide N-tetradecanoyltransferase 2-like isoform X1		NMT2	ENSG00000152465	N-myristoyltransferase protein. N-terminal myristoylation is a lipid modification that is involved in regulating the function and localization of signaling proteins.
NEME_ORF_197568						x	E3 SUMO- ligase 2 isoform X2	E3 SUMO-protein ligase RanBP2-like isoform X2 [Boleophthalmus pectinirostris]	RANBP2	ENSG00000153201	Small GTP-binding protein of the RAS superfamily associated with the nuclear membrane. Interacts with the E2 enzyme UBC9 and strongly enhances SUMO1 transfer from UBC9 to the SUMO1 target SP100.																				x	x				x
NEME_ORF_46686						x	PREDICTED: cadherin-12		CDH12	ENSG00000154162	Type II classical cadherin of the cadherin superfamily. These integral membrane proteins mediate calcium-dependent cell-cell adhesion				x									x		x
NEME_ORF_26186			x				coiled-coil domain-containing 173 isoform X2		CCDC173	ENSG00000154479	Coiled-coil domain containing 173
NEME_ORF_111835	x						folliculin isoform X2		FLCN	ENSG00000154803	Folliculin. Implicated in renal tumors.
NEME_ORF_250504						x	golgin subfamily A member 7B-like		GOLGA7B	ENSG00000155265	Golgin A7 family member B.
NEME_ORF_140045		x					PH and SEC7 domain-containing 3-like isoform X1		PSD3	ENSG00000156011	Pleckstrin and Sec7 domain containing 3. Downregulated in ovarian cancer.
NEME_ORF_260680		x					E3 ubiquitin- ligase SH3RF2 isoform X2		SH3RF2	ENSG00000156463	FASL interactor. Regulates cell survival through JUN signaling.												x
NEME_ORF_53251		x	x				elongation factor 1-alpha		EEF1A1	ENSG00000156508	Alpha subunit of the elongation factor-1 complex, which is responsible for the enzymatic delivery of aminoacyl tRNAs to the ribosome.								x
NEME_ORF_51610						x	[no blast2go hit]	rab11 family-interacting protein 1-like, partial [Boleophthalmus pectinirostris]	RAB11FIP1	ENSG00000156675	Rab11-family interacting protein which play a role in recycling of vesicles. The protein may be involved in endocytic sorting and trafficking of proteins.																		x
NEME_ORF_7297					x		adhesion G- coupled receptor G4-like		ADGRG4	ENSG00000156920	G-protein coupled receptor belonging to a large family of diverse integral membrane proteins that participate in various physiological functions.																					x
NEME_ORF_260558					x		neutrophil cytosol factor 1		NCF1	ENSG00000158517	Subunit of neutrophil NADPH oxidase. This oxidase is a multicomponent enzyme that is activated to produce superoxide anion.																			x
NEME_ORF_190764				x			phosphatase 1 regulatory subunit 15B-like		PPP1R15B	ENSG00000158615	Promotes dephosphorylation of eukaryotic translation initiation factor 2A to regulate translation under conditions of cellular stress. Plays a role in membrane traffic that is independent of translation.								x										x	x
NEME_ORF_228138		x				x	circadian-associated transcriptional repressor-like		CIART	ENSG00000159208	Modulates circadian gene expression.		x
NEME_ORF_40363	x						nuclear receptor subfamily 2 group F member 5		NR2F6	ENSG00000160113	Nuclear receptor subfamily 2 group F member 6						x
NEME_ORF_188857		x					ICOS ligand-like isoform X2		ICOSLG	ENSG00000160223	Cell-cell signaling in immune responses.						x																	x
NEME_ORF_258880						x	disco-interacting 2 homolog A-like		DIP2A	ENSG00000160305	This gene may be involved in axon patterning in the central nervous system.
NEME_ORF_227017		x					PREDICTED: protein S100-A1-like		S100A1	ENSG00000160678	Family of proteins containing 2 EF-hand calcium-binding motifs. Involved in the regulation of a number of cellular processes such as cell cycle progression and differentiation.	x		x	x
NEME_ORF_219396			x				parathyroid hormone parathyroid hormone-related peptide receptor		PTH1R	ENSG00000160801	Parathyroid hormone 1 receptor. Member of the G-protein coupled receptor family 2. Activity of this receptor is mediated by G proteins which activate adenylyl cyclase and also a phosphatidylinositol-calcium second messenger system.				x										x							x
NEME_ORF_186059	x						TBC1 domain family member 24 isoform X2		TBC1D24	ENSG00000162065	Protein with a TBC domain, characteristic of proteins which interact with GTPases.																					x
NEME_ORF_56505		x					probable proline--tRNA mitochondrial		PARS2	ENSG00000162396	Prolyl-tRNA synthetase 2, mitochondrial							x	x
NEME_ORF_180872	x						discoidin domain-containing receptor 2-like		DDR2	ENSG00000162733	This gene encodes a member of a novel subclass of Receptor Tyrosine Kinases and contains a distinct extracellular region encompassing a factor VIII-like domain.						x																x
NEME_ORF_184574	x			x			histone H3-		H3F3A	ENSG00000163041	Replication-independent member of the histone H3 family.					x
NEME_ORF_148744		x	x			x	homeodomain-interacting kinase 1-like		HIPK1	ENSG00000163349	Serine/threonine protein kinase. Phosphorylates homeodomain transcription factors, may function as a co-repressor for homeodomain transcription factors.										x
NEME_ORF_183887						x	[no blast2go hit]	sodium/potassium-transporting ATPase subunit alpha-1 [Paralichthys olivaceus]	ATP1A1	ENSG00000163399	Na+/K+ -ATPase is an integral membrane protein responsible for establishing and maintaining the electrochemical gradients of Na and K ions across the plasma membrane.				x											x		x
NEME_ORF_45074						x	PREDICTED: uncharacterized protein LOC109069977	spindle and kinetochore associated complex subunit 3 [Danio rerio]	SKA3	ENSG00000163406	Spindle and kinetochore associated complex subunit 3. Regulates microtubule attachment to the kinetochores during mitosis.									x
NEME_ORF_110249	x						transmembrane 79		TMEM79	ENSG00000163472	Transmembrane protein.															x
NEME_ORF_110237					x		transmembrane 79		TMEM79	ENSG00000163472	Transmembrane protein.															x
NEME_ORF_17065				x			TGF-beta receptor type-2-		TGFBR2	ENSG00000163513	Member of the Ser/Thr protein kinase family and the TGFB receptor subfamily. Phosphorylates proteins, which then enter the nucleus and regulate transcription.						x
NEME_ORF_202679			x				PREDICTED: fibulin-2-like		FBLN2	ENSG00000163520	Extracellular matrix protein, which belongs to the fibulin family. This protein binds various extracellular ligands and calcium.				x									x
NEME_ORF_110836	x						ataxin-7 2 isoform X2		ATXN7	ENSG00000163635	Ataxin 7. Component of the SPT3/TAF9/GCN5 acetyltransferase (STAGA) and TBP-free TAF-containing (TFTC) chromatin remodeling complexes.					x
NEME_ORF_126198	x						monoacylglycerol lipase ABHD6		ABHD6	ENSG00000163686	Abhydrolase domain containing 6. May be involved in trafficking receptors to the surface.
NEME_ORF_13889					x		rho guanine nucleotide exchange factor 3 isoform X1		ARHGEF3	ENSG00000163947	Guanine nucleotide exchange factors (GEFs) accelerate the GTPase activity of Rho GTPases by catalyzing their release of bound GDP.																					x
NEME_ORF_203064		x					PREDICTED: protein S100-P-like		S100P	ENSG00000163993	Regulator of trophoblast differenciation. Involved in a number of cellular processes such as cell cycle progression and differentiation.	x		x
NEME_ORF_188326						x	PREDICTED: uncharacterized protein LOC101883431	PREDICTED: sterile alpha motif domain-containing protein 3-like [Larimichthys crocea]	SAMD3	ENSG00000164483	Sterile alpha motif domain containing 3.
NEME_ORF_67638					x		hairy enhancer-of-split related with YRPW motif		HEY1	ENSG00000164683	This gene encodes a nuclear protein belonging to the hairy and enhancer of split-related (HESR) family of basic helix-loop-helix (bHLH)-type transcriptional repressors. Expression of this gene is induced by the Notch and c-Jun signal transduction pathways.						x				x		x
NEME_ORF_35634					x		ATP-binding cassette sub-family A member 1-like		ABCA1	ENSG00000165029	Member of the superfamily of ATP-binding cassette (ABC) transporters. With cholesterol as its substrate, this protein functions as a cholesteral efflux pump in the cellular lipid removal pathway.															x	x	x
NEME_ORF_45922		x					OTU domain-containing		OTUD1	ENSG00000165312	Deubiquitinating enzyme. Protease that specifically cleaves ubiquitin linkages.																				x
NEME_ORF_260466			x				PREDICTED: uncharacterized protein LOC109194302	spindle and kinetochore associated complex subunit 3 [Danio rerio]	SKA3	ENSG00000165480	Spindle and kinetochore associated complex subunit 3. Regulates microtubule attachment to the kinetochores during mitosis.									x
NEME_ORF_70091	x						BAG family molecular chaperone regulator 5 isoform X3		BAG5	ENSG00000166170	Anti-apoptotic protein that interacts with proteins including BCL-2, Raf-protein kinase, steroid hormone receptors, growth factor receptors and heat shock proteins.
NEME_ORF_55212						x	Transmembrane 100		TMEM100	ENSG00000166292	Transmembrane protein 100.															x
NEME_ORF_203749		x					neuropilin and tolloid 2		NETO1	ENSG00000166342	Predicted transmembrane protein. In mice: regulating the function of synaptic N-methyl-D-aspartic acid receptor complexes.						x									x
NEME_ORF_17106		x					tripartite motif-containing 66		TRIM66	ENSG00000166436	Oncogene in osteosarcoma (suppressing apoptosis, promoting TGF-beta signaling)
NEME_ORF_164543						x	RNA polymerase-associated LEO1		LEO1	ENSG00000166477	Part of the PAF protein complex that associates with the RNA polymerase II subunit POLR2A and with a histone methyltransferase complex					x			x
NEME_ORF_35968		x					peptidyl-prolyl cis-trans isomerase B		PPIB	ENSG00000166794	Peptidylprolyl isomerase B, cyclosporine-binding protein and is mainly located within the endoplasmic reticulum.																		x
NEME_ORF_109712						x	thyrotroph embryonic factor-like isoform X2		TEF	ENSG00000167074	PAR (proline and acidic amino acid-rich) subfamily of basic region/leucine zipper (bZIP) transcription factors.										x
NEME_ORF_174909					x		ecto-ADP-ribosyltransferase 5-like		ART5	ENSG00000167311	ARG-specific ADP-ribosyltransferase family. Proteins in this family regulate the function of target proteins by attaching ADP-ribose to specific amino acid residues in their target proteins. High testis expression.	x
NEME_ORF_23786		x					tubulin alpha chain-like	Tubulin alpha-3 chain [Exaiptasia pallida]	TUBA1A	ENSG00000167552	Microtubules of the eukaryotic cytoskeleton perform essential and diverse functions and are composed of a heterodimer of alpha and beta tubulins.									x
NEME_ORF_166564				x			CMRF35-like molecule 8 isoform X1		CD300A	ENSG00000167851	This gene encodes a member of the CD300 glycoprotein family of cell surface proteins found on leukocytes involved in immune response signaling pathways.						x																	x
NEME_ORF_198324	x						NLRC3-like isoform X2		NLRC3	ENSG00000167984	NOD-like receptor family member. Interacts with stimulator of interferon genes to prevent trafficking. Inhibits Toll-like receptor (TLR)-dependent activation of NF-κB.											x
NEME_ORF_191874	x						[no blast2go hit]	myosin light chain TgMLC1, putative	MYL1	ENSG00000168530	Myosin light chain
NEME_ORF_188524					x		[no blast2go hit]	PREDICTED: elongation factor G, mitochondrial [Heterocephalus glaber]	GFM1	ENSG00000168827	Mitochondrial GTPase that catalyzes the GTP-dependent ribosomal translocation step during translation elongation.								x													x
NEME_ORF_205901				x		x	UPF0258 KIAA1024-like		KIAA1024	ENSG00000169330	[no information]
NEME_ORF_103294		x					fatty acid synthase		FASN	ENSG00000169710	Synthesis of long-chain fatty acids.																x
NEME_ORF_42469					x		neuromedin-K receptor-like		TACR3	ENSG00000169836	Family of genes that function as receptors for tachykinins. The receptors belonging to this family are characterized by interactions with G proteins and 7 hydrophobic transmembrane regions.						x															x
NEME_ORF_30768	x						synapse-associated 1		SYAP1	ENSG00000169895	Synapse associated protein 1, may regulate transcriptional cascades during cell differentiation.	x									x
NEME_ORF_104604			x				unnamed protein product	fatty acid-binding protein, adipocyte-like [Boleophthalmus pectinirostris]	FABP4	ENSG00000170323	Fatty acid binding proteins are a family of small, highly conserved, cytoplasmic proteins that bind long-chain fatty acids and other hydrophobic ligands.
NEME_ORF_15633			x				intermediate filament ON3-like isoform X1		KRT8	ENSG00000170421	Type I and type II keratins heteropolymerize to form intermediate-sized filaments in the cytoplasm of epithelial cells. Plays a crucial role in tensile force-induced RhoA activation and consequent actin cytoskeletal reinforcement in endothelial cells.									x												x
NEME_ORF_139779	x						NF-X1-type zinc finger NFXL1		NFXL1	ENSG00000170448	Nuclear transcription factor, X-box binding like 1										x
NEME_ORF_201425			x				[no blast2go hit]	PREDICTED: LOW QUALITY PROTEIN: solute carrier family 15 member 2-like [Lates calcarifer]	SLC15A2	ENSG00000170615	Solute carrier family 15 member 2. Proton-coupled peptide transporter.				x													x
NEME_ORF_30729					x		glutathione S-transferase A4-like		GSTA4	ENSG00000170899	Cytosolic and membrane-bound forms of glutathione S-transferase are involved in cellular defense against toxic, carcinogenic, and pharmacologically active electrophilic compounds. This gene encodes a glutathione S-tranferase belonging to the alpha class which encode enzymes with glutathione peroxidase activity that function in the detoxification of lipid peroxidation products.																x
NEME_ORF_187974			x				carcinoembryonic antigen-related cell adhesion molecule 3-like		CEACAM3	ENSG00000170956	Carcinoembryonic antigen-related cell adhesion molecules (CEACAMs), used by several bacterial pathogens to bind and invade host cells. The encoded transmembrane protein directs phagocytosis of several bacterial species that is dependent on the small GTPase Rac.				x									x		x
NEME_ORF_189519				x		x	GTPase IMAP family member 8-like isoform X1		GIMAP8	ENSG00000171115	GTPase / G-protein																					x
NEME_ORF_185829						x	PREDICTED: uncharacterized protein LOC108881594	GTPase IMAP family member 8 [Larimichthys crocea]	GIMAP8	ENSG00000171115	GTPase / G-protein																					x
NEME_ORF_164655		x	x				GTPase IMAP family member 8-		GIMAP8	ENSG00000171115	GTPase / G-protein																					x
NEME_ORF_223454			x				GTPase IMAP family member 8-		GIMAP8	ENSG00000171115	GTPase / G-protein																					x
NEME_ORF_129060				x			H(+) Cl(-) exchange transporter 5-like isoform X1		CLCN5	ENSG00000171365	Chloride voltage-gated channel 5. Primarily localized to endosomal membranes.				x											x		x	x
NEME_ORF_114104						x	type I cytoskeletal 13		KRT13	ENSG00000171401	Member of the keratin gene family. Intermediate filament proteins responsible for the structural integrity of epithelial cells.									x
NEME_ORF_39982						x	probable domain-containing histone demethylation 2C isoform X2		JMJD1C	ENSG00000171988	Interacts with thyroid hormone receptors and contains a jumonji domain. It is a candidate histone demethylase and is thought to be a coactivator for key transcription factors. It plays a role in the DNA-damage response pathway.					x					x									x
NEME_ORF_136881						x	host cell factor		HCFC1	ENSG00000172534	Member of the host cell factor family. Common component of active human CpG-island promoters.
NEME_ORF_216193			x				SPARC-related modular calcium-binding 2 isoform X2		SMOC2	ENSG00000172554	Matricellular protein which promotes matrix assembly and can stimulate endothelial cell proliferation and migration. Contains two EF-hand calcium-binding domains.			x	x									x
NEME_ORF_179052						x	nuclear factor brain-like		RELA	ENSG00000173039	NF-kappa-B is a ubiquitous transcription factor, most often composed of NFKB1 and RELA.										x	x
NEME_ORF_179007				x			nuclear factor ovary-		RELA	ENSG00000173039	NF-kappa-B is a ubiquitous transcription factor, most often composed of NFKB1 and RELA.										x	x
NEME_ORF_218861			x				zinc-binding A33-like	nuclear factor 7, brain-like [Monopterus albus]	RELA	ENSG00000173039	NF-kappa-B is a ubiquitous transcription factor, most often composed of NFKB1 and RELA.										x	x
NEME_ORF_22714			x				nuclear factor brain-like		RELA	ENSG00000173039	NF-kappa-B is a ubiquitous transcription factor, most often composed of NFKB1 and RELA.										x	x
NEME_ORF_15975	x						nuclear factor brain-like		RELA	ENSG00000173039	NF-kappa-B is a ubiquitous transcription factor, most often composed of NFKB1 and RELA.										x	x
NEME_ORF_179009					x		nuclear factor ovary-like isoform X1		RELA	ENSG00000173039	NF-kappa-B is a ubiquitous transcription factor, most often composed of NFKB1 and RELA.										x	x
NEME_ORF_192036				x			nuclear factor ovary-like		RELA	ENSG00000173039	NF-kappa-B is a ubiquitous transcription factor, most often composed of NFKB1 and RELA.										x	x
NEME_ORF_192059				x			nuclear factor ovary-like		RELA	ENSG00000173039	NF-kappa-B is a ubiquitous transcription factor, most often composed of NFKB1 and RELA.										x	x
NEME_ORF_215487						x	PREDICTED: LOW QUALITY PROTEIN: 4-hydroxybenzoate polyprenyltransferase, mitochondrial, partial		COQ2	ENSG00000173085	Coenzyme Q2, polyprenyltransferase. Functions in the final steps in the biosynthesis of CoQ (ubiquinone), a redox carrier in the mitochondrial respiratory chain and a lipid-soluble antioxidant.							x
NEME_ORF_53901						x	PREDICTED: uncharacterized protein LOC107702177	THAP domain-containing protein 2 [Exaiptasia pallida]	THAP2	ENSG00000173451	THAP domain containing 2.
NEME_ORF_188342						x	PREDICTED: uncharacterized protein LOC109113550	PREDICTED: receptor-type tyrosine-protein phosphatase mu-like [Cyprinus carpio]	PTPRM	ENSG00000173482	Member of the protein tyrosine phosphatase (PTP) family. This PTP has been shown to mediate cell-cell aggregation through the interaction with another molecule of this PTP on an adjacent cell.													x
NEME_ORF_135287			x				centrosomal of 83 kDa		CEP83	ENSG00000173588	Centriolar protein involved in primary cilium assembly.									x
NEME_ORF_150956				x			kelch 15		KLHL15	ENSG00000174010	The encoded protein may be involved in protein ubiquitination and cytoskeletal organization.									x											x
NEME_ORF_156974		x					pre-mRNA-processing-splicing factor 8		PRPF8	ENSG00000174231	Component of U2- and U12-dependent spliceosomes, essential for catalytic step II in the pre-mRNA splicing process.								x
NEME_ORF_168853						x	zinc finger 497-like		ZNF497	ENSG00000174586	[no information]
NEME_ORF_226445			x				2-hydroxyacylsphingosine 1-beta-galactosyltransferase		UGT8	ENSG00000174607	UDP-glycosyltransferase family member, catalyzes the transfer of galactose to ceramide, a key step in the biosynthesis of galactocerebrosides (sphingolipids of the myelin membrane).																		x
NEME_ORF_126912				x			equilibrative nucleoside transporter 2-like		SLC29A2	ENSG00000174669	The uptake of nucleosides by transporters such as SLC29A2 is essential for nucleotide synthesis in cells that lack de novo biosynthetic pathways.															x		x
NEME_ORF_31944				x			endosialin-like		CD248	ENSG00000174807	C-type lectin-like domain-containing cell surface glycoprotein that is expressed by stromal cells of proliferating tissues during embryogenesis	x												x
NEME_ORF_244991						x	FAM131A isoform X2		FAM131A	ENSG00000175182	Family with sequence similarity 131 member A
NEME_ORF_157200				x			---NA---	PREDICTED: neuronal acetylcholine receptor subunit alpha-7-like [Biomphalaria glabrata]	CHRNA7	ENSG00000175344	Members of a superfamily of ligand-gated ion channels that mediate fast signal transmission at synapses. Once this receptor binds acetylcholine, it undergoes an extensive change in conformation that affects all subunits and leads to opening of an ion-conducting channel across the plasma membrane.				x											x		x
NEME_ORF_68126					x		probable RNA-binding EIF1AD		EIF1AD	ENSG00000175376	Regulates response to stress.																			x
NEME_ORF_224579		x					fos-related antigen 1 isoform X1		FOSL1	ENSG00000175592	Leucine zipper protein that dimerizes with proteins of the JUN family, forming the transcription factor AP-1. Implicated as regulators of cell proliferation, differentiation, and transformation.	x		x							x		x
NEME_ORF_29506			x				PREDICTED: alpha-2-macroglobulin-like		A2M	ENSG00000175899	Alpha-2-macroglobulin. Protease inhibitor and cytokine transporter. Inhibits a broad spectrum of proteases, including trypsin, thrombin and collagenase.
NEME_ORF_27597			x				Leucine-rich repeat neuronal 1		LRRN1	ENSG00000175928	Leucine rich repeat neuronal 1.
NEME_ORF_19061						x	Epidermal growth factor receptor kinase substrate 8 2		EPS8L2	ENSG00000177106	Thought to link growth factor stimulation to actin organization, generating functional redundancy in the pathways that regulate actin cytoskeletal remodeling.									x
NEME_ORF_177648			x				PREDICTED: anoctamin-6		ANO6	ENSG00000177119	Multi-pass transmembrane protein that belongs to the anoctamin family. Essential component for the calcium-dependent exposure of phosphatidylserine on the cell surface. Ca-dependent scrambling of phospholipids.				x										x	x	x
NEME_ORF_19742	x						caskin-2-like isoform X2		CASKIN2	ENSG00000177303	A related protein interacts with calcium/calmodulin-dependent serine protein kinase (CASK).				x
NEME_ORF_262184	x						caskin-2 isoform X3		CASKIN2	ENSG00000177303	A related protein interacts with calcium/calmodulin-dependent serine protein kinase (CASK).				x
NEME_ORF_17117						x	PREDICTED: LOW QUALITY PROTEIN: plectin-like		PLEC	ENSG00000178209	Plectin is a member of a family of structurally and functionally related proteins termed plakins or cytolinkers that are capable of interlinking different elements of the cytoskeleton. Interacts with keratin.									x
NEME_ORF_103464		x					5-oxoprolinase isoform X2		OPLAH	ENSG00000178814	Conversion of 5-oxo-L-proline to L-glutamate.
NEME_ORF_107478		x	x				[no blast2go hit]	GTPase IMAP family member 7-like isoform X3	GIMAP7	ENSG00000179144	GTPase																					x
NEME_ORF_72289			x				[no blast2go hit]	GTPase IMAP family member 7-like [Boleophthalmus pectinirostris]	GIMAP7	ENSG00000179144	GTPase																					x
NEME_ORF_126075	x						kelch 28		KLHL28	ENSG00000179454	Kelch like family member 28
NEME_ORF_166836	x						soluble scavenger receptor cysteine-rich domain-containing SSC5D-like		SSC5D	ENSG00000179954	Scavenger receptor cysteine-rich superfamily member enriched in the placenta.	x
NEME_ORF_251759		x					teashirt homolog 1-like isoform X2		TSHZ1	ENSG00000179981	Member of the teashirt C2H2-type zinc-finger protein family and may be involved in transcriptional regulation of developmental processes. Upregulated in cancer.	x									x
NEME_ORF_125584			x				[no blast2go hit]	LOW QUALITY PROTEIN: patatin-like phospholipase domain-containing protein 4 [Labrus bergylta]	PNPLA1	ENSG00000180316	PNPLA family members have diverse lipolytic and acyltransferase activities, and are key elements in lipid metabolism.																x
NEME_ORF_125592					x		[no blast2go hit]	LOW QUALITY PROTEIN: patatin-like phospholipase domain-containing protein 4 [Labrus bergylta]	PNPLA1	ENSG00000180316	PNPLA family members have diverse lipolytic and acyltransferase activities, and are key elements in lipid metabolism.																x
NEME_ORF_185926				x			repulsive guidance molecule A		RGMA	ENSG00000182175	Glycosylphosphatidylinositol-anchored glycoprotein that functions as an axon guidance protein														x
NEME_ORF_131331			x				transmembrane and immunoglobulin domain-containing 1		TMIGD1	ENSG00000182271	Novel cell adhesion molecule expressed in kidney epithelial cells that protects kidney epithelial cells from oxidative cell injury to promote cell survival.													x						x
NEME_ORF_200422						x	Complement C1s subcomponent		C1S	ENSG00000182326	Serine protease, which is a major constituent of the human complement subcomponent C1.																						x
NEME_ORF_20987			x		x		macrophage-colony stimulating factor receptor		CSF1R	ENSG00000182578	Colony stimulating factor 1, a cytokine which controls the production, differentiation, and function of macrophages. Tyrosine kinase transmembrane receptor and member of the CSF1/PDGF receptor family of tyrosine-protein kinases.						x																	x
NEME_ORF_51458		x					1-phosphatidylinositol 4,5-bisphosphate phosphodiesterase beta-		PLCB1	ENSG00000182621	Catalyzes the formation of inositol 1,4,5-trisphosphate and diacylglycerol, uses calcium as a cofactor, plays an role in the intracellular transduction of extracellular signals, is activated by two G-protein alpha subunits.				x		x								x							x
NEME_ORF_123368	x						UPF0472 C16orf72 homolog		C16orf72	ENSG00000182831	[no information]
NEME_ORF_150543				x			gap junction gamma-1 -like isoform X2		GJC1	ENSG00000182963	Connexin. Component of gap junctions.													x
NEME_ORF_150542	x						gap junction gamma-1 -like		GJC1	ENSG00000182963	Connexin. Component of gap junctions. High placenta and endometrium expression.	x												x
NEME_ORF_33039	x						transcription factor Sox-19a-like		SOX1	ENSG00000182968	Member of the SOX family of transcription factors involved in the regulation of embryonic development and in the determination of the cell fate.	x									x
NEME_ORF_195506	x						metastasis-associated MTA1		MTA1	ENSG00000182979	Expressed in metastatic cells. Very similar to a 70kD component of a nucleosome remodeling deacetylase complex, NuRD.					x
NEME_ORF_103351	x						rho guanine nucleotide exchange factor 37		ARHGEF37	ENSG00000183111	Rho guanine nucleotide exchange factor. Activates GTPases.																					x
NEME_ORF_249043						x	zinc finger 438		ZNF438	ENSG00000183621	Zinc finger protein.
NEME_ORF_133790				x		x	PREDICTED: uncharacterized protein LOC101175291	N-lysine methyltransferase KMT5A-A-like [Sinocyclocheilus rhinocerous]	KMT5A	ENSG00000183955	Lysine N-methyltransferase that can monomethylate Lys-20 of histone H4 to effect transcriptional repression of some genes. The encoded protein is required for cell proliferation and plays a role in chromatin condensation.			x		x
NEME_ORF_163669						x	PREDICTED: uncharacterized protein LOC109073813 isoform X6	N-lysine methyltransferase SETD8 [Larimichthys crocea]	KMT5A	ENSG00000183955	Lysine N-methyltransferase that can monomethylate Lys-20 of histone H4 to effect transcriptional repression of some genes. The encoded protein is required for cell proliferation and plays a role in chromatin condensation.			x		x
NEME_ORF_188641					x		cytoplasmic 2-like	PREDICTED: LOW QUALITY PROTEIN: actin, cytoplasmic 2-like [Stegastes partitus]	ACTG1	ENSG00000184009	Actin, gamma 1, encoded by this gene, is a cytoplasmic actin found in non-muscle cells.									x
NEME_ORF_194766	x			x			histone H2B type 2-E-like		HIST2H2BE	ENSG00000184678	Replication-dependent histone, member of the histone H2B family					x
NEME_ORF_154384				x			[no blast2go hit]	Formin-like protein 5 [Ananas comosus]	FMNL1	ENSG00000184922	Formin-related proteins have been implicated in morphogenesis, cytokinesis, and cell polarity.
NEME_ORF_167396	x						uncharacterized protein C16orf52 homolog B		C16orf52	ENSG00000185716	[no information]
NEME_ORF_42762				x			PREDICTED: uncharacterized protein LOC103362016	PREDICTED: kelch domain-containing protein 8B [Haliaeetus leucocephalus]	KLHDC8B	ENSG00000185909	This gene encodes a protein which forms a distinct beta-propeller protein structure of kelch domains allowing for protein-protein interactions.
NEME_ORF_59617	x						MKL myocardin 2		MKL2	ENSG00000186260	Myocardin-like. Associated with disease.
NEME_ORF_201414				x			uncharacterized protein LOC110160904	butyrophilin subfamily 3 member A2-like [Boleophthalmus pectinirostris]	BTN3A2	ENSG00000186470	Member of the immunoglobulin superfamily. May be involved in adaptive immune response.																							x
NEME_ORF_181597	x						NAD-dependent deacetylase sirtuin-7		SIRT7	ENSG00000187531	Yeast sirtuin proteins regulate epigenetic gene silencing and suppress recombination of rDNA. Human proteins may have mono-ADP-ribosyltransferase activity. Putative H3 deacetylase.					x
NEME_ORF_227078						x	pleckstrin homology domain-containing family N member 1 isoform X1		PLEKHN1	ENSG00000187583	Pleckstrin homology domain containing N1.
NEME_ORF_100745			x			x	transmembrane 220 isoform X1		TMEM220	ENSG00000187824	Transmembrane protein 220.															x
NEME_ORF_199605			x				[no blast2go hit]	zona pellucida protein ZPAX3 [Chionodraco hamatus]	ZP3	ENSG00000188372	Structural component of the zona pellucida and functions in primary binding and induction of the sperm acrosome reaction.						x																		x
NEME_ORF_239413						x	peptidyl-prolyl cis-trans isomerase-like 6		PPIA	ENSG00000196262	Member of the peptidyl-prolyl cis-trans isomerase (PPIase) family. PPIases catalyze the cis-trans isomerization of proline imidic peptide bonds in oligopeptides and accelerate the folding of proteins. The encoded protein is a cyclosporin binding-protein and may play a role in cyclosporin A-mediated immunosuppression. The protein can also interact with several HIV proteins, including p55 gag, Vpr,…
NEME_ORF_39671	x			x			mastermind 3 isoform X1		MAML3	ENSG00000196782	Mastermind like transcriptional coactivator 3						x
NEME_ORF_163564		x					zinc finger 239-like		ZNF239	ENSG00000196793	DNA- and RNA-binding protein that is mainly associated with nuclear RNP components.								x
NEME_ORF_20124						x	multivesicular body subunit 12B-like isoform X1		MVB12B	ENSG00000196814	Multivesicular body subunit 12B. Component of the ESCRT-I complex, which mediates the sorting of ubiquitinated cargo protein from the plasma membrane to the endosomal vesicle.																		x		x
NEME_ORF_117862					x		death domain-containing 1		DTHD1	ENSG00000197057	Death domain-containing proteins function in signaling pathways and formation of signaling complexes, as well as the apoptosis pathway.						x
NEME_ORF_118368		x					spectrin alpha non-erythrocytic 1 isoform X5		SPTAN1	ENSG00000197694	Filamentous cytoskeletal protein that functions as scaffold to stabilize membranes and to organize organelles; DNA repair and cell cycle regulation.			x						x										x
NEME_ORF_18375			x				hypothetical protein CAPTEDRAFT_116299	gastrula zinc finger protein XlCGF71.1-like [Boleophthalmus pectinirostris]	ZNF84	ENSG00000198040	Zinc finger protein.
NEME_ORF_38117	x						serine threonine tyrosine-interacting isoform X2		STYX	ENSG00000198252	Pseudophosphatase. Serine/threonine/tyrosine interacting protein
NEME_ORF_30974	x						zinc finger 485-like		ZNF485	ENSG00000198298	Zinc finger protein
NEME_ORF_160781			x				[no blast2go hit]	zinc finger protein with KRAB and SCAN domains 8-like [Boleophthalmus pectinirostris]	ZKSCAN8	ENSG00000198315	Zinc finger proteins have been shown to interact with nucleic acids and to have diverse functions.										x
NEME_ORF_198391			x				TRPM8 channel-associated factor homolog		TCAF1	ENSG00000198420	Protein family that regulates TRPM8 (cold sensing channel) trafficking and activity.						x												x	x
NEME_ORF_198408					x		TRPM8 channel-associated factor homolog		TCAF1	ENSG00000198420	Protein family that regulates TRPM8 (cold sensing channel) trafficking and activity.						x												x	x
NEME_ORF_31909					x		delta A	delta-like protein A [Boleophthalmus pectinirostris]	DLL1	ENSG00000198719	DLL1 is a human homolog of the Notch Delta ligand and is a member of the delta/serrate/jagged family.						x
NEME_ORF_179287						x	PREDICTED: mucin-5AC-like		MUC2	ENSG00000198788	Mucin, related to cell division and cell migration.
NEME_ORF_23436						x	PREDICTED: uncharacterized protein LOC108263525	mucin-2-like isoform X2 [Boleophthalmus pectinirostris]	MUC2	ENSG00000198788	Mucin, related to cell division and cell migration.
NEME_ORF_38102						x	PREDICTED: LOW QUALITY PROTEIN: mucin-5AC		MUC2	ENSG00000198788	Mucin, related to cell division and cell migration.
NEME_ORF_66314						x	hypothetical protein EH28_03396	mucin-2-like isoform X2 [Boleophthalmus pectinirostris]	MUC2	ENSG00000198788	Mucin, related to cell division and cell migration.
NEME_ORF_166226			x				zinc finger 525-like		ZNF525	ENSG00000203326	[no information]
NEME_ORF_169686						x	proteasome subunit beta type-8-like		PSMB8	ENSG00000204264	This gene encodes a member of the proteasome B-type family, also known as the T1B family, that is a 20S core beta subunit.																				x
NEME_ORF_20941						x	heat shock 70 kDa -		HSPA1A	ENSG00000204389	Heat shock protein family A (Hsp70) member 1A. Stabilizes existing proteins against aggregation and mediates the folding of newly translated proteins in the cytosol and in organelles. It is also involved in the ubiquitin-proteasome pathway through interaction with the AU-rich element RNA-binding protein 1.																			x	x
NEME_ORF_259848				x			E3 ubiquitin- ligase TRIM39-like		TRIM39	ENSG00000204599	Member of the tripartite motif (TRIM) family. Regulates NFkB signaling. Ubiqutination. Cell cycle progression.			x								x									x
NEME_ORF_192040				x			E3 ubiquitin- ligase TRIM39-like		TRIM39	ENSG00000204599	[no information]
NEME_ORF_107702						x	class I histocompatibility F10 alpha chain-		HLA-F	ENSG00000204642	HLA class I heavy chain paralogues. Unlike most other HLA heavy chains, this molecule is localized in the endoplasmic reticulum and Golgi apparatus, with a small amount present at the cell surface in some cell types.																		x
NEME_ORF_32800	x						general transcription factor IIH subunit 4		GTF2H4	ENSG00000213780	General transcription factor IIH subunit 4. Possibly mitochondrial.										x
NEME_ORF_48650		x					nucleoside diphosphate-linked moiety X motif 19		NUDT19	ENSG00000213965	Peroxisomal hydrolase.
NEME_ORF_23065				x			PREDICTED: uncharacterized protein LOC102215480	PREDICTED: mucin-5AC-like [Larimichthys crocea]	MUC5AC	ENSG00000215182	Mucin, related to cell division and cell migration.
NEME_ORF_171735		x					PREDICTED: mucin-5AC-like		MUC5AC	ENSG00000215182	Mucin, related to cell division and cell migration.
NEME_ORF_72074					x		thiosulfate sulfurtransferase rhodanese-like domain-containing 1		TSTD1	ENSG00000215845	[no information]
NEME_ORF_227904					x		PREDICTED: teneurin-3		TENM3	ENSG00000218336	Large transmembrane protein that may be involved in the regulation of neuronal development. Placental expression.	x														x
NEME_ORF_207758		x				x	tripartite motif-containing 16-like		TRIM16	ENSG00000221926	Can homodimerize or heterodimerize with other TRIM proteins and has E3 ubiquitin ligase activity. This gene is also a tumor suppressor.																				x
NEME_ORF_180979			x				proline-rich transmembrane 4-like		PRRT4	ENSG00000224940	[no information]
NEME_ORF_127781				x			phospholipid scramblase family member 5-like		PLSCR5	ENSG00000231213	Phospholipid scramblase family member 5 (Catalysis of the movement of phospholipids from one membrane bilayer leaflet to the other, by an ATP-independent mechanism)																		x
NEME_ORF_198320					x		[no blast2go hit]	PREDICTED: putative tripartite motif-containing protein 75 [Sorex araneus]	TRIM26	ENSG00000234127	The protein encoded by this gene is a member of the tripartite motif (TRIM) family.
NEME_ORF_22350					x		UDP-glucuronosyltransferase 1-1-like		UGT1A1	ENSG00000241635	Enzyme of the glucuronidation pathway that transforms small lipophilic molecules, such as steroids, bilirubin, hormones, and drugs, into water-soluble, excretable metabolites.
NEME_ORF_107059					x		zinc finger 260-like		ZNF260	ENSG00000254004	Transcriptional regulator										x
NEME_ORF_12854	x						LSM14 homolog A-like isoform X9		LSM14A	ENSG00000257103	Sm-like proteins are thought to form a stable heteromer present in tri-snRNP particles, which are important for pre-mRNA splicing. Binds tubulin, localizes to stress bodies.								x	x										x
NEME_ORF_29303					x		zinc finger BED domain-containing 6-like		ZBED6	ENSG00000257315	Transposon-derived intronless gene is a transcriptional repressor that binds to the consensus sequence 5'-GCTCGC-3'.										x
NEME_ORF_54180	x				x		diphosphoinositol polyphosphate phosphohydrolase 1		NUDT3	ENSG00000272325	Nudix proteins act as homeostatic checkpoints at important stages in nucleoside phosphate metabolic pathways. mRNA decapping enzyme.								x											x
NEME_ORF_35848						x	cyclin-dependent kinase inhibitor 1C		CDKN1C	ENSG00000273707	This gene is imprinted, with preferential expression of the maternal allele. The encoded protein is a tight-binding, strong inhibitor of several G1 cyclin/Cdk complexes and a negative regulator of cell proliferation.	x		x
NEME_ORF_168868	x			x			histone H2A-		HIST1H2AH	ENSG00000274997	Replication-dependent histone that is a member of the histone H2A family.					x
NEME_ORF_262976					x		leukocyte receptor cluster member 9 isoform X1		LENG9	ENSG00000275183	[no information]
NEME_ORF_17432	x				x		factor VIII intron 22 -like		F8A1	ENSG00000277203	Protein with unknown function contained within an intron of factor VIII.
NEME_ORF_185784			x				uncharacterized protein LOC110173268	LOW QUALITY PROTEIN: golgin subfamily A member 6-like protein 6 [Boleophthalmus pectinirostris]	GOLGA6L6	ENSG00000277322	Testis expression.	x
NEME_ORF_148904	x						myristoylated alanine-rich C-kinase substrate-like		MARCKS	ENSG00000277443	Substrate for protein kinase C. Localized to the plasma membrane. Actin filament crosslinking protein. Phosphorylation or binding to calcium-calmodulin inhibits its association with actin and with the plasma membrane. Involved in cell motility, phagocytosis, membrane trafficking and mitogenesis.				x					x									x
NEME_ORF_69665	x						neurofilament light polypeptide-like isoform X2		NEFL	ENSG00000277586	Type IV intermediate filament									x				x
NEME_ORF_187921			x				PREDICTED: gamma-2-syntrophin-like		SNTG2	ENSG00000281020	Syntrophins are membrane proteins that bind to mechanosensitive sodium channels and dystrophin and dystrophin-related proteins.																	x
NEME_ORF_40618						x	membrane-associated guanylate WW and PDZ domain-containing 1-like isoform X10		MAGI1	ENSG00000282956	Member of the membrane-associated guanylate kinase homologue (MAGUK) family. MAGUK proteins participate in the assembly of multiprotein complexes on the inner surface of the plasma membrane at regions of cell-cell contact.													x
NEME_ORF_100746			x				transmembrane 220 isoform X1		[likely isoform or exon of NEME_ORF_100745]
NEME_ORF_104988		x					[no blast2go hit]	glutathione-disulfide reductase	[likely isoform or exon of NEME_ORF_104985]																					x
NEME_ORF_111687				x		x	PREDICTED: LOW QUALITY PROTEIN: uncharacterized protein LOC108874167	Apolipoprotein L3 [Larimichthys crocea]	[likely isoform or exon of NEME_ORF_111680]
NEME_ORF_13298		x					homeodomain-interacting kinase 3-		[likely isoform or exon of NEME_ORF_13294]
NEME_ORF_135680					x		[no blast2go hit]	PREDICTED: protein-arginine deiminase type-2-like [Larimichthys crocea]	[likely isoform or exon of NEME_ORF_135672]
NEME_ORF_136883						x	host cell factor		[likely isoform or exon of NEME_ORF_136881]
NEME_ORF_136894						x	host cell factor		[likely isoform or exon of NEME_ORF_136881]
NEME_ORF_136911						x	host cell factor		[likely isoform or exon of NEME_ORF_136881]
NEME_ORF_151128						x	BAG family molecular chaperone regulator 2		[likely isoform or exon of NEME_ORF_151125]
NEME_ORF_159296						x	perlwapin isoform X2		[likely isoform or exon of NEME_ORF_159308]
NEME_ORF_159317						x	perlwapin isoform X2		[likely isoform or exon of NEME_ORF_159308]
NEME_ORF_160652		x					myosin-9-like isoform X1		[likely isoform or exon of NEME_ORF_160597]
NEME_ORF_160663		x					PREDICTED: LOW QUALITY PROTEIN: myosin-9		[likely isoform or exon of NEME_ORF_160597]
NEME_ORF_160756			x				gastrula zinc finger -like		[likely isoform or exon of NEME_ORF_160781]
NEME_ORF_160757			x				zinc finger 79-like		[likely isoform or exon of NEME_ORF_160781]
NEME_ORF_160760			x				[no blast2go hit]	zinc finger protein 391-like [Boleophthalmus pectinirostris]	[likely isoform or exon of NEME_ORF_160781]
NEME_ORF_160767			x				zinc finger and SCAN domain-containing		[likely isoform or exon of NEME_ORF_160781]
NEME_ORF_160774			x				[no blast2go hit]	zinc finger protein 182-like [Boleophthalmus pectinirostris]	[likely isoform or exon of NEME_ORF_160781]
NEME_ORF_160777			x				[no blast2go hit]	zinc finger protein Xfin-like [Boleophthalmus pectinirostris]	[likely isoform or exon of NEME_ORF_160781]
NEME_ORF_160778			x				[no blast2go hit]	zinc finger protein 391-like [Boleophthalmus pectinirostris]	[likely isoform or exon of NEME_ORF_160781]
NEME_ORF_160779			x				[no blast2go hit]	zinc finger protein Xfin-like [Boleophthalmus pectinirostris]	[likely isoform or exon of NEME_ORF_160781]
NEME_ORF_160795			x				zinc finger 501-like		[likely isoform or exon of NEME_ORF_160781]
NEME_ORF_160796			x				zinc finger 180-like		[likely isoform or exon of NEME_ORF_160781]
NEME_ORF_160804			x				[no blast2go hit]	zinc finger protein 37-like [Boleophthalmus pectinirostris]	[likely isoform or exon of NEME_ORF_160781]
NEME_ORF_163064						x	PREDICTED: uncharacterized protein LOC106535019, partial	zinc finger protein 638-like isoform X2 [Maylandia zebra]	[likely isoform or exon of NEME_ORF_163061]
NEME_ORF_163646						x	N-lysine methyltransferase KMT5A-like		[likely isoform or exon of NEME_ORF_163669]
NEME_ORF_163654						x	N-lysine methyltransferase SETD8-like		[likely isoform or exon of NEME_ORF_163669]
NEME_ORF_163661						x	N-lysine methyltransferase SETD8-A-like		[likely isoform or exon of NEME_ORF_163669]
NEME_ORF_163670						x	PREDICTED: uncharacterized protein LOC109073813 isoform X6	N-lysine methyltransferase SETD8 [Larimichthys crocea]	[likely isoform or exon of NEME_ORF_163669]
NEME_ORF_164638			x				uncharacterized protein LOC110173268	GTPase IMAP family member 8 [Larimichthys crocea]	[likely isoform or exon of NEME_ORF_164655]
NEME_ORF_168869	x			x			histone H2A-		[likely isoform or exon of NEME_ORF_168868]
NEME_ORF_168872	x			x			histone H2A-like		[likely isoform or exon of NEME_ORF_168868]
NEME_ORF_168876	x			x			histone H2A-like		[likely isoform or exon of NEME_ORF_168868]
NEME_ORF_168879	x			x			histone H2A-		[likely isoform or exon of NEME_ORF_168868]
NEME_ORF_168866	x						histone H2A-		[likely isoform or exon of NEME_ORF_168868]
NEME_ORF_168897	x						histone H2A-		[likely isoform or exon of NEME_ORF_168868]
NEME_ORF_168898	x						histone H2A type 1-H-		[likely isoform or exon of NEME_ORF_168868]
NEME_ORF_173769						x	ATP-binding cassette sub-family A member 12-like		[likely isoform or exon of NEME_ORF_173742]
NEME_ORF_174996						x	PREDICTED: uncharacterized protein LOC108882446	PREDICTED: stonustoxin subunit alpha [Maylandia zebra]	[likely isoform or exon of NEME_ORF_174994]
NEME_ORF_179295						x	PREDICTED: mucin-5AC-like		[likely isoform or exon of NEME_ORF_179287]
NEME_ORF_184550	x			x			hypothetical protein NEMVEDRAFT_v1g148952	histone H3 [Conothele sp. MY2070]	[likely isoform or exon of NEME_ORF_184574]
NEME_ORF_184558	x			x			histone H3-		[likely isoform or exon of NEME_ORF_184574]
NEME_ORF_184573	x			x			histone embryonic-	histone 3 [Melissotarsus insularis]	[likely isoform or exon of NEME_ORF_184574]
NEME_ORF_184576	x			x			histone H3- [Galendromus occidentalis]		[likely isoform or exon of NEME_ORF_184574]
NEME_ORF_184570				x			PREDICTED: histone H3, partial		[likely isoform or exon of NEME_ORF_184574]
NEME_ORF_184577				x			histone H3- [Galendromus occidentalis]		[likely isoform or exon of NEME_ORF_184574]
NEME_ORF_184534	x						histone H3-		[likely isoform or exon of NEME_ORF_184574]
NEME_ORF_184547	x						histone H3-		[likely isoform or exon of NEME_ORF_184574]
NEME_ORF_184549	x						histone H3-		[likely isoform or exon of NEME_ORF_184574]
NEME_ORF_184565	x						PREDICTED: histone H3.3		[likely isoform or exon of NEME_ORF_184574]
NEME_ORF_184571	x						histone embryonic-	Histone 3 [Platynectes sp. MB 4302]	[likely isoform or exon of NEME_ORF_184574]
NEME_ORF_184600				x			histone subunit	histone subunit 3 [Ophthalmopsylla kiritschenkovi]	[likely isoform or exon of NEME_ORF_184574]
NEME_ORF_187922			x				Gamma-2-syntrophin		[likely isoform or exon of NEME_ORF_187921]
NEME_ORF_187923			x				Gamma-2-syntrophin		[likely isoform or exon of NEME_ORF_187921]
NEME_ORF_187971			x				uncharacterized protein LOC110155989 isoform X1	PREDICTED: carcinoembryonic antigen-related cell adhesion molecule 3-like [Larimichthys crocea]	[likely isoform or exon of NEME_ORF_187974]
NEME_ORF_187990			x				uncharacterized protein LOC110155989 isoform X1	PREDICTED: carcinoembryonic antigen-related cell adhesion molecule 3-like [Larimichthys crocea]	[likely isoform or exon of NEME_ORF_187974]
NEME_ORF_188515			x				mannan-binding lectin serine protease 2		[likely isoform or exon of NEME_ORF_188512]
NEME_ORF_194598	x			x			histone H2B 1 2-		[likely isoform or exon of NEME_ORF_194766]
NEME_ORF_194613	x			x			histone H2B 1 2-		[likely isoform or exon of NEME_ORF_194766]
NEME_ORF_194614	x						histone H2B 1 2-like		[likely isoform or exon of NEME_ORF_194766]
NEME_ORF_194619	x						histone H2B 1 2-like		[likely isoform or exon of NEME_ORF_194766]
NEME_ORF_194621				x			histone H2B 1 2-like		[likely isoform or exon of NEME_ORF_194766]
NEME_ORF_200216						x	PREDICTED: uncharacterized protein LOC105356351	PREDICTED: zinc finger protein 638-like [Paralichthys olivaceus]	[likely isoform or exon of NEME_ORF_200202]
NEME_ORF_200429						x	Complement C1s subcomponent		[likely isoform or exon of NEME_ORF_200422]
NEME_ORF_29548					x		prune homolog 2-like		[likely isoform or exon of NEME_ORF_29546]
NEME_ORF_29575						x	[no blast2go hit]	apolipoprotein Eb-like [Boleophthalmus pectinirostris]	[likely isoform or exon of NEME_ORF_29579]
NEME_ORF_35970		x					peptidyl-prolyl cis-trans isomerase B		[likely isoform or exon of NEME_ORF_35968]
NEME_ORF_35971		x					peptidyl-prolyl cis-trans isomerase B		[likely isoform or exon of NEME_ORF_35968]
NEME_ORF_38104						x	PREDICTED: LOW QUALITY PROTEIN: mucin-5AC		[likely isoform or exon of NEME_ORF_38102]
NEME_ORF_38105						x	PREDICTED: LOW QUALITY PROTEIN: mucin-5AC		[likely isoform or exon of NEME_ORF_38102]
NEME_ORF_54782			x				[no blast2go hit]	glycolipid transfer protein-like [Boleophthalmus pectinirostris]	[likely isoform or exon of NEME_ORF_54782]
NEME_ORF_68127					x		probable RNA-binding EIF1AD		[likely isoform or exon of NEME_ORF_68126]
NEME_ORF_72293			x				PREDICTED: uncharacterized protein LOC108890938	GTPase IMAP family member 7-like [Boleophthalmus pectinirostris]	[likely isoform or exon of NEME_ORF_72289]
NEME_ORF_165686		x					tubulin alpha chain		[likely isoform or exon to NEME_ORF_165694]
NEME_ORF_165690		x					tubulin alpha chain-		[likely isoform or exon to NEME_ORF_165694]
NEME_ORF_165691		x					tubulin alpha chain		[likely isoform or exon to NEME_ORF_165694]
NEME_ORF_165708		x					tubulin alpha chain-like		[likely isoform or exon to NEME_ORF_165694]
NEME_ORF_104990		x	x			x	[no blast2go hit]	[no significant similarity found]	[no human hit]
NEME_ORF_201227		x	x			x	[no blast2go hit]	[no significant similarity found]	[no human hit]
NEME_ORF_201229		x	x			x	[no blast2go hit]	[no significant similarity found]	[no human hit]
NEME_ORF_201324		x	x			x	[no blast2go hit]	[uncharacterized protein in fish]	[no human hit]
NEME_ORF_201368		x	x			x	[no blast2go hit]	[no significant similarity found]	[no human hit]
NEME_ORF_222423		x	x			x	[no blast2go hit]	[no significant similarity found]	[no human hit]
NEME_ORF_193532			x			x	[no blast2go hit]	[no significant similarity found]	[no human hit]
NEME_ORF_175738		x				x	[no blast2go hit]	[no significant similarity found]	[no human hit]
NEME_ORF_178705		x				x	[no blast2go hit]	[bacterial hit]	[no human hit]
NEME_ORF_196430		x				x	[no blast2go hit]	[no significant similarity found]	[no human hit]
NEME_ORF_198334		x				x	[no blast2go hit]	[bacterial hit]	[no human hit]
NEME_ORF_21338		x				x	[no blast2go hit]	[no significant similarity found]	[no human hit]
NEME_ORF_22939		x				x	[no blast2go hit]	[no significant similarity found]	[no human hit]
NEME_ORF_22942		x				x	[no blast2go hit]	[no significant similarity found]	[no human hit]
NEME_ORF_22946		x				x	[no blast2go hit]	[no significant similarity found]	[no human hit]
NEME_ORF_22948		x				x	[no blast2go hit]	[no significant similarity found]	[no human hit]
NEME_ORF_149092						x	[no blast2go hit]	[no significant similarity found]	[no human hit]
NEME_ORF_149119						x	[no blast2go hit]	[no significant similarity found]	[no human hit]
NEME_ORF_155252						x	[no blast2go hit]	[bacterial hit]	[no human hit]
NEME_ORF_159291						x	[no blast2go hit]	[no significant similarity found]	[no human hit]
NEME_ORF_160153						x	[no blast2go hit]	[bacterial hit]	[no human hit]
NEME_ORF_160162						x	[no blast2go hit]	[bacterial hit]	[no human hit]
NEME_ORF_163636						x	[no blast2go hit]	[fungal hit]	[no human hit]
NEME_ORF_163638						x	[no blast2go hit]	[fungal hit]	[no human hit]
NEME_ORF_163663						x	[no blast2go hit]	[bacterial hit]	[no human hit]
NEME_ORF_163664						x	[no blast2go hit]	[bacterial hit]	[no human hit]
NEME_ORF_163665						x	[no blast2go hit]	[bacterial hit]	[no human hit]
NEME_ORF_163671						x	[no blast2go hit]	[no significant similarity found]	[no human hit]
NEME_ORF_174925						x	[no blast2go hit]	[uncharacterized protein in fish]	[no human hit]
NEME_ORF_175737						x	[no blast2go hit]	[no significant similarity found]	[no human hit]
NEME_ORF_178683						x	[no blast2go hit]	[bacterial hit]	[no human hit]
NEME_ORF_191884						x	[no blast2go hit]	[no significant similarity found]	[no human hit]
NEME_ORF_191885						x	[no blast2go hit]	[no significant similarity found]	[no human hit]
NEME_ORF_191886						x	[no blast2go hit]	[bacterial hit]	[no human hit]
NEME_ORF_191889						x	[no blast2go hit]	[no significant similarity found]	[no human hit]
NEME_ORF_191893						x	[no blast2go hit]	[bacterial hit]	[no human hit]
NEME_ORF_191895						x	[no blast2go hit]	[bacterial hit]	[no human hit]
NEME_ORF_191910						x	[no blast2go hit]	[bacterial hit]	[no human hit]
NEME_ORF_197137						x	[no blast2go hit]	[no significant similarity found]	[no human hit]
NEME_ORF_200186						x	[no blast2go hit]	[no significant similarity found]	[no human hit]
NEME_ORF_200187						x	[no blast2go hit]	[plant hit]	[no human hit]
NEME_ORF_220107						x	[no blast2go hit]	[no significant similarity found]	[no human hit]
NEME_ORF_258585						x	[no blast2go hit]	[plant hit]	[no human hit]
NEME_ORF_3041						x	[no blast2go hit]	[fungal hit]	[no human hit]
NEME_ORF_55219						x	[no blast2go hit]	[bacterial hit]	[no human hit]
NEME_ORF_188530			x		x		[no blast2go hit]	[no significant similarity found]	[no human hit]
NEME_ORF_190054				x			[no blast2go hit]	[no significant similarity found]	[no human hit]
NEME_ORF_190055				x			[no blast2go hit]	[no significant similarity found]	[no human hit]
NEME_ORF_190068				x			[no blast2go hit]	[no significant similarity found]	[no human hit]
NEME_ORF_191873				x			[no blast2go hit]	[bacterial hit]	[no human hit]
NEME_ORF_200793				x			[no blast2go hit]	[no significant similarity found]	[no human hit]
NEME_ORF_200824				x			[no blast2go hit]	[bacterial hit]	[no human hit]
NEME_ORF_107485		x	x				[no blast2go hit]	[bacterial hit]	[no human hit]
NEME_ORF_198242		x	x				[no blast2go hit]	[no significant similarity found]	[no human hit]
NEME_ORF_198244		x	x				[no blast2go hit]	[bacterial hit]	[no human hit]
NEME_ORF_199006		x	x				[no blast2go hit]	[no significant similarity found]	[no human hit]
NEME_ORF_107474			x				[no blast2go hit]	[no significant similarity found]	[no human hit]
NEME_ORF_147668			x				[no blast2go hit]	[no significant similarity found]	[no human hit]
NEME_ORF_150599			x				[no blast2go hit]	[no significant similarity found]	[no human hit]
NEME_ORF_158365			x				[no blast2go hit]	[bacterial hit]	[no human hit]
NEME_ORF_158366			x				[no blast2go hit]	[no significant similarity found]	[no human hit]
NEME_ORF_176648			x				[no blast2go hit]	[bacterial hit]	[no human hit]
NEME_ORF_177409			x				[no blast2go hit]	[bacterial hit]	[no human hit]
NEME_ORF_177413			x				[no blast2go hit]	[plant hit]	[no human hit]
NEME_ORF_181120			x				[no blast2go hit]	[parasite hit]	[no human hit]
NEME_ORF_181121			x				[no blast2go hit]	[fungal hit]	[no human hit]
NEME_ORF_181126			x				[no blast2go hit]	[no significant similarity found]	[no human hit]
NEME_ORF_181130			x				[no blast2go hit]	[no significant similarity found]	[no human hit]
NEME_ORF_183412			x				[no blast2go hit]	[no significant similarity found]	[no human hit]
NEME_ORF_183420			x				[no blast2go hit]	[no significant similarity found]	[no human hit]
NEME_ORF_186586			x				[no blast2go hit]	[no significant similarity found]	[no human hit]
NEME_ORF_188498			x				[no blast2go hit]	[no significant similarity found]	[no human hit]
NEME_ORF_188509			x				[no blast2go hit]	[no significant similarity found]	[no human hit]
NEME_ORF_188523			x				[no blast2go hit]	[bacterial hit]	[no human hit]
NEME_ORF_188535			x				[no blast2go hit]	[no significant similarity found]	[no human hit]
NEME_ORF_193538			x				[no blast2go hit]	[bacterial hit]	[no human hit]
NEME_ORF_198214			x				[no blast2go hit]	[bacterial hit]	[no human hit]
NEME_ORF_255598			x				[no blast2go hit]	[no significant similarity found]	[no human hit]
NEME_ORF_255599			x				[no blast2go hit]	[no significant similarity found]	[no human hit]
NEME_ORF_107479		x					[no blast2go hit]	[bacterial hit]	[no human hit]
NEME_ORF_107492		x					[no blast2go hit]	[bacterial hit]	[no human hit]
NEME_ORF_153611		x					[no blast2go hit]	[no significant similarity found]	[no human hit]
NEME_ORF_161562		x					[no blast2go hit]	[bacterial hit]	[no human hit]
NEME_ORF_164154		x					[no blast2go hit]	[no significant similarity found]	[no human hit]
NEME_ORF_174456		x					[no blast2go hit]	[no significant similarity found]	[no human hit]
NEME_ORF_178709		x					[no blast2go hit]	[bacterial hit]	[no human hit]
NEME_ORF_185157		x					[no blast2go hit]	[bacterial hit]	[no human hit]
NEME_ORF_199988		x					[no blast2go hit]	[no significant similarity found]	[no human hit]
NEME_ORF_200776		x					[no blast2go hit]	[bacterial hit]	[no human hit]
NEME_ORF_200797		x					[no blast2go hit]	[no significant similarity found]	[no human hit]
NEME_ORF_201322		x					[no blast2go hit]	[uncharacterized protein in fish]	[no human hit]
NEME_ORF_227285		x					[no blast2go hit]	[no significant similarity found]	[no human hit]
NEME_ORF_22944		x					[no blast2go hit]	[no significant similarity found]	[no human hit]
NEME_ORF_304		x					[no blast2go hit]	[bacterial hit]	[no human hit]
NEME_ORF_35974		x					[no blast2go hit]	[uncharacterized protein in fish]	[no human hit]
NEME_ORF_50377		x					[no blast2go hit]	[no significant similarity found]	[no human hit]
NEME_ORF_56617		x					[no blast2go hit]	[bacterial hit]	[no human hit]
NEME_ORF_163360	x						[no blast2go hit]	[no significant similarity found]	[no human hit]
NEME_ORF_148704					x		[no blast2go hit]	[no significant similarity found]	[no human hit]
NEME_ORF_155484					x		---NA---	[no significant similarity found]	[no human hit]
NEME_ORF_186830					x		[no blast2go hit]	[no significant similarity found]	[no human hit]
NEME_ORF_192750					x		[no blast2go hit]	[no significant similarity found]	[no human hit]
NEME_ORF_65707					x		[no blast2go hit]	[insect hit]	[no human hit]
NEME_ORF_192035				x			conserved Plasmodium protein, unknown function	[bacterial hit]	[no human hit]
NEME_ORF_174994				x		x	hypothetical protein Z043_125078, partial	PREDICTED: neoverrucotoxin subunit beta-like [Anolis carolinensis]	[no human hit]
NEME_ORF_201257		x	x			x	PREDICTED: uncharacterized protein LOC109522910	[uncharacterized protein in fish]	[no human hit]
NEME_ORF_201274		x	x			x	PREDICTED: uncharacterized protein LOC106532048	[uncharacterized protein in fish]	[no human hit]
NEME_ORF_164146						x	PREDICTED: uncharacterized protein LOC100704906	PREDICTED: stonustoxin subunit alpha-like [Larimichthys crocea]	[no human hit]
NEME_ORF_226706	x			x			hypothetical protein	[bacterial hit]	[no human hit]
NEME_ORF_198370				x			uncharacterized protein LOC110153087	[uncharacterized protein in fish]	[no human hit]
NEME_ORF_226707	x						hypothetical protein	[bacterial hit]	[no human hit]
NEME_ORF_67495	x						PREDICTED: uncharacterized protein LOC104962095	[uncharacterized protein in fish]	[no human hit]
NEME_ORF_201917						x	uncharacterized protein LOC110172150	[uncharacterized protein in fish]	[no human hit]
NEME_ORF_164745			x				PREDICTED: uncharacterized protein LOC106456027	[uncharacterized protein in fish]	[no human hit]
NEME_ORF_203678			x				hypothetical protein BRAFLDRAFT_99543	[uncharacterized protein in fish]	[no human hit]
NEME_ORF_70247			x				rhamnose-binding lectin	[uncharacterized protein in fish]	[no human hit]

## Sheet: readme
Annotations were retrieved for all open reading frames which are positively or negatively related to mean water temperature experienced by the mother ρ >= 0.7 / ρ <= -0.7 and display a two-times fold change or more ("source list: Spearman correlation" and "source list: Spearman anticorrelation"), or which have high loadings for PC1 or PC2 ("source list: PC…").
