# Supplementary material for: RNA sequencing of early round goby embryos reveals that maternal experiences can shape the maternal RNA contribution in a wild vertebrate
Source: BMC Evol Biol. 2018 Mar 22;18:34. doi: 10.1186/s12862-018-1132-2 (PMC5863367; doi:10.1186/s12862-018-1132-2)
Supplement: Supplementary file 8 — Table S3. DAVID GO term analysis. (XLSX 110 kb) [file 12862_2018_1132_MOESM8_ESM.xlsx]

## Sheet: Spearman correlation
Annotation Cluster 1 Enrichment Score: 1.5808961091083678
Category Term Count % PValue Genes List Total Pop Hits Pop Total Fold Enrichment Bonferroni Benjamini FDR
GOTERM_BP_FAT GO:0010646~regulation of cell communication 15 18.9873417721519 0.023517017327266958 ENSG00000006116, ENSG00000183111, ENSG00000154803, ENSG00000130385, ENSG00000277443, ENSG00000106617, ENSG00000163635, ENSG00000087074, ENSG00000198252, ENSG00000257103, ENSG00000166170, ENSG00000163686, ENSG00000137312, ENSG00000151694, ENSG00000051108 45 1304 7047 1.8013803680981595 0.999999999999…
GOTERM_BP_FAT GO:0023051~regulation of signaling 15 18.9873417721519 0.026412640170779416 ENSG00000006116, ENSG00000183111, ENSG00000154803, ENSG00000130385, ENSG00000277443, ENSG00000106617, ENSG00000163635, ENSG00000087074, ENSG00000198252, ENSG00000257103, ENSG00000166170, ENSG00000163686, ENSG00000137312, ENSG00000151694, ENSG00000051108 45 1323 7047 1.7755102040816326 1.0 0.999651098189659 3…
GOTERM_BP_FAT GO:0009966~regulation of signal transduction 14 17.72151898734177 0.029115055256106893 ENSG00000006116, ENSG00000183111, ENSG00000154803, ENSG00000130385, ENSG00000106617, ENSG00000163635, ENSG00000087074, ENSG00000198252, ENSG00000257103, ENSG00000166170, ENSG00000163686, ENSG00000137312, ENSG00000051108, ENSG00000151694 45 1208 7047 1.8149006622516557 1.0 0.9993396946215715 38.763…
Annotation Cluster 2 Enrichment Score: 1.4020812096029087
Category Term Count % PValue Genes List Total Pop Hits Pop Total Fold Enrichment Bonferroni Benjamini FDR
GOTERM_CC_FAT GO:0000790~nuclear chromatin 6 7.59493670886076 0.0038745217473349176 ENSG00000163041, ENSG00000274997, ENSG00000184678, ENSG00000187531, ENSG00000108468, ENSG00000124575 41 173 6510 5.50683772733681 0.5625863846082045 0.3386274760834137 4.7970140250082505
GOTERM_CC_FAT GO:0000785~chromatin 6 7.59493670886076 0.018169184642673565 ENSG00000163041, ENSG00000274997, ENSG00000184678, ENSG00000187531, ENSG00000108468, ENSG00000124575 41 252 6510 3.7804878048780486 0.9798716453287133 0.6233377736471175 20.720820206105984
GOTERM_CC_FAT GO:0044454~nuclear chromosome part 6 7.59493670886076 0.029920649310225925 ENSG00000163041, ENSG00000274997, ENSG00000184678, ENSG00000187531, ENSG00000108468, ENSG00000124575 41 287 6510 3.3194527067221893 0.9984513744402659 0.6598599766767004 31.93269101765537
GOTERM_CC_FAT GO:0000228~nuclear chromosome 6 7.59493670886076 0.041709777046835275 ENSG00000163041, ENSG00000274997, ENSG00000184678, ENSG00000187531, ENSG00000108468, ENSG00000124575 41 314 6510 3.0340220599658223 0.9998854821483264 0.6783680757520224 41.69648008465846
GOTERM_CC_FAT GO:0044427~chromosomal part 6 7.59493670886076 0.17298612517871328 ENSG00000163041, ENSG00000274997, ENSG00000184678, ENSG00000187531, ENSG00000108468, ENSG00000124575 41 484 6510 1.968353154605926 1.0 0.881074488953836 90.97486801328193
GOTERM_CC_FAT GO:0005694~chromosome 6 7.59493670886076 0.25453004129558143 ENSG00000163041, ENSG00000274997, ENSG00000184678, ENSG00000187531, ENSG00000108468, ENSG00000124575 41 557 6510 1.7103822743792967 1.0 0.9262405699296862 97.57581376423654
Annotation Cluster 3 Enrichment Score: 1.2798875610689666
Category Term Count % PValue Genes List Total Pop Hits Pop Total Fold Enrichment Bonferroni Benjamini FDR
GOTERM_BP_FAT GO:0045892~negative regulation of transcription, DNA-templated 9 11.39240506329114 0.0195040479907026 ENSG00000160113, ENSG00000163041, ENSG00000154803, ENSG00000274997, ENSG00000087074, ENSG00000187531, ENSG00000170448, ENSG00000108468, ENSG00000124575 45 553 7047 2.548643761301989 0.9999999999998095 0.9999999999998095 27.88616622535396
GOTERM_BP_FAT GO:1903507~negative regulation of nucleic acid-templated transcription 9 11.39240506329114 0.023639500269440054 ENSG00000160113, ENSG00000163041, ENSG00000154803, ENSG00000274997, ENSG00000087074, ENSG00000187531, ENSG00000170448, ENSG00000108468, ENSG00000124575 45 573 7047 2.4596858638743457 0.9999999999999997 0.999992918537431 32.77180240451776
GOTERM_BP_FAT GO:1902679~negative regulation of RNA biosynthetic process 9 11.39240506329114 0.024764650922463462 ENSG00000160113, ENSG00000163041, ENSG00000154803, ENSG00000274997, ENSG00000087074, ENSG00000187531, ENSG00000170448, ENSG00000108468, ENSG00000124575 45 578 7047 2.43840830449827 0.9999999999999999 0.9999105804811155 34.046201514244515
GOTERM_BP_FAT GO:0051253~negative regulation of RNA metabolic process 9 11.39240506329114 0.03232972966930683 ENSG00000160113, ENSG00000163041, ENSG00000154803, ENSG00000274997, ENSG00000087074, ENSG00000187531, ENSG00000170448, ENSG00000108468, ENSG00000124575 45 608 7047 2.318092105263158 1.0 0.9977762795615017 42.04309086967969
GOTERM_BP_FAT GO:0045934~negative regulation of nucleobase-containing compound metabolic process 9 11.39240506329114 0.057550652245377955 ENSG00000160113, ENSG00000163041, ENSG00000154803, ENSG00000274997, ENSG00000087074, ENSG00000187531, ENSG00000170448, ENSG00000108468, ENSG00000124575 45 682 7047 2.0665689149560116 1.0 0.9943981211755109 62.61150920419502
GOTERM_BP_FAT GO:2000113~negative regulation of cellular macromolecule biosynthetic process 9 11.39240506329114 0.05961670232911756 ENSG00000160113, ENSG00000163041, ENSG00000154803, ENSG00000274997, ENSG00000087074, ENSG00000187531, ENSG00000170448, ENSG00000108468, ENSG00000124575 45 687 7047 2.051528384279476 1.0 0.991857500954819 63.94891680879356
GOTERM_BP_FAT GO:0010558~negative regulation of macromolecule biosynthetic process 9 11.39240506329114 0.07640259606003427 ENSG00000160113, ENSG00000163041, ENSG00000154803, ENSG00000274997, ENSG00000087074, ENSG00000187531, ENSG00000170448, ENSG00000108468, ENSG00000124575 45 724 7047 1.9466850828729283 1.0 0.9830138143255107 73.26461739966781
GOTERM_BP_FAT GO:0031327~negative regulation of cellular biosynthetic process 9 11.39240506329114 0.08765192378512363 ENSG00000160113, ENSG00000163041, ENSG00000154803, ENSG00000274997, ENSG00000087074, ENSG00000187531, ENSG00000170448, ENSG00000108468, ENSG00000124575 45 746 7047 1.8892761394101878 1.0 0.9859164852881732 78.18525362610495
GOTERM_BP_FAT GO:0009890~negative regulation of biosynthetic process 9 11.39240506329114 0.09530697204536004 ENSG00000160113, ENSG00000163041, ENSG00000154803, ENSG00000274997, ENSG00000087074, ENSG00000187531, ENSG00000170448, ENSG00000108468, ENSG00000124575 45 760 7047 1.8544736842105265 1.0 0.9874810159111244 81.03236004824556
GOTERM_BP_FAT GO:0010629~negative regulation of gene expression 9 11.39240506329114 0.09927919034768268 ENSG00000160113, ENSG00000163041, ENSG00000154803, ENSG00000274997, ENSG00000087074, ENSG00000187531, ENSG00000170448, ENSG00000108468, ENSG00000124575 45 767 7047 1.83754889178618 1.0 0.9850370640649752 82.36830806820734
GOTERM_BP_FAT GO:0051172~negative regulation of nitrogen compound metabolic process 9 11.39240506329114 0.10393667748881816 ENSG00000160113, ENSG00000163041, ENSG00000154803, ENSG00000274997, ENSG00000087074, ENSG00000187531, ENSG00000170448, ENSG00000108468, ENSG00000124575 45 775 7047 1.8185806451612903 1.0 0.9830881460959516 83.82203232480742
Annotation Cluster 4 Enrichment Score: 1.2366341554870541
Category Term Count % PValue Genes List Total Pop Hits Pop Total Fold Enrichment Bonferroni Benjamini FDR
GOTERM_CC_FAT GO:0034702~ion channel complex 3 3.79746835443038 0.03610170817492798 ENSG00000006116, ENSG00000163686, ENSG00000051108 41 49 6510 9.721254355400696 0.9996031303707967 0.6733425615001882 37.22523488450618
GOTERM_CC_FAT GO:1902495~transmembrane transporter complex 3 3.79746835443038 0.06843225405596964 ENSG00000006116, ENSG00000163686, ENSG00000051108 41 70 6510 6.804878048780487 0.9999997228745338 0.8131863985534035 59.24711098396087
GOTERM_CC_FAT GO:1990351~transporter complex 3 3.79746835443038 0.07894214758264512 ENSG00000006116, ENSG00000163686, ENSG00000051108 41 76 6510 6.267650834403081 0.9999999752763997 0.826495328896752 64.70116400167424
Annotation Cluster 5 Enrichment Score: 1.1678275797599749
Category Term Count % PValue Genes List Total Pop Hits Pop Total Fold Enrichment Bonferroni Benjamini FDR
GOTERM_CC_FAT GO:0000786~nucleosome 4 5.063291139240507 0.003069719497234169 ENSG00000163041, ENSG00000274997, ENSG00000184678, ENSG00000124575 41 48 6510 13.231707317073171 0.480483069959576 0.480483069959576 3.8183939724537597
GOTERM_CC_FAT GO:0044815~DNA packaging complex 4 5.063291139240507 0.00429170429627896 ENSG00000163041, ENSG00000274997, ENSG00000184678, ENSG00000124575 41 54 6510 11.761517615176151 0.599923795959361 0.2631469135619042 5.3006809516307545
GOTERM_CC_FAT GO:0032993~protein-DNA complex 4 5.063291139240507 0.021278401192297448 ENSG00000163041, ENSG00000274997, ENSG00000184678, ENSG00000124575 41 97 6510 6.547648981644456 0.9897575520751362 0.5999808774154547 23.841942150534035
GOTERM_BP_FAT GO:0006334~nucleosome assembly 3 3.79746835443038 0.09249524265200355 ENSG00000163041, ENSG00000184678, ENSG00000124575 45 82 7047 5.729268292682926 1.0 0.9873919954797599 80.02983293625199
GOTERM_BP_FAT GO:0031497~chromatin assembly 3 3.79746835443038 0.11219336006339235 ENSG00000163041, ENSG00000184678, ENSG00000124575 45 92 7047 5.106521739130435 1.0 0.9786530544436445 86.12620283918162
GOTERM_BP_FAT GO:0034728~nucleosome organization 3 3.79746835443038 0.12449826488400344 ENSG00000163041, ENSG00000184678, ENSG00000124575 45 98 7047 4.793877551020408 1.0 0.9823120683243978 88.99501683448675
GOTERM_BP_FAT GO:0006333~chromatin assembly or disassembly 3 3.79746835443038 0.1392480543655259 ENSG00000163041, ENSG00000184678, ENSG00000124575 45 105 7047 4.474285714285714 1.0 0.9826484498351467 91.699318838901
GOTERM_BP_FAT GO:0006323~DNA packaging 3 3.79746835443038 0.15655042399642688 ENSG00000163041, ENSG00000184678, ENSG00000124575 45 113 7047 4.157522123893805 1.0 0.9872852177534013 94.07430951559827
GOTERM_BP_FAT GO:0065004~protein-DNA complex assembly 3 3.79746835443038 0.23591415957643733 ENSG00000163041, ENSG00000184678, ENSG00000124575 45 148 7047 3.174324324324324 1.0 0.9858287456488338 98.85076555128784
GOTERM_BP_FAT GO:0071824~protein-DNA complex subunit organization 3 3.79746835443038 0.2731502633338856 ENSG00000163041, ENSG00000184678, ENSG00000124575 45 164 7047 2.864634146341463 1.0 0.9881295021614253 99.49849401893103
GOTERM_BP_FAT GO:0071103~DNA conformation change 3 3.79746835443038 0.28014332628512983 ENSG00000163041, ENSG00000184678, ENSG00000124575 45 167 7047 2.8131736526946107 1.0 0.9882449102316846 99.57284227485962
Annotation Cluster 6 Enrichment Score: 1.156211137753469
Category Term Count % PValue Genes List Total Pop Hits Pop Total Fold Enrichment Bonferroni Benjamini FDR
GOTERM_BP_FAT GO:0042325~regulation of phosphorylation 9 11.39240506329114 0.030969025130991406 ENSG00000154803, ENSG00000130385, ENSG00000106617, ENSG00000163635, ENSG00000087074, ENSG00000137312, ENSG00000151694, ENSG00000115649, ENSG00000198252 45 603 7047 2.337313432835821 1.0 0.9987476419702388 40.67547793253807
GOTERM_BP_FAT GO:0001932~regulation of protein phosphorylation 8 10.126582278481013 0.04964400222547789 ENSG00000154803, ENSG00000130385, ENSG00000106617, ENSG00000087074, ENSG00000137312, ENSG00000151694, ENSG00000115649, ENSG00000198252 45 544 7047 2.302941176470588 1.0 0.9955206884841722 57.050311838142484
GOTERM_BP_FAT GO:0019220~regulation of phosphate metabolic process 9 11.39240506329114 0.05714314284230922 ENSG00000154803, ENSG00000130385, ENSG00000106617, ENSG00000163635, ENSG00000087074, ENSG00000137312, ENSG00000151694, ENSG00000115649, ENSG00000198252 45 681 7047 2.069603524229075 1.0 0.9957825185095468 62.34227201222734
GOTERM_BP_FAT GO:0051174~regulation of phosphorus metabolic process 9 11.39240506329114 0.05714314284230922 ENSG00000154803, ENSG00000130385, ENSG00000106617, ENSG00000163635, ENSG00000087074, ENSG00000137312, ENSG00000151694, ENSG00000115649, ENSG00000198252 45 681 7047 2.069603524229075 1.0 0.9957825185095468 62.34227201222734
GOTERM_BP_FAT GO:0006468~protein phosphorylation 9 11.39240506329114 0.12577697852655528 ENSG00000154803, ENSG00000130385, ENSG00000106617, ENSG00000277586, ENSG00000087074, ENSG00000137312, ENSG00000151694, ENSG00000115649, ENSG00000198252 45 810 7047 1.7400000000000002 1.0 0.9816411537971846 89.2587823951583
GOTERM_BP_FAT GO:0016310~phosphorylation 10 12.658227848101266 0.18298245479189995 ENSG00000154803, ENSG00000130385, ENSG00000106617, ENSG00000163635, ENSG00000277586, ENSG00000087074, ENSG00000137312, ENSG00000151694, ENSG00000115649, ENSG00000198252 45 1028 7047 1.5233463035019452 1.0 0.9871612511682949 96.5067641177474
Annotation Cluster 7 Enrichment Score: 1.1104136510131188
Category Term Count % PValue Genes List Total Pop Hits Pop Total Fold Enrichment Bonferroni Benjamini FDR
GOTERM_BP_FAT GO:0031324~negative regulation of cellular metabolic process 13 16.455696202531644 0.050421281021066515 ENSG00000163041, ENSG00000154803, ENSG00000274997, ENSG00000106617, ENSG00000163635, ENSG00000087074, ENSG00000170448, ENSG00000108468, ENSG00000166170, ENSG00000160113, ENSG00000051108, ENSG00000187531, ENSG00000124575 45 1170 7047 1.74 1.0 0.9940766081386423 57.62965364555237
GOTERM_BP_FAT GO:0009892~negative regulation of metabolic process 13 16.455696202531644 0.08466872316194966 ENSG00000163041, ENSG00000154803, ENSG00000274997, ENSG00000106617, ENSG00000163635, ENSG00000087074, ENSG00000170448, ENSG00000108468, ENSG00000166170, ENSG00000160113, ENSG00000051108, ENSG00000187531, ENSG00000124575 45 1270 7047 1.602992125984252 1.0 0.9856451741904215 76.97065095331246
GOTERM_BP_FAT GO:0010605~negative regulation of macromolecule metabolic process 12 15.18987341772152 0.1092501799918904 ENSG00000166170, ENSG00000160113, ENSG00000163041, ENSG00000154803, ENSG00000274997, ENSG00000106617, ENSG00000087074, ENSG00000051108, ENSG00000187531, ENSG00000170448, ENSG00000108468, ENSG00000124575 45 1187 7047 1.5831508003369839 1.0 0.9781371663815336 85.34275446731851
Annotation Cluster 8 Enrichment Score: 1.0372425177588909
Category Term Count % PValue Genes List Total Pop Hits Pop Total Fold Enrichment Bonferroni Benjamini FDR
GOTERM_BP_FAT GO:0031399~regulation of protein modification process 10 12.658227848101266 0.043063517131328874 ENSG00000166170, ENSG00000154803, ENSG00000130385, ENSG00000106617, ENSG00000087074, ENSG00000137312, ENSG00000151694, ENSG00000051108, ENSG00000115649, ENSG00000198252 45 763 7047 2.0524246395806025 1.0 0.9973953801122738 51.83845797533038
GOTERM_BP_FAT GO:0051246~regulation of protein metabolic process 12 15.18987341772152 0.11586541690786104 ENSG00000166170, ENSG00000257103, ENSG00000028528, ENSG00000154803, ENSG00000130385, ENSG00000106617, ENSG00000087074, ENSG00000137312, ENSG00000151694, ENSG00000051108, ENSG00000115649, ENSG00000198252 45 1200 7047 1.5659999999999998 1.0 0.979679587231052 87.04853183530594
GOTERM_BP_FAT GO:0032268~regulation of cellular protein metabolic process 11 13.924050632911392 0.15495625828014753 ENSG00000166170, ENSG00000257103, ENSG00000154803, ENSG00000130385, ENSG00000106617, ENSG00000087074, ENSG00000137312, ENSG00000151694, ENSG00000051108, ENSG00000115649, ENSG00000198252 45 1128 7047 1.5271276595744678 1.0 0.9876278599367981 93.88564987256804
Annotation Cluster 9 Enrichment Score: 0.9594875292648462
Category Term Count % PValue Genes List Total Pop Hits Pop Total Fold Enrichment Bonferroni Benjamini FDR
GOTERM_BP_FAT GO:0001934~positive regulation of protein phosphorylation 6 7.59493670886076 0.058515296507985155 ENSG00000154803, ENSG00000130385, ENSG00000106617, ENSG00000087074, ENSG00000137312, ENSG00000151694 45 339 7047 2.7716814159292036 1.0 0.9931342971895081 63.241647816883884
GOTERM_BP_FAT GO:0042327~positive regulation of phosphorylation 6 7.59493670886076 0.07469025745497065 ENSG00000154803, ENSG00000130385, ENSG00000106617, ENSG00000087074, ENSG00000137312, ENSG00000151694 45 364 7047 2.5813186813186815 1.0 0.9860910236728395 72.42990579110575
GOTERM_BP_FAT GO:0045937~positive regulation of phosphate metabolic process 6 7.59493670886076 0.09866057120764793 ENSG00000154803, ENSG00000130385, ENSG00000106617, ENSG00000087074, ENSG00000137312, ENSG00000151694 45 396 7047 2.3727272727272726 1.0 0.9863025714969798 82.16623553991231
GOTERM_BP_FAT GO:0010562~positive regulation of phosphorus metabolic process 6 7.59493670886076 0.09866057120764793 ENSG00000154803, ENSG00000130385, ENSG00000106617, ENSG00000087074, ENSG00000137312, ENSG00000151694 45 396 7047 2.3727272727272726 1.0 0.9863025714969798 82.16623553991231
GOTERM_BP_FAT GO:0031401~positive regulation of protein modification process 6 7.59493670886076 0.19594633977457826 ENSG00000154803, ENSG00000130385, ENSG00000106617, ENSG00000087074, ENSG00000137312, ENSG00000151694 45 497 7047 1.8905432595573441 1.0 0.9851784342741499 97.32124309264074
GOTERM_BP_FAT GO:0032270~positive regulation of cellular protein metabolic process 7 8.860759493670885 0.20995056682764424 ENSG00000154803, ENSG00000130385, ENSG00000106617, ENSG00000087074, ENSG00000137312, ENSG00000151694, ENSG00000051108 45 644 7047 1.7021739130434783 1.0 0.9845745861432155 97.9988538005893
Annotation Cluster 10 Enrichment Score: 0.9464682914790086
Category Term Count % PValue Genes List Total Pop Hits Pop Total Fold Enrichment Bonferroni Benjamini FDR
GOTERM_CC_FAT GO:0005912~adherens junction 6 7.59493670886076 0.08775955541150768 ENSG00000186260, ENSG00000028528, ENSG00000122406, ENSG00000277443, ENSG00000137312, ENSG00000151694 41 389 6510 2.449056367170355 0.9999999968137064 0.8311226382304931 68.74935026529792
GOTERM_CC_FAT GO:0070161~anchoring junction 6 7.59493670886076 0.0961613144921436 ENSG00000186260, ENSG00000028528, ENSG00000122406, ENSG00000277443, ENSG00000137312, ENSG00000151694 41 400 6510 2.3817073170731704 0.9999999995560162 0.8338065388381912 72.20456001075702
GOTERM_CC_FAT GO:0030054~cell junction 7 8.860759493670885 0.17151429391229678 ENSG00000186260, ENSG00000028528, ENSG00000122406, ENSG00000154803, ENSG00000277443, ENSG00000137312, ENSG00000151694 41 615 6510 1.80725758477097 1.0 0.8920955383592031 90.76934883613995
Annotation Cluster 11 Enrichment Score: 0.8501649620456031
Category Term Count % PValue Genes List Total Pop Hits Pop Total Fold Enrichment Bonferroni Benjamini FDR
GOTERM_CC_FAT GO:0005925~focal adhesion 4 5.063291139240507 0.14025587553073995 ENSG00000122406, ENSG00000277443, ENSG00000137312, ENSG00000151694 41 212 6510 2.9958582604693973 0.9999999999999896 0.8996599048739109 85.24603803057835
GOTERM_CC_FAT GO:0005924~cell-substrate adherens junction 4 5.063291139240507 0.14025587553073995 ENSG00000122406, ENSG00000277443, ENSG00000137312, ENSG00000151694 41 212 6510 2.9958582604693973 0.9999999999999896 0.8996599048739109 85.24603803057835
GOTERM_CC_FAT GO:0030055~cell-substrate junction 4 5.063291139240507 0.14310769501194268 ENSG00000122406, ENSG00000277443, ENSG00000137312, ENSG00000151694 41 214 6510 2.9678595851379077 0.9999999999999948 0.8720381213174295 85.85392058402728
Annotation Cluster 12 Enrichment Score: 0.7970691158170415
Category Term Count % PValue Genes List Total Pop Hits Pop Total Fold Enrichment Bonferroni Benjamini FDR
GOTERM_BP_FAT GO:0035023~regulation of Rho protein signal transduction 3 3.79746835443038 0.04442266800966804 ENSG00000183111, ENSG00000154803, ENSG00000137312 45 54 7047 8.700000000000001 1.0 0.9964140143783868 52.961337746397405
GOTERM_BP_FAT GO:0046578~regulation of Ras protein signal transduction 3 3.79746835443038 0.10816849977858577 ENSG00000183111, ENSG00000154803, ENSG00000137312 45 90 7047 5.22 1.0 0.9791173843612779 85.04451458436351
GOTERM_BP_FAT GO:0051056~regulation of small GTPase mediated signal transduction 3 3.79746835443038 0.19226192466128533 ENSG00000183111, ENSG00000154803, ENSG00000137312 45 129 7047 3.641860465116279 1.0 0.9854961196476928 97.11006057978705
GOTERM_BP_FAT GO:0007265~Ras protein signal transduction 3 3.79746835443038 0.23591415957643733 ENSG00000183111, ENSG00000154803, ENSG00000137312 45 148 7047 3.174324324324324 1.0 0.9858287456488338 98.85076555128784
GOTERM_BP_FAT GO:0007264~small GTPase mediated signal transduction 3 3.79746835443038 0.4745715315763987 ENSG00000183111, ENSG00000154803, ENSG00000137312 45 254 7047 1.8496062992125983 1.0 0.9950894312753759 99.99770321106489
Annotation Cluster 13 Enrichment Score: 0.7741887496168764
Category Term Count % PValue Genes List Total Pop Hits Pop Total Fold Enrichment Bonferroni Benjamini FDR
GOTERM_BP_FAT GO:0065003~macromolecular complex assembly 10 12.658227848101266 0.10715579406089046 ENSG00000124659, ENSG00000257103, ENSG00000122406, ENSG00000163041, ENSG00000126216, ENSG00000277586, ENSG00000184678, ENSG00000137312, ENSG00000104325, ENSG00000124575 45 912 7047 1.7171052631578947 1.0 0.9801502752108968 84.76013158199655
GOTERM_BP_FAT GO:0006461~protein complex assembly 8 10.126582278481013 0.1610695975599745 ENSG00000124659, ENSG00000163041, ENSG00000126216, ENSG00000277586, ENSG00000184678, ENSG00000137312, ENSG00000104325, ENSG00000124575 45 725 7047 1.728 1.0 0.9871271597285718 94.57982930737668
GOTERM_BP_FAT GO:0070271~protein complex biogenesis 8 10.126582278481013 0.16188432032722727 ENSG00000124659, ENSG00000163041, ENSG00000126216, ENSG00000277586, ENSG00000184678, ENSG00000137312, ENSG00000104325, ENSG00000124575 45 726 7047 1.7256198347107439 1.0 0.9864986561498479 94.66653807823285
GOTERM_BP_FAT GO:0071822~protein complex subunit organization 8 10.126582278481013 0.286425040272164 ENSG00000124659, ENSG00000163041, ENSG00000126216, ENSG00000277586, ENSG00000184678, ENSG00000137312, ENSG00000104325, ENSG00000124575 45 860 7047 1.4567441860465118 1.0 0.9886721106742837 99.63067426157501
Annotation Cluster 14 Enrichment Score: 0.693864266843958
Category Term Count % PValue Genes List Total Pop Hits Pop Total Fold Enrichment Bonferroni Benjamini FDR
GOTERM_BP_FAT GO:0010648~negative regulation of cell communication 7 8.860759493670885 0.13617040982963532 ENSG00000166170, ENSG00000154803, ENSG00000163686, ENSG00000163635, ENSG00000087074, ENSG00000151694, ENSG00000051108 45 564 7047 1.9436170212765955 1.0 0.983541595451218 91.19272646142666
GOTERM_BP_FAT GO:0023057~negative regulation of signaling 7 8.860759493670885 0.1378347415470249 ENSG00000166170, ENSG00000154803, ENSG00000163686, ENSG00000163635, ENSG00000087074, ENSG00000151694, ENSG00000051108 45 566 7047 1.936749116607774 1.0 0.983159548646694 91.47018115034146
GOTERM_BP_FAT GO:0009968~negative regulation of signal transduction 6 7.59493670886076 0.2405652968394516 ENSG00000166170, ENSG00000154803, ENSG00000163635, ENSG00000087074, ENSG00000151694, ENSG00000051108 45 536 7047 1.7529850746268656 1.0 0.9839696779523859 98.96152546783125
GOTERM_BP_FAT GO:0048585~negative regulation of response to stimulus 6 7.59493670886076 0.37142276114704914 ENSG00000166170, ENSG00000154803, ENSG00000163635, ENSG00000087074, ENSG00000151694, ENSG00000051108 45 641 7047 1.4658346333853354 1.0 0.9922652572767032 99.95500304562209
Annotation Cluster 15 Enrichment Score: 0.6853761835504796
Category Term Count % PValue Genes List Total Pop Hits Pop Total Fold Enrichment Bonferroni Benjamini FDR
GOTERM_BP_FAT GO:0097193~intrinsic apoptotic signaling pathway 4 5.063291139240507 0.0785399749522882 ENSG00000166170, ENSG00000154803, ENSG00000087074, ENSG00000051108 45 161 7047 3.8906832298136647 1.0 0.9826532354854768 74.27321263827696
GOTERM_BP_FAT GO:2001242~regulation of intrinsic apoptotic signaling pathway 3 3.79746835443038 0.09828922007412523 ENSG00000166170, ENSG00000154803, ENSG00000051108 45 85 7047 5.527058823529412 1.0 0.9876689369649571 82.04389010249929
GOTERM_BP_FAT GO:0097190~apoptotic signaling pathway 4 5.063291139240507 0.2984378505603021 ENSG00000166170, ENSG00000154803, ENSG00000087074, ENSG00000051108 45 306 7047 2.0470588235294116 1.0 0.9897772346594521 99.72137121366102
GOTERM_BP_FAT GO:2001233~regulation of apoptotic signaling pathway 3 3.79746835443038 0.3564415052979015 ENSG00000166170, ENSG00000154803, ENSG00000051108 45 200 7047 2.3489999999999998 1.0 0.9922082938396873 99.93347743658398
GOTERM_BP_FAT GO:1902532~negative regulation of intracellular signal transduction 3 3.79746835443038 0.455701294607694 ENSG00000166170, ENSG00000154803, ENSG00000051108 45 245 7047 1.9175510204081634 1.0 0.9947973894123042 99.9958746396225
Annotation Cluster 16 Enrichment Score: 0.6604219843595032
Category Term Count % PValue Genes List Total Pop Hits Pop Total Fold Enrichment Bonferroni Benjamini FDR
GOTERM_CC_FAT GO:0044421~extracellular region part 14 17.72151898734177 0.16800332501170295 ENSG00000122406, ENSG00000163041, ENSG00000274997, ENSG00000130385, ENSG00000277443, ENSG00000106617, ENSG00000184678, ENSG00000272325, ENSG00000163686, ENSG00000137312, ENSG00000102383, ENSG00000104325, ENSG00000023697, ENSG00000169895 41 1610 6510 1.3806998939554613 1.0 0.9001908129205118 90.261567046701…
GOTERM_CC_FAT GO:0070062~extracellular exosome 12 15.18987341772152 0.1954062680950447 ENSG00000272325, ENSG00000122406, ENSG00000163041, ENSG00000274997, ENSG00000277443, ENSG00000163686, ENSG00000184678, ENSG00000137312, ENSG00000102383, ENSG00000023697, ENSG00000104325, ENSG00000169895 41 1356 6510 1.4051370602201596 1.0 0.9012831546233171 93.62757847186283
GOTERM_CC_FAT GO:1903561~extracellular vesicle 12 15.18987341772152 0.20094737107380228 ENSG00000272325, ENSG00000122406, ENSG00000163041, ENSG00000274997, ENSG00000277443, ENSG00000163686, ENSG00000184678, ENSG00000137312, ENSG00000102383, ENSG00000023697, ENSG00000104325, ENSG00000169895 41 1364 6510 1.3968957871396894 1.0 0.89723717262437 94.16152884855535
GOTERM_CC_FAT GO:0043230~extracellular organelle 12 15.18987341772152 0.20164539229548387 ENSG00000272325, ENSG00000122406, ENSG00000163041, ENSG00000274997, ENSG00000277443, ENSG00000163686, ENSG00000184678, ENSG00000137312, ENSG00000102383, ENSG00000023697, ENSG00000104325, ENSG00000169895 41 1365 6510 1.395872420262664 1.0 0.8870001496510209 94.22578613606991
GOTERM_CC_FAT GO:0005576~extracellular region 14 17.72151898734177 0.2548849855907956 ENSG00000122406, ENSG00000163041, ENSG00000274997, ENSG00000130385, ENSG00000277443, ENSG00000106617, ENSG00000184678, ENSG00000272325, ENSG00000163686, ENSG00000137312, ENSG00000102383, ENSG00000104325, ENSG00000023697, ENSG00000169895 41 1742 6510 1.276077399120719 1.0 0.9184652692455669 97.59038954080637
GOTERM_CC_FAT GO:0031988~membrane-bounded vesicle 13 16.455696202531644 0.3215117440920749 ENSG00000006116, ENSG00000122406, ENSG00000163041, ENSG00000274997, ENSG00000277443, ENSG00000184678, ENSG00000272325, ENSG00000163686, ENSG00000137312, ENSG00000102383, ENSG00000104325, ENSG00000023697, ENSG00000169895 41 1674 6510 1.2330623306233064 1.0 0.9476979784628337 99.2641349444181
Annotation Cluster 17 Enrichment Score: 0.6384576333111388
Category Term Count % PValue Genes List Total Pop Hits Pop Total Fold Enrichment Bonferroni Benjamini FDR
GOTERM_BP_FAT GO:0065003~macromolecular complex assembly 10 12.658227848101266 0.10715579406089046 ENSG00000124659, ENSG00000257103, ENSG00000122406, ENSG00000163041, ENSG00000126216, ENSG00000277586, ENSG00000184678, ENSG00000137312, ENSG00000104325, ENSG00000124575 45 912 7047 1.7171052631578947 1.0 0.9801502752108968 84.76013158199655
GOTERM_BP_FAT GO:0022607~cellular component assembly 11 13.924050632911392 0.3119418615782786 ENSG00000124659, ENSG00000257103, ENSG00000122406, ENSG00000163041, ENSG00000126216, ENSG00000154803, ENSG00000277586, ENSG00000184678, ENSG00000137312, ENSG00000104325, ENSG00000124575 45 1331 7047 1.2942148760330578 1.0 0.989895060973136 99.79819908436703
GOTERM_BP_FAT GO:0044085~cellular component biogenesis 12 15.18987341772152 0.3635279283985282 ENSG00000124659, ENSG00000166170, ENSG00000257103, ENSG00000122406, ENSG00000163041, ENSG00000126216, ENSG00000154803, ENSG00000277586, ENSG00000184678, ENSG00000137312, ENSG00000104325, ENSG00000124575 45 1542 7047 1.2186770428015565 1.0 0.9920409256897949 99.94464521047894
Annotation Cluster 18 Enrichment Score: 0.6300494763180637
Category Term Count % PValue Genes List Total Pop Hits Pop Total Fold Enrichment Bonferroni Benjamini FDR
GOTERM_BP_FAT GO:0042326~negative regulation of phosphorylation 4 5.063291139240507 0.15725347441067788 ENSG00000154803, ENSG00000106617, ENSG00000163635, ENSG00000087074 45 220 7047 2.847272727272727 1.0 0.9865936119028925 94.15576075666542
GOTERM_BP_FAT GO:0045936~negative regulation of phosphate metabolic process 4 5.063291139240507 0.23206347326525228 ENSG00000154803, ENSG00000106617, ENSG00000163635, ENSG00000087074 45 267 7047 2.3460674157303374 1.0 0.9866297291802109 98.75076349723534
GOTERM_BP_FAT GO:0010563~negative regulation of phosphorus metabolic process 4 5.063291139240507 0.23206347326525228 ENSG00000154803, ENSG00000106617, ENSG00000163635, ENSG00000087074 45 267 7047 2.3460674157303374 1.0 0.9866297291802109 98.75076349723534
GOTERM_BP_FAT GO:0001933~negative regulation of protein phosphorylation 3 3.79746835443038 0.3564415052979015 ENSG00000154803, ENSG00000106617, ENSG00000087074 45 200 7047 2.3489999999999998 1.0 0.9922082938396873 99.93347743658398
Annotation Cluster 19 Enrichment Score: 0.6102889588792688
Category Term Count % PValue Genes List Total Pop Hits Pop Total Fold Enrichment Bonferroni Benjamini FDR
GOTERM_BP_FAT GO:0045893~positive regulation of transcription, DNA-templated 7 8.860759493670885 0.1759419706945325 ENSG00000186260, ENSG00000154803, ENSG00000130385, ENSG00000196782, ENSG00000163635, ENSG00000087074, ENSG00000187531 45 609 7047 1.8 1.0 0.9888485356316152 95.972102408799
GOTERM_BP_FAT GO:1903508~positive regulation of nucleic acid-templated transcription 7 8.860759493670885 0.1759419706945325 ENSG00000186260, ENSG00000154803, ENSG00000130385, ENSG00000196782, ENSG00000163635, ENSG00000087074, ENSG00000187531 45 609 7047 1.8 1.0 0.9888485356316152 95.972102408799
GOTERM_BP_FAT GO:1902680~positive regulation of RNA biosynthetic process 7 8.860759493670885 0.18924719396776762 ENSG00000186260, ENSG00000154803, ENSG00000130385, ENSG00000196782, ENSG00000163635, ENSG00000087074, ENSG00000187531 45 623 7047 1.759550561797753 1.0 0.9860661727982325 96.92572637384016
GOTERM_BP_FAT GO:0010628~positive regulation of gene expression 8 10.126582278481013 0.19782110411882833 ENSG00000186260, ENSG00000163041, ENSG00000154803, ENSG00000130385, ENSG00000196782, ENSG00000163635, ENSG00000087074, ENSG00000187531 45 768 7047 1.63125 1.0 0.9842196001677996 97.42304778820787
GOTERM_BP_FAT GO:0009891~positive regulation of biosynthetic process 8 10.126582278481013 0.20866903611630777 ENSG00000186260, ENSG00000154803, ENSG00000130385, ENSG00000196782, ENSG00000163686, ENSG00000163635, ENSG00000087074, ENSG00000187531 45 780 7047 1.6061538461538463 1.0 0.9848985352028273 97.94428949955912
GOTERM_BP_FAT GO:0051254~positive regulation of RNA metabolic process 7 8.860759493670885 0.22010194177263778 ENSG00000186260, ENSG00000154803, ENSG00000130385, ENSG00000196782, ENSG00000163635, ENSG00000087074, ENSG00000187531 45 654 7047 1.6761467889908257 1.0 0.9842897617429929 98.3854254692736
GOTERM_BP_FAT GO:0010557~positive regulation of macromolecule biosynthetic process 7 8.860759493670885 0.3056227956122968 ENSG00000186260, ENSG00000154803, ENSG00000130385, ENSG00000196782, ENSG00000163635, ENSG00000087074, ENSG00000187531 45 733 7047 1.4954979536152797 1.0 0.9902999716153147 99.76513301690572
GOTERM_BP_FAT GO:0031328~positive regulation of cellular biosynthetic process 7 8.860759493670885 0.34449573156691143 ENSG00000186260, ENSG00000154803, ENSG00000130385, ENSG00000196782, ENSG00000163635, ENSG00000087074, ENSG00000187531 45 767 7047 1.4292046936114733 1.0 0.9923150350130187 99.90972979898419
GOTERM_BP_FAT GO:0045935~positive regulation of nucleobase-containing compound metabolic process 7 8.860759493670885 0.34565064989342337 ENSG00000186260, ENSG00000154803, ENSG00000130385, ENSG00000196782, ENSG00000163635, ENSG00000087074, ENSG00000187531 45 768 7047 1.42734375 1.0 0.9918861138245016 99.91233364415741
GOTERM_BP_FAT GO:0051173~positive regulation of nitrogen compound metabolic process 7 8.860759493670885 0.4073620670994509 ENSG00000186260, ENSG00000154803, ENSG00000130385, ENSG00000196782, ENSG00000163635, ENSG00000087074, ENSG00000187531 45 821 7047 1.3352009744214373 1.0 0.9942123442847809 99.983064860419
Annotation Cluster 20 Enrichment Score: 0.597944286435862
Category Term Count % PValue Genes List Total Pop Hits Pop Total Fold Enrichment Bonferroni Benjamini FDR
GOTERM_BP_FAT GO:0090100~positive regulation of transmembrane receptor protein serine/threonine kinase signaling pathway 3 3.79746835443038 0.0358464223105093 ENSG00000154803, ENSG00000130385, ENSG00000151694 45 48 7047 9.7875 1.0 0.9975978353948267 45.44168180733832
GOTERM_BP_FAT GO:0090092~regulation of transmembrane receptor protein serine/threonine kinase signaling pathway 3 3.79746835443038 0.10418463145679545 ENSG00000154803, ENSG00000130385, ENSG00000151694 45 88 7047 5.338636363636364 1.0 0.9815053168308793 83.89617558681473
GOTERM_BP_FAT GO:0007178~transmembrane receptor protein serine/threonine kinase signaling pathway 3 3.79746835443038 0.2105225517828882 ENSG00000154803, ENSG00000130385, ENSG00000151694 45 137 7047 3.4291970802919707 1.0 0.9840026098658858 98.02276553429871
GOTERM_BP_FAT GO:0007167~enzyme linked receptor protein signaling pathway 4 5.063291139240507 0.4794001547779744 ENSG00000154803, ENSG00000130385, ENSG00000163635, ENSG00000151694 45 412 7047 1.5203883495145631 1.0 0.9950294821612332 99.99802952537105
GOTERM_BP_FAT GO:0071363~cellular response to growth factor stimulus 3 3.79746835443038 0.5051711113524984 ENSG00000154803, ENSG00000130385, ENSG00000151694 45 269 7047 1.7464684014869887 1.0 0.9959382919442883 99.99915159228959
GOTERM_BP_FAT GO:0070848~response to growth factor 3 3.79746835443038 0.5190705892041498 ENSG00000154803, ENSG00000130385, ENSG00000151694 45 276 7047 1.7021739130434783 1.0 0.9962358545308458 99.99947127799479
GOTERM_BP_FAT GO:0071495~cellular response to endogenous stimulus 4 5.063291139240507 0.6599010105499983 ENSG00000160113, ENSG00000154803, ENSG00000130385, ENSG00000151694 45 535 7047 1.1708411214953272 1.0 0.9986393917562346 99.99999831869543
Annotation Cluster 21 Enrichment Score: 0.5797211139729157
Category Term Count % PValue Genes List Total Pop Hits Pop Total Fold Enrichment Bonferroni Benjamini FDR
GOTERM_BP_FAT GO:0012501~programmed cell death 9 11.39240506329114 0.18583522107063077 ENSG00000166170, ENSG00000154803, ENSG00000130385, ENSG00000277586, ENSG00000087074, ENSG00000151694, ENSG00000051108, ENSG00000163472, ENSG00000092140 45 892 7047 1.5800448430493277 1.0 0.9856794006430234 96.70379245863772
GOTERM_BP_FAT GO:0008219~cell death 9 11.39240506329114 0.22354429872120327 ENSG00000166170, ENSG00000154803, ENSG00000130385, ENSG00000277586, ENSG00000087074, ENSG00000151694, ENSG00000051108, ENSG00000163472, ENSG00000092140 45 937 7047 1.504162219850587 1.0 0.9847073263296227 98.49972455063617
GOTERM_BP_FAT GO:0006915~apoptotic process 7 8.860759493670885 0.4388792330790633 ENSG00000166170, ENSG00000154803, ENSG00000277586, ENSG00000087074, ENSG00000151694, ENSG00000051108, ENSG00000092140 45 848 7047 1.292688679245283 1.0 0.9946951208803145 99.99316293337569
Annotation Cluster 22 Enrichment Score: 0.5657141299600021
Category Term Count % PValue Genes List Total Pop Hits Pop Total Fold Enrichment Bonferroni Benjamini FDR
GOTERM_BP_FAT GO:0034976~response to endoplasmic reticulum stress 4 5.063291139240507 0.10023581657302394 ENSG00000145428, ENSG00000087074, ENSG00000137312, ENSG00000051108 45 179 7047 3.499441340782123 1.0 0.9839681494189717 82.67655933476483
GOTERM_BP_FAT GO:0030968~endoplasmic reticulum unfolded protein response 3 3.79746835443038 0.10024336531063927 ENSG00000145428, ENSG00000087074, ENSG00000051108 45 86 7047 5.462790697674419 1.0 0.9821815143208084 82.67897148149375
GOTERM_BP_FAT GO:0034620~cellular response to unfolded protein 3 3.79746835443038 0.10418463145679545 ENSG00000145428, ENSG00000087074, ENSG00000051108 45 88 7047 5.338636363636364 1.0 0.9815053168308793 83.89617558681473
GOTERM_BP_FAT GO:0035967~cellular response to topologically incorrect protein 3 3.79746835443038 0.12658067598967898 ENSG00000145428, ENSG00000087074, ENSG00000051108 45 99 7047 4.745454545454545 1.0 0.9806695867724403 89.42151148857836
GOTERM_BP_FAT GO:0006986~response to unfolded protein 3 3.79746835443038 0.15218465752004956 ENSG00000145428, ENSG00000087074, ENSG00000051108 45 111 7047 4.232432432432432 1.0 0.9875220657850414 93.54414404308629
GOTERM_BP_FAT GO:0035966~response to topologically incorrect protein 3 3.79746835443038 0.17648348221092758 ENSG00000145428, ENSG00000087074, ENSG00000051108 45 122 7047 3.850819672131147 1.0 0.9882282230159393 96.01580995026589
GOTERM_CC_FAT GO:0005789~endoplasmic reticulum membrane 3 3.79746835443038 0.8455453276404008 ENSG00000145428, ENSG00000087074, ENSG00000051108 41 526 6510 0.9055921357692663 1.0 0.9998816795994983 99.9999999946583
GOTERM_CC_FAT GO:0042175~nuclear outer membrane-endoplasmic reticulum membrane network 3 3.79746835443038 0.8539882403246181 ENSG00000145428, ENSG00000087074, ENSG00000051108 41 537 6510 0.8870418313121677 1.0 0.9998648698166208 99.99999999737861
GOTERM_CC_FAT GO:0044432~endoplasmic reticulum part 3 3.79746835443038 0.8862438537019539 ENSG00000145428, ENSG00000087074, ENSG00000051108 41 585 6510 0.8142589118198874 1.0 0.9999212264238186 99.99999999988891
GOTERM_CC_FAT GO:0005783~endoplasmic reticulum 3 3.79746835443038 0.9669234721540876 ENSG00000145428, ENSG00000087074, ENSG00000051108 41 807 6510 0.5902620364493608 1.0 0.9999993441289464 100.0
Annotation Cluster 23 Enrichment Score: 0.539155500817974
Category Term Count % PValue Genes List Total Pop Hits Pop Total Fold Enrichment Bonferroni Benjamini FDR
GOTERM_BP_FAT GO:0006351~transcription, DNA-templated 14 17.72151898734177 0.16865124313756946 ENSG00000186260, ENSG00000163041, ENSG00000154803, ENSG00000274997, ENSG00000130385, ENSG00000163635, ENSG00000133226, ENSG00000196782, ENSG00000087074, ENSG00000170448, ENSG00000108468, ENSG00000160113, ENSG00000187531, ENSG00000124575 45 1580 7047 1.387594936708861 1.0 0.9880850600041372 95.3379937935…
GOTERM_BP_FAT GO:0032774~RNA biosynthetic process 15 18.9873417721519 0.17285217020889598 ENSG00000186260, ENSG00000122406, ENSG00000163041, ENSG00000154803, ENSG00000274997, ENSG00000130385, ENSG00000163635, ENSG00000133226, ENSG00000196782, ENSG00000087074, ENSG00000170448, ENSG00000108468, ENSG00000160113, ENSG00000187531, ENSG00000124575 45 1734 7047 1.3546712802768166 1.0 0.9886577207370386 …
GOTERM_BP_FAT GO:0097659~nucleic acid-templated transcription 14 17.72151898734177 0.2061122981619033 ENSG00000186260, ENSG00000163041, ENSG00000154803, ENSG00000274997, ENSG00000130385, ENSG00000163635, ENSG00000133226, ENSG00000196782, ENSG00000087074, ENSG00000170448, ENSG00000108468, ENSG00000160113, ENSG00000187531, ENSG00000124575 45 1640 7047 1.3368292682926828 1.0 0.9855531018452287 97.83…
GOTERM_BP_FAT GO:0034654~nucleobase-containing compound biosynthetic process 16 20.253164556962027 0.21577489868665642 ENSG00000186260, ENSG00000122406, ENSG00000163041, ENSG00000154803, ENSG00000130385, ENSG00000274997, ENSG00000106617, ENSG00000163635, ENSG00000133226, ENSG00000196782, ENSG00000087074, ENSG00000170448, ENSG00000108468, ENSG00000160113, ENSG00000187531, ENSG00000124575 45 1954 7…
GOTERM_BP_FAT GO:0006355~regulation of transcription, DNA-templated 13 16.455696202531644 0.23388446612464814 ENSG00000186260, ENSG00000163041, ENSG00000154803, ENSG00000274997, ENSG00000130385, ENSG00000163635, ENSG00000196782, ENSG00000087074, ENSG00000170448, ENSG00000108468, ENSG00000160113, ENSG00000187531, ENSG00000124575 45 1532 7047 1.3288511749347258 1.0 0.9865152398229928 98.79903232915…
GOTERM_BP_FAT GO:0018130~heterocycle biosynthetic process 16 20.253164556962027 0.23649650328106636 ENSG00000186260, ENSG00000122406, ENSG00000163041, ENSG00000154803, ENSG00000130385, ENSG00000274997, ENSG00000106617, ENSG00000163635, ENSG00000133226, ENSG00000196782, ENSG00000087074, ENSG00000170448, ENSG00000108468, ENSG00000160113, ENSG00000187531, ENSG00000124575 45 1986 7047 1.2616314199395…
GOTERM_BP_FAT GO:0019438~aromatic compound biosynthetic process 16 20.253164556962027 0.23782212496201424 ENSG00000186260, ENSG00000122406, ENSG00000163041, ENSG00000154803, ENSG00000130385, ENSG00000274997, ENSG00000106617, ENSG00000163635, ENSG00000133226, ENSG00000196782, ENSG00000087074, ENSG00000170448, ENSG00000108468, ENSG00000160113, ENSG00000187531, ENSG00000124575 45 1988 7047 1.2603621…
GOTERM_BP_FAT GO:1903506~regulation of nucleic acid-templated transcription 13 16.455696202531644 0.24189898668500093 ENSG00000186260, ENSG00000163041, ENSG00000154803, ENSG00000274997, ENSG00000130385, ENSG00000163635, ENSG00000196782, ENSG00000087074, ENSG00000170448, ENSG00000108468, ENSG00000160113, ENSG00000187531, ENSG00000124575 45 1543 7047 1.3193778353856123 1.0 0.9837242265131638 98.991…
GOTERM_BP_FAT GO:2001141~regulation of RNA biosynthetic process 13 16.455696202531644 0.24854392301457975 ENSG00000186260, ENSG00000163041, ENSG00000154803, ENSG00000274997, ENSG00000130385, ENSG00000163635, ENSG00000196782, ENSG00000087074, ENSG00000170448, ENSG00000108468, ENSG00000160113, ENSG00000187531, ENSG00000124575 45 1552 7047 1.3117268041237111 1.0 0.9844808059905427 99.12850658118502
GOTERM_BP_FAT GO:0051252~regulation of RNA metabolic process 13 16.455696202531644 0.3098966871975798 ENSG00000186260, ENSG00000163041, ENSG00000154803, ENSG00000274997, ENSG00000130385, ENSG00000163635, ENSG00000196782, ENSG00000087074, ENSG00000170448, ENSG00000108468, ENSG00000160113, ENSG00000187531, ENSG00000124575 45 1631 7047 1.2481912936848558 1.0 0.9902925930979446 99.78800901616589
GOTERM_BP_FAT GO:2000112~regulation of cellular macromolecule biosynthetic process 14 17.72151898734177 0.3111599446599947 ENSG00000186260, ENSG00000163041, ENSG00000154803, ENSG00000274997, ENSG00000130385, ENSG00000163635, ENSG00000196782, ENSG00000087074, ENSG00000170448, ENSG00000108468, ENSG00000257103, ENSG00000160113, ENSG00000187531, ENSG00000124575 45 1785 7047 1.228235294117647 1.0 0.99…
GOTERM_BP_FAT GO:0019219~regulation of nucleobase-containing compound metabolic process 14 17.72151898734177 0.3269375716081196 ENSG00000186260, ENSG00000163041, ENSG00000154803, ENSG00000274997, ENSG00000130385, ENSG00000106617, ENSG00000163635, ENSG00000196782, ENSG00000087074, ENSG00000170448, ENSG00000108468, ENSG00000160113, ENSG00000187531, ENSG00000124575 45 1805 7047 1.2146260387811636 1.…
GOTERM_BP_FAT GO:0010556~regulation of macromolecule biosynthetic process 14 17.72151898734177 0.346986770226253 ENSG00000186260, ENSG00000163041, ENSG00000154803, ENSG00000274997, ENSG00000130385, ENSG00000163635, ENSG00000196782, ENSG00000087074, ENSG00000170448, ENSG00000108468, ENSG00000257103, ENSG00000160113, ENSG00000187531, ENSG00000124575 45 1830 7047 1.1980327868852458 1.0 0.99177628478…
GOTERM_BP_FAT GO:0051171~regulation of nitrogen compound metabolic process 15 18.9873417721519 0.35931664076621894 ENSG00000186260, ENSG00000163041, ENSG00000154803, ENSG00000130385, ENSG00000274997, ENSG00000106617, ENSG00000196782, ENSG00000163635, ENSG00000087074, ENSG00000170448, ENSG00000108468, ENSG00000257103, ENSG00000160113, ENSG00000187531, ENSG00000124575 45 2000 7047 1.174499999999999…
GOTERM_BP_FAT GO:0034645~cellular macromolecule biosynthetic process 17 21.518987341772153 0.4213095530577407 ENSG00000186260, ENSG00000122406, ENSG00000163041, ENSG00000154803, ENSG00000130385, ENSG00000274997, ENSG00000196782, ENSG00000163635, ENSG00000133226, ENSG00000087074, ENSG00000170448, ENSG00000108468, ENSG00000257103, ENSG00000160113, ENSG00000102383, ENSG00000187531, ENSG00000124575 4…
GOTERM_BP_FAT GO:0016070~RNA metabolic process 16 20.253164556962027 0.42955966646432175 ENSG00000186260, ENSG00000122406, ENSG00000163041, ENSG00000154803, ENSG00000130385, ENSG00000274997, ENSG00000163635, ENSG00000133226, ENSG00000196782, ENSG00000087074, ENSG00000170448, ENSG00000108468, ENSG00000072506, ENSG00000160113, ENSG00000187531, ENSG00000124575 45 2244 7047 1.116577540106952 1.0 0.99…
GOTERM_BP_FAT GO:0010468~regulation of gene expression 14 17.72151898734177 0.4524776546921763 ENSG00000186260, ENSG00000163041, ENSG00000154803, ENSG00000274997, ENSG00000130385, ENSG00000163635, ENSG00000196782, ENSG00000087074, ENSG00000170448, ENSG00000108468, ENSG00000257103, ENSG00000160113, ENSG00000187531, ENSG00000124575 45 1957 7047 1.1202861522738887 1.0 0.9950083302174193 99.995449827…
GOTERM_BP_FAT GO:0010467~gene expression 17 21.518987341772153 0.5979138044344884 ENSG00000186260, ENSG00000122406, ENSG00000163041, ENSG00000154803, ENSG00000130385, ENSG00000274997, ENSG00000163635, ENSG00000133226, ENSG00000196782, ENSG00000087074, ENSG00000170448, ENSG00000108468, ENSG00000072506, ENSG00000257103, ENSG00000160113, ENSG00000187531, ENSG00000124575 45 2616 7047 1.01766055045871…
Annotation Cluster 24 Enrichment Score: 0.4569965602483127
Category Term Count % PValue Genes List Total Pop Hits Pop Total Fold Enrichment Bonferroni Benjamini FDR
GOTERM_BP_FAT GO:0009116~nucleoside metabolic process 4 5.063291139240507 0.18338814822300914 ENSG00000272325, ENSG00000154803, ENSG00000106617, ENSG00000023697 45 237 7047 2.6430379746835446 1.0 0.9864804688159928 96.53544323789511
GOTERM_BP_FAT GO:1901657~glycosyl compound metabolic process 4 5.063291139240507 0.20090374989172 ENSG00000272325, ENSG00000154803, ENSG00000106617, ENSG00000023697 45 248 7047 2.5258064516129037 1.0 0.9845274948810213 97.58257832833368
GOTERM_BP_FAT GO:0019693~ribose phosphate metabolic process 4 5.063291139240507 0.21063015715179206 ENSG00000272325, ENSG00000154803, ENSG00000106617, ENSG00000023697 45 254 7047 2.4661417322834644 1.0 0.9832540917066623 98.0272338428025
GOTERM_BP_FAT GO:0009126~purine nucleoside monophosphate metabolic process 3 3.79746835443038 0.28946319409702914 ENSG00000272325, ENSG00000154803, ENSG00000106617 45 171 7047 2.7473684210526317 1.0 0.9888574534830814 99.65592481549054
GOTERM_BP_FAT GO:0009167~purine ribonucleoside monophosphate metabolic process 3 3.79746835443038 0.28946319409702914 ENSG00000272325, ENSG00000154803, ENSG00000106617 45 171 7047 2.7473684210526317 1.0 0.9888574534830814 99.65592481549054
GOTERM_BP_FAT GO:0009161~ribonucleoside monophosphate metabolic process 3 3.79746835443038 0.30806859764548883 ENSG00000272325, ENSG00000154803, ENSG00000106617 45 179 7047 2.624581005586592 1.0 0.9903500906012371 99.77849315091572
GOTERM_BP_FAT GO:0009117~nucleotide metabolic process 4 5.063291139240507 0.32094774882089816 ENSG00000272325, ENSG00000154803, ENSG00000106617, ENSG00000023697 45 319 7047 1.9636363636363636 1.0 0.9907145004764173 99.83783726123804
GOTERM_BP_FAT GO:0009123~nucleoside monophosphate metabolic process 3 3.79746835443038 0.32428503500761485 ENSG00000272325, ENSG00000154803, ENSG00000106617 45 186 7047 2.5258064516129033 1.0 0.9905622810572199 99.8505701575854
GOTERM_BP_FAT GO:0006753~nucleoside phosphate metabolic process 4 5.063291139240507 0.33135929029238825 ENSG00000272325, ENSG00000154803, ENSG00000106617, ENSG00000023697 45 325 7047 1.9273846153846155 1.0 0.9906839426626899 99.87452041307627
GOTERM_BP_FAT GO:0046128~purine ribonucleoside metabolic process 3 3.79746835443038 0.3678109246893846 ENSG00000272325, ENSG00000154803, ENSG00000106617 45 205 7047 2.2917073170731705 1.0 0.9920619734512737 99.95051379017066
GOTERM_BP_FAT GO:0042278~purine nucleoside metabolic process 3 3.79746835443038 0.3723389555164774 ENSG00000272325, ENSG00000154803, ENSG00000106617 45 207 7047 2.2695652173913046 1.0 0.9921182124628323 99.9560793486828
GOTERM_BP_FAT GO:0055086~nucleobase-containing small molecule metabolic process 4 5.063291139240507 0.37814999715288217 ENSG00000272325, ENSG00000154803, ENSG00000106617, ENSG00000023697 45 352 7047 1.7795454545454545 1.0 0.9925951256764984 99.96236247099826
GOTERM_BP_FAT GO:0009119~ribonucleoside metabolic process 3 3.79746835443038 0.3970197275474845 ENSG00000272325, ENSG00000154803, ENSG00000106617 45 218 7047 2.1550458715596332 1.0 0.9935811908329656 99.9774316662699
GOTERM_BP_FAT GO:0009150~purine ribonucleotide metabolic process 3 3.79746835443038 0.4343124853851946 ENSG00000272325, ENSG00000154803, ENSG00000106617 45 235 7047 1.9991489361702126 1.0 0.9944686563514028 99.99217834806679
GOTERM_BP_FAT GO:0019637~organophosphate metabolic process 5 6.329113924050633 0.44886330957734444 ENSG00000272325, ENSG00000154803, ENSG00000106617, ENSG00000163686, ENSG00000023697 45 547 7047 1.4314442413162705 1.0 0.9951888968637449 99.99492476777469
GOTERM_BP_FAT GO:0009259~ribonucleotide metabolic process 3 3.79746835443038 0.455701294607694 ENSG00000272325, ENSG00000154803, ENSG00000106617 45 245 7047 1.9175510204081634 1.0 0.9947973894123042 99.9958746396225
GOTERM_BP_FAT GO:0006163~purine nucleotide metabolic process 3 3.79746835443038 0.4599265469290619 ENSG00000272325, ENSG00000154803, ENSG00000106617 45 247 7047 1.9020242914979757 1.0 0.9946713956055045 99.99637517634025
GOTERM_BP_FAT GO:0072521~purine-containing compound metabolic process 3 3.79746835443038 0.49306245994231185 ENSG00000272325, ENSG00000154803, ENSG00000106617 45 263 7047 1.7863117870722431 1.0 0.9953621651995387 99.99873272054361
GOTERM_BP_FAT GO:1901135~carbohydrate derivative metabolic process 4 5.063291139240507 0.7252113324051498 ENSG00000272325, ENSG00000154803, ENSG00000106617, ENSG00000023697 45 590 7047 1.0616949152542374 1.0 0.9993079804818038 99.99999995118252
Annotation Cluster 25 Enrichment Score: 0.41047927575517684
Category Term Count % PValue Genes List Total Pop Hits Pop Total Fold Enrichment Bonferroni Benjamini FDR
GOTERM_MF_FAT GO:0005085~guanyl-nucleotide exchange factor activity 3 3.79746835443038 0.19429747788327334 ENSG00000183111, ENSG00000154803, ENSG00000277586 43 126 6524 3.6124031007751936 1.0 0.9982307391053976 94.10239014012701
GOTERM_BP_FAT GO:0051345~positive regulation of hydrolase activity 4 5.063291139240507 0.4479715832597031 ENSG00000183111, ENSG00000154803, ENSG00000277586, ENSG00000087074 45 393 7047 1.5938931297709924 1.0 0.9952736577191912 99.99478673912749
GOTERM_BP_FAT GO:0043547~positive regulation of GTPase activity 3 3.79746835443038 0.48489217459318307 ENSG00000183111, ENSG00000154803, ENSG00000277586 45 259 7047 1.813899613899614 1.0 0.9953043186592935 99.99834757052164
GOTERM_BP_FAT GO:0043087~regulation of GTPase activity 3 3.79746835443038 0.5404059134950363 ENSG00000183111, ENSG00000154803, ENSG00000277586 45 287 7047 1.6369337979094076 1.0 0.9968213501570555 99.99975103703605
Annotation Cluster 26 Enrichment Score: 0.3933776686820733
Category Term Count % PValue Genes List Total Pop Hits Pop Total Fold Enrichment Bonferroni Benjamini FDR
GOTERM_CC_FAT GO:0005911~cell-cell junction 5 6.329113924050633 0.14146927953330046 ENSG00000186260, ENSG00000028528, ENSG00000154803, ENSG00000137312, ENSG00000151694 41 329 6510 2.413077322262584 0.9999999999999922 0.8853608578699016 85.5075640120323
GOTERM_BP_FAT GO:0007155~cell adhesion 5 6.329113924050633 0.5717866929634847 ENSG00000186260, ENSG00000028528, ENSG00000154803, ENSG00000137312, ENSG00000151694 45 637 7047 1.2291993720565149 1.0 0.9975350783056808 99.99992302614459
GOTERM_BP_FAT GO:0022610~biological adhesion 5 6.329113924050633 0.5730750987574271 ENSG00000186260, ENSG00000028528, ENSG00000154803, ENSG00000137312, ENSG00000151694 45 638 7047 1.227272727272727 1.0 0.997517201241632 99.99992678129169
GOTERM_BP_FAT GO:0098609~cell-cell adhesion 4 5.063291139240507 0.5759457815029854 ENSG00000186260, ENSG00000028528, ENSG00000137312, ENSG00000151694 45 474 7047 1.3215189873417723 1.0 0.9974941994686931 99.99993453809101
Annotation Cluster 27 Enrichment Score: 0.3678786843101624
Category Term Count % PValue Genes List Total Pop Hits Pop Total Fold Enrichment Bonferroni Benjamini FDR
GOTERM_BP_FAT GO:0042981~regulation of apoptotic process 6 7.59493670886076 0.4073774025569322 ENSG00000166170, ENSG00000154803, ENSG00000130385, ENSG00000277586, ENSG00000151694, ENSG00000051108 45 669 7047 1.4044843049327354 1.0 0.9940143251241368 99.98307213253477
GOTERM_BP_FAT GO:0043067~regulation of programmed cell death 6 7.59493670886076 0.41379166151689517 ENSG00000166170, ENSG00000154803, ENSG00000130385, ENSG00000277586, ENSG00000151694, ENSG00000051108 45 674 7047 1.3940652818991097 1.0 0.994046181935003 99.98586951288985
GOTERM_BP_FAT GO:0010941~regulation of cell death 6 7.59493670886076 0.46728869837716924 ENSG00000166170, ENSG00000154803, ENSG00000130385, ENSG00000277586, ENSG00000151694, ENSG00000051108 45 716 7047 1.312290502793296 1.0 0.9949624078904609 99.99711365452082
Annotation Cluster 28 Enrichment Score: 0.3666702098912352
Category Term Count % PValue Genes List Total Pop Hits Pop Total Fold Enrichment Bonferroni Benjamini FDR
GOTERM_BP_FAT GO:0001819~positive regulation of cytokine production 3 3.79746835443038 0.17872425287756197 ENSG00000257103, ENSG00000137312, ENSG00000151694 45 123 7047 3.819512195121951 1.0 0.988158377499345 96.19197743946224
GOTERM_BP_FAT GO:0001817~regulation of cytokine production 3 3.79746835443038 0.34500710320353334 ENSG00000257103, ENSG00000137312, ENSG00000151694 45 195 7047 2.4092307692307693 1.0 0.9920926801722196 99.9108915620903
GOTERM_BP_FAT GO:0001816~cytokine production 3 3.79746835443038 0.38360605815147075 ENSG00000257103, ENSG00000137312, ENSG00000151694 45 212 7047 2.2160377358490564 1.0 0.9927602793866237 99.96748405170378
GOTERM_BP_FAT GO:0002682~regulation of immune system process 4 5.063291139240507 0.5565675521819581 ENSG00000257103, ENSG00000154803, ENSG00000137312, ENSG00000151694 45 461 7047 1.3587852494577006 1.0 0.9971774415482786 99.9998625678703
GOTERM_BP_FAT GO:0006952~defense response 4 5.063291139240507 0.5700360719548323 ENSG00000257103, ENSG00000184678, ENSG00000137312, ENSG00000151694 45 470 7047 1.3327659574468085 1.0 0.9976045261991662 99.99991763316359
GOTERM_BP_FAT GO:0006955~immune response 4 5.063291139240507 0.5788827586735548 ENSG00000257103, ENSG00000184678, ENSG00000137312, ENSG00000151694 45 476 7047 1.3159663865546218 1.0 0.9975445700718125 99.99994167023442
GOTERM_BP_FAT GO:0002684~positive regulation of immune system process 3 3.79746835443038 0.6243106012511452 ENSG00000257103, ENSG00000137312, ENSG00000151694 45 334 7047 1.4065868263473054 1.0 0.9981673634731237 99.99999122865766
Annotation Cluster 29 Enrichment Score: 0.3516456090077197
Category Term Count % PValue Genes List Total Pop Hits Pop Total Fold Enrichment Bonferroni Benjamini FDR
GOTERM_BP_FAT GO:0031400~negative regulation of protein modification process 4 5.063291139240507 0.3226824465833281 ENSG00000166170, ENSG00000154803, ENSG00000106617, ENSG00000087074 45 320 7047 1.9575000000000002 1.0 0.9906486879490892 99.84457777509218
GOTERM_BP_FAT GO:0032269~negative regulation of cellular protein metabolic process 5 6.329113924050633 0.4172667711669581 ENSG00000166170, ENSG00000154803, ENSG00000106617, ENSG00000087074, ENSG00000051108 45 525 7047 1.4914285714285713 1.0 0.9939926194375244 99.98719740599347
GOTERM_BP_FAT GO:0043086~negative regulation of catalytic activity 4 5.063291139240507 0.45131296533739296 ENSG00000166170, ENSG00000106617, ENSG00000087074, ENSG00000051108 45 395 7047 1.5858227848101267 1.0 0.9950715171462378 99.99528648113431
GOTERM_BP_FAT GO:0051248~negative regulation of protein metabolic process 5 6.329113924050633 0.4531395978659568 ENSG00000166170, ENSG00000154803, ENSG00000106617, ENSG00000087074, ENSG00000051108 45 550 7047 1.4236363636363636 1.0 0.9949044610046305 99.99554027712023
GOTERM_BP_FAT GO:0044092~negative regulation of molecular function 4 5.063291139240507 0.6336843587400394 ENSG00000166170, ENSG00000106617, ENSG00000087074, ENSG00000051108 45 515 7047 1.2163106796116507 1.0 0.9982612952354466 99.99999423326875
Annotation Cluster 30 Enrichment Score: 0.3270238549080235
Category Term Count % PValue Genes List Total Pop Hits Pop Total Fold Enrichment Bonferroni Benjamini FDR
GOTERM_MF_FAT GO:0003690~double-stranded DNA binding 4 5.063291139240507 0.32919768254683635 ENSG00000257103, ENSG00000160113, ENSG00000163041, ENSG00000170448 43 314 6524 1.9327507035994667 1.0 0.9999310920541832 99.46544141548065
GOTERM_MF_FAT GO:0000977~RNA polymerase II regulatory region sequence-specific DNA binding 3 3.79746835443038 0.38922214604327315 ENSG00000160113, ENSG00000163041, ENSG00000170448 43 208 6524 2.1882826475849733 1.0 0.9999805270298888 99.84347443235274
GOTERM_MF_FAT GO:0001012~RNA polymerase II regulatory region DNA binding 3 3.79746835443038 0.38922214604327315 ENSG00000160113, ENSG00000163041, ENSG00000170448 43 208 6524 2.1882826475849733 1.0 0.9999805270298888 99.84347443235274
GOTERM_MF_FAT GO:0043565~sequence-specific DNA binding 4 5.063291139240507 0.4426789227372121 ENSG00000160113, ENSG00000163041, ENSG00000170448, ENSG00000133980 43 378 6524 1.6055124892334196 1.0 0.9999660017756788 99.95285825061909
GOTERM_MF_FAT GO:0000976~transcription regulatory region sequence-specific DNA binding 3 3.79746835443038 0.4588823618366961 ENSG00000160113, ENSG00000163041, ENSG00000170448 43 239 6524 1.904446823002822 1.0 0.9999278598836838 99.96797300869625
GOTERM_MF_FAT GO:1990837~sequence-specific double-stranded DNA binding 3 3.79746835443038 0.5035390058851605 ENSG00000160113, ENSG00000163041, ENSG00000170448 43 260 6524 1.7506261180679785 1.0 0.999903242697974 99.98963891152883
GOTERM_MF_FAT GO:0044212~transcription regulatory region DNA binding 3 3.79746835443038 0.6056069538414224 ENSG00000160113, ENSG00000163041, ENSG00000170448 43 313 6524 1.454194219481388 1.0 0.9999640894763082 99.99949212531423
GOTERM_MF_FAT GO:0001067~regulatory region nucleic acid binding 3 3.79746835443038 0.6073788081391872 ENSG00000160113, ENSG00000163041, ENSG00000170448 43 314 6524 1.4495630276995999 1.0 0.9999484340926886 99.99952122118538
GOTERM_MF_FAT GO:0000975~regulatory region DNA binding 3 3.79746835443038 0.6073788081391872 ENSG00000160113, ENSG00000163041, ENSG00000170448 43 314 6524 1.4495630276995999 1.0 0.9999484340926886 99.99952122118538
Annotation Cluster 31 Enrichment Score: 0.32197892936526784
Category Term Count % PValue Genes List Total Pop Hits Pop Total Fold Enrichment Bonferroni Benjamini FDR
GOTERM_BP_FAT GO:0034655~nucleobase-containing compound catabolic process 3 3.79746835443038 0.4578161616131829 ENSG00000272325, ENSG00000122406, ENSG00000023697 45 246 7047 1.9097560975609755 1.0 0.9946540772321771 99.9961327760923
GOTERM_BP_FAT GO:0046700~heterocycle catabolic process 3 3.79746835443038 0.472493253038074 ENSG00000272325, ENSG00000122406, ENSG00000023697 45 253 7047 1.8569169960474308 1.0 0.9950742176611679 99.99754768197153
GOTERM_BP_FAT GO:0044270~cellular nitrogen compound catabolic process 3 3.79746835443038 0.4787140075464223 ENSG00000272325, ENSG00000122406, ENSG00000023697 45 256 7047 1.83515625 1.0 0.9951200193660652 99.99798597355675
GOTERM_BP_FAT GO:0019439~aromatic compound catabolic process 3 3.79746835443038 0.48489217459318307 ENSG00000272325, ENSG00000122406, ENSG00000023697 45 259 7047 1.813899613899614 1.0 0.9953043186592935 99.99834757052164
GOTERM_BP_FAT GO:1901361~organic cyclic compound catabolic process 3 3.79746835443038 0.48898699753357205 ENSG00000272325, ENSG00000122406, ENSG00000023697 45 261 7047 1.8 1.0 0.9953331571632799 99.9985525904036
Annotation Cluster 32 Enrichment Score: 0.3159474305924516
Category Term Count % PValue Genes List Total Pop Hits Pop Total Fold Enrichment Bonferroni Benjamini FDR
GOTERM_BP_FAT GO:0098542~defense response to other organism 3 3.79746835443038 0.18999525903005454 ENSG00000257103, ENSG00000184678, ENSG00000151694 45 128 7047 3.6703125 1.0 0.9855091241962588 96.97247011080815
GOTERM_BP_FAT GO:0043207~response to external biotic stimulus 3 3.79746835443038 0.4704103124571279 ENSG00000257103, ENSG00000184678, ENSG00000151694 45 252 7047 1.8642857142857143 1.0 0.9950590625225859 99.99738191308045
GOTERM_BP_FAT GO:0051707~response to other organism 3 3.79746835443038 0.4704103124571279 ENSG00000257103, ENSG00000184678, ENSG00000151694 45 252 7047 1.8642857142857143 1.0 0.9950590625225859 99.99738191308045
GOTERM_BP_FAT GO:0045087~innate immune response 3 3.79746835443038 0.49913900304001413 ENSG00000257103, ENSG00000184678, ENSG00000137312 45 266 7047 1.7661654135338345 1.0 0.9956603205222998 99.99896260207274
GOTERM_BP_FAT GO:0009607~response to biotic stimulus 3 3.79746835443038 0.5131439756399879 ENSG00000257103, ENSG00000184678, ENSG00000151694 45 273 7047 1.720879120879121 1.0 0.9960958499158219 99.99935208957532
GOTERM_BP_FAT GO:0006952~defense response 4 5.063291139240507 0.5700360719548323 ENSG00000257103, ENSG00000184678, ENSG00000137312, ENSG00000151694 45 470 7047 1.3327659574468085 1.0 0.9976045261991662 99.99991763316359
GOTERM_BP_FAT GO:0006955~immune response 4 5.063291139240507 0.5788827586735548 ENSG00000257103, ENSG00000184678, ENSG00000137312, ENSG00000151694 45 476 7047 1.3159663865546218 1.0 0.9975445700718125 99.99994167023442
GOTERM_BP_FAT GO:0009605~response to external stimulus 4 5.063291139240507 0.8351614275535342 ENSG00000257103, ENSG00000160113, ENSG00000184678, ENSG00000151694 45 711 7047 0.8810126582278481 1.0 0.9999177813800302 99.99999999998988
Annotation Cluster 33 Enrichment Score: 0.27386659444279515
Category Term Count % PValue Genes List Total Pop Hits Pop Total Fold Enrichment Bonferroni Benjamini FDR
GOTERM_BP_FAT GO:0019953~sexual reproduction 4 5.063291139240507 0.2984378505603021 ENSG00000163041, ENSG00000126216, ENSG00000130385, ENSG00000198252 45 306 7047 2.0470588235294116 1.0 0.9897772346594521 99.72137121366102
GOTERM_BP_FAT GO:0044703~multi-organism reproductive process 4 5.063291139240507 0.41248557356157367 ENSG00000163041, ENSG00000126216, ENSG00000130385, ENSG00000198252 45 372 7047 1.6838709677419355 1.0 0.9943101382880015 99.9853377812126
GOTERM_BP_FAT GO:0007276~gamete generation 3 3.79746835443038 0.48489217459318307 ENSG00000163041, ENSG00000130385, ENSG00000198252 45 259 7047 1.813899613899614 1.0 0.9953043186592935 99.99834757052164
GOTERM_BP_FAT GO:0048609~multicellular organismal reproductive process 3 3.79746835443038 0.575758405441272 ENSG00000163041, ENSG00000130385, ENSG00000198252 45 306 7047 1.5352941176470587 1.0 0.9975564394709934 99.9999340563307
GOTERM_BP_FAT GO:0032504~multicellular organism reproduction 3 3.79746835443038 0.5793673436449619 ENSG00000163041, ENSG00000130385, ENSG00000198252 45 308 7047 1.5253246753246754 1.0 0.9974949978757485 99.9999427743546
GOTERM_BP_FAT GO:0044702~single organism reproductive process 4 5.063291139240507 0.6416862258991195 ENSG00000163041, ENSG00000126216, ENSG00000130385, ENSG00000198252 45 521 7047 1.2023032629558543 1.0 0.9984028981448849 99.99999600309694
GOTERM_BP_FAT GO:0022414~reproductive process 4 5.063291139240507 0.7095323499745102 ENSG00000163041, ENSG00000126216, ENSG00000130385, ENSG00000198252 45 576 7047 1.0875 1.0 0.9991954952237688 99.99999987737849
GOTERM_BP_FAT GO:0000003~reproduction 4 5.063291139240507 0.710673602707466 ENSG00000163041, ENSG00000126216, ENSG00000130385, ENSG00000198252 45 577 7047 1.0856152512998267 1.0 0.9991915365292352 99.99999988513464
Annotation Cluster 34 Enrichment Score: 0.26937374626591803
Category Term Count % PValue Genes List Total Pop Hits Pop Total Fold Enrichment Bonferroni Benjamini FDR
GOTERM_BP_FAT GO:0034613~cellular protein localization 7 8.860759493670885 0.51021650960326 ENSG00000028528, ENSG00000122406, ENSG00000154803, ENSG00000087074, ENSG00000137312, ENSG00000051108, ENSG00000198252 45 910 7047 1.2046153846153846 1.0 0.9961400938231563 99.99928430320215
GOTERM_BP_FAT GO:0070727~cellular macromolecule localization 7 8.860759493670885 0.5192391501716342 ENSG00000028528, ENSG00000122406, ENSG00000154803, ENSG00000087074, ENSG00000137312, ENSG00000051108, ENSG00000198252 45 918 7047 1.1941176470588237 1.0 0.996137393883996 99.9994743453827
GOTERM_BP_FAT GO:0008104~protein localization 9 11.39240506329114 0.5871604887864129 ENSG00000028528, ENSG00000122406, ENSG00000154803, ENSG00000277443, ENSG00000087074, ENSG00000137312, ENSG00000051108, ENSG00000102383, ENSG00000198252 45 1308 7047 1.0775229357798166 1.0 0.9974011478813559 99.99995804465883
Annotation Cluster 35 Enrichment Score: 0.26844754100368234
Category Term Count % PValue Genes List Total Pop Hits Pop Total Fold Enrichment Bonferroni Benjamini FDR
GOTERM_BP_FAT GO:0001558~regulation of cell growth 3 3.79746835443038 0.31734413319954474 ENSG00000163041, ENSG00000154803, ENSG00000151694 45 183 7047 2.5672131147540984 1.0 0.9904684201462421 99.82294691744013
GOTERM_BP_FAT GO:0016049~cell growth 3 3.79746835443038 0.3678109246893846 ENSG00000163041, ENSG00000154803, ENSG00000151694 45 205 7047 2.2917073170731705 1.0 0.9920619734512737 99.95051379017066
GOTERM_BP_FAT GO:0040008~regulation of growth 3 3.79746835443038 0.5498951467993773 ENSG00000163041, ENSG00000154803, ENSG00000151694 45 292 7047 1.608904109589041 1.0 0.9971951590136935 99.99982390548782
GOTERM_BP_FAT GO:0040007~growth 3 3.79746835443038 0.7324118841078147 ENSG00000163041, ENSG00000154803, ENSG00000151694 45 408 7047 1.151470588235294 1.0 0.9993159234578254 99.99999996858271
GOTERM_BP_FAT GO:0008283~cell proliferation 3 3.79746835443038 0.9673239205002717 ENSG00000163041, ENSG00000154803, ENSG00000151694 45 800 7047 0.5872499999999999 1.0 0.9999999542912067 100.0
Annotation Cluster 36 Enrichment Score: 0.2620249937773716
Category Term Count % PValue Genes List Total Pop Hits Pop Total Fold Enrichment Bonferroni Benjamini FDR
GOTERM_MF_FAT GO:0004842~ubiquitin-protein transferase activity 3 3.79746835443038 0.48255224884814174 ENSG00000109046, ENSG00000145428, ENSG00000092140 43 250 6524 1.8206511627906976 1.0 0.9998942573064283 99.9821761247281
GOTERM_MF_FAT GO:0019787~ubiquitin-like protein transferase activity 3 3.79746835443038 0.5035390058851605 ENSG00000109046, ENSG00000145428, ENSG00000092140 43 260 6524 1.7506261180679785 1.0 0.999903242697974 99.98963891152883
GOTERM_BP_FAT GO:0016567~protein ubiquitination 4 5.063291139240507 0.5550565997776953 ENSG00000166170, ENSG00000109046, ENSG00000145428, ENSG00000092140 45 460 7047 1.3617391304347828 1.0 0.9971885983992348 99.99985458529932
GOTERM_BP_FAT GO:0032446~protein modification by small protein conjugation 4 5.063291139240507 0.6637205920550105 ENSG00000166170, ENSG00000109046, ENSG00000145428, ENSG00000092140 45 538 7047 1.1643122676579925 1.0 0.9986592109969545 99.99999860609645
Annotation Cluster 37 Enrichment Score: 0.2523408193109767
Category Term Count % PValue Genes List Total Pop Hits Pop Total Fold Enrichment Bonferroni Benjamini FDR
GOTERM_BP_FAT GO:0071900~regulation of protein serine/threonine kinase activity 3 3.79746835443038 0.3970197275474845 ENSG00000106617, ENSG00000151694, ENSG00000115649 45 218 7047 2.1550458715596332 1.0 0.9935811908329656 99.9774316662699
GOTERM_BP_FAT GO:0051338~regulation of transferase activity 4 5.063291139240507 0.5861725234567066 ENSG00000166170, ENSG00000106617, ENSG00000151694, ENSG00000115649 45 481 7047 1.3022869022869024 1.0 0.9974293262199224 99.99995634671131
GOTERM_BP_FAT GO:0045859~regulation of protein kinase activity 3 3.79746835443038 0.619312320607738 ENSG00000106617, ENSG00000151694, ENSG00000115649 45 331 7047 1.419335347432024 1.0 0.9981100744098266 99.99998907715268
GOTERM_BP_FAT GO:0043549~regulation of kinase activity 3 3.79746835443038 0.6790307761907735 ENSG00000106617, ENSG00000151694, ENSG00000115649 45 369 7047 1.273170731707317 1.0 0.998931462588102 99.99999935680363
Annotation Cluster 38 Enrichment Score: 0.24754182698239607
Category Term Count % PValue Genes List Total Pop Hits Pop Total Fold Enrichment Bonferroni Benjamini FDR
GOTERM_BP_FAT GO:0009967~positive regulation of signal transduction 5 6.329113924050633 0.5309033505904003 ENSG00000257103, ENSG00000154803, ENSG00000130385, ENSG00000137312, ENSG00000151694 45 606 7047 1.292079207920792 1.0 0.9965041467244167 99.99965033276864
GOTERM_BP_FAT GO:0002682~regulation of immune system process 4 5.063291139240507 0.5565675521819581 ENSG00000257103, ENSG00000154803, ENSG00000137312, ENSG00000151694 45 461 7047 1.3587852494577006 1.0 0.9971774415482786 99.9998625678703
GOTERM_BP_FAT GO:0010647~positive regulation of cell communication 5 6.329113924050633 0.5858483405496362 ENSG00000257103, ENSG00000154803, ENSG00000130385, ENSG00000137312, ENSG00000151694 45 648 7047 1.2083333333333333 1.0 0.9974850471516747 99.9999557756333
GOTERM_BP_FAT GO:0023056~positive regulation of signaling 5 6.329113924050633 0.5909002018343101 ENSG00000257103, ENSG00000154803, ENSG00000130385, ENSG00000137312, ENSG00000151694 45 652 7047 1.200920245398773 1.0 0.9974200286915912 99.99996392613781
Annotation Cluster 39 Enrichment Score: 0.24173835977132974
Category Term Count % PValue Genes List Total Pop Hits Pop Total Fold Enrichment Bonferroni Benjamini FDR
GOTERM_BP_FAT GO:0043623~cellular protein complex assembly 3 3.79746835443038 0.5666418757903968 ENSG00000124659, ENSG00000126216, ENSG00000277586 45 301 7047 1.560797342192691 1.0 0.9975381430127332 99.99990615031949
GOTERM_CC_FAT GO:0099513~polymeric cytoskeletal fiber 3 3.79746835443038 0.5764187869225341 ENSG00000124659, ENSG00000126216, ENSG00000277586 41 311 6510 1.5316445768959297 1.0 0.9953988320503249 99.99811266199973
GOTERM_CC_FAT GO:0099512~supramolecular fiber 3 3.79746835443038 0.5764187869225341 ENSG00000124659, ENSG00000126216, ENSG00000277586 41 311 6510 1.5316445768959297 1.0 0.9953988320503249 99.99811266199973
Annotation Cluster 40 Enrichment Score: 0.2345220266894058
Category Term Count % PValue Genes List Total Pop Hits Pop Total Fold Enrichment Bonferroni Benjamini FDR
GOTERM_CC_FAT GO:0000323~lytic vacuole 3 3.79746835443038 0.5147130255464167 ENSG00000154803, ENSG00000137312, ENSG00000163472 41 278 6510 1.7134585014914898 1.0 0.9930416423442113 99.98943768909295
GOTERM_CC_FAT GO:0005764~lysosome 3 3.79746835443038 0.5147130255464167 ENSG00000154803, ENSG00000137312, ENSG00000163472 41 278 6510 1.7134585014914898 1.0 0.9930416423442113 99.98943768909295
GOTERM_CC_FAT GO:0005773~vacuole 4 5.063291139240507 0.746970760829723 ENSG00000028528, ENSG00000154803, ENSG00000137312, ENSG00000163472 41 619 6510 1.0260451554434769 1.0 0.9992067701433119 99.99999723132923
Annotation Cluster 41 Enrichment Score: 0.18351280000378847
Category Term Count % PValue Genes List Total Pop Hits Pop Total Fold Enrichment Bonferroni Benjamini FDR
GOTERM_BP_FAT GO:0048666~neuron development 4 5.063291139240507 0.45464696138422983 ENSG00000166170, ENSG00000160113, ENSG00000277586, ENSG00000137312 45 397 7047 1.5778337531486146 1.0 0.9948693281130697 99.99573998292901
GOTERM_BP_FAT GO:0030182~neuron differentiation 4 5.063291139240507 0.6173325241265311 ENSG00000166170, ENSG00000160113, ENSG00000277586, ENSG00000137312 45 503 7047 1.2453280318091453 1.0 0.998098083544384 99.99998809508259
GOTERM_BP_FAT GO:0031175~neuron projection development 3 3.79746835443038 0.6390121961209747 ENSG00000166170, ENSG00000277586, ENSG00000137312 45 343 7047 1.3696793002915453 1.0 0.9983713493817302 99.99999547812483
GOTERM_BP_FAT GO:0014070~response to organic cyclic compound 3 3.79746835443038 0.683416448457527 ENSG00000160113, ENSG00000277586, ENSG00000137312 45 372 7047 1.2629032258064516 1.0 0.9989601454957049 99.99999948811717
GOTERM_BP_FAT GO:0048699~generation of neurons 4 5.063291139240507 0.692018211694907 ENSG00000166170, ENSG00000160113, ENSG00000277586, ENSG00000137312 45 561 7047 1.116577540106952 1.0 0.9990408384027709 99.99999967595518
GOTERM_BP_FAT GO:0022008~neurogenesis 4 5.063291139240507 0.7295733289279249 ENSG00000166170, ENSG00000160113, ENSG00000277586, ENSG00000137312 45 594 7047 1.0545454545454545 1.0 0.9993130581151123 99.99999996256896
GOTERM_BP_FAT GO:0007399~nervous system development 5 6.329113924050633 0.8391428559404013 ENSG00000166170, ENSG00000160113, ENSG00000163041, ENSG00000277586, ENSG00000137312 45 912 7047 0.8585526315789473 1.0 0.9999226570154369 99.99999999999326
Annotation Cluster 42 Enrichment Score: 0.18213571283200283
Category Term Count % PValue Genes List Total Pop Hits Pop Total Fold Enrichment Bonferroni Benjamini FDR
GOTERM_BP_FAT GO:0043161~proteasome-mediated ubiquitin-dependent protein catabolic process 3 3.79746835443038 0.4766451242161844 ENSG00000166170, ENSG00000145428, ENSG00000051108 45 255 7047 1.8423529411764707 1.0 0.9951046996982639 99.99784911521432
GOTERM_BP_FAT GO:0010498~proteasomal protein catabolic process 3 3.79746835443038 0.5111583042836274 ENSG00000166170, ENSG00000145428, ENSG00000051108 45 272 7047 1.727205882352941 1.0 0.996085531610427 99.99930680580695
GOTERM_BP_FAT GO:0030163~protein catabolic process 4 5.063291139240507 0.6061764907835022 ENSG00000166170, ENSG00000028528, ENSG00000145428, ENSG00000051108 45 495 7047 1.2654545454545454 1.0 0.9977666422033136 99.999980819089
GOTERM_BP_FAT GO:0006511~ubiquitin-dependent protein catabolic process 3 3.79746835443038 0.6948805135235678 ENSG00000166170, ENSG00000145428, ENSG00000051108 45 380 7047 1.2363157894736843 1.0 0.9990667728116148 99.99999972247686
GOTERM_BP_FAT GO:0019941~modification-dependent protein catabolic process 3 3.79746835443038 0.6976943436621287 ENSG00000166170, ENSG00000145428, ENSG00000051108 45 382 7047 1.2298429319371729 1.0 0.9990914252519464 99.99999976203404
GOTERM_BP_FAT GO:0043632~modification-dependent macromolecule catabolic process 3 3.79746835443038 0.7046382971643133 ENSG00000166170, ENSG00000145428, ENSG00000051108 45 387 7047 1.213953488372093 1.0 0.9991615008655106 99.99999983818914
GOTERM_BP_FAT GO:0051603~proteolysis involved in cellular protein catabolic process 3 3.79746835443038 0.7544799527212007 ENSG00000166170, ENSG00000145428, ENSG00000051108 45 426 7047 1.1028169014084508 1.0 0.9995102240283612 99.99999999247092
GOTERM_BP_FAT GO:0044257~cellular protein catabolic process 3 3.79746835443038 0.775010504741986 ENSG00000166170, ENSG00000145428, ENSG00000051108 45 444 7047 1.058108108108108 1.0 0.999667143355364 99.99999999823285
GOTERM_BP_FAT GO:0044265~cellular macromolecule catabolic process 4 5.063291139240507 0.7779148239974352 ENSG00000166170, ENSG00000122406, ENSG00000145428, ENSG00000051108 45 642 7047 0.9757009345794393 1.0 0.9996710625906791 99.99999999857565
Annotation Cluster 43 Enrichment Score: 0.17862075441776928
Category Term Count % PValue Genes List Total Pop Hits Pop Total Fold Enrichment Bonferroni Benjamini FDR
GOTERM_BP_FAT GO:0030334~regulation of cell migration 3 3.79746835443038 0.5051711113524984 ENSG00000154803, ENSG00000163686, ENSG00000151694 45 269 7047 1.7464684014869887 1.0 0.9959382919442883 99.99915159228959
GOTERM_BP_FAT GO:2000145~regulation of cell motility 3 3.79746835443038 0.5517771635121858 ENSG00000154803, ENSG00000163686, ENSG00000151694 45 293 7047 1.6034129692832764 1.0 0.9972000486770021 99.99983573599359
GOTERM_BP_FAT GO:0040012~regulation of locomotion 3 3.79746835443038 0.57030460627987 ENSG00000154803, ENSG00000163686, ENSG00000151694 45 303 7047 1.5504950495049505 1.0 0.9975452922170388 99.99991848284954
GOTERM_BP_FAT GO:0051270~regulation of cellular component movement 3 3.79746835443038 0.5847402635883312 ENSG00000154803, ENSG00000163686, ENSG00000151694 45 311 7047 1.5106109324758843 1.0 0.9975081551345079 99.99995377019185
GOTERM_BP_FAT GO:0040011~locomotion 4 5.063291139240507 0.7152057529159215 ENSG00000154803, ENSG00000163686, ENSG00000277586, ENSG00000151694 45 581 7047 1.0781411359724613 1.0 0.9992196474522645 99.99999991161471
GOTERM_BP_FAT GO:0016477~cell migration 3 3.79746835443038 0.7940718859908907 ENSG00000154803, ENSG00000163686, ENSG00000151694 45 462 7047 1.016883116883117 1.0 0.9997733582807018 99.99999999959343
GOTERM_BP_FAT GO:0048870~cell motility 3 3.79746835443038 0.8399153507298225 ENSG00000154803, ENSG00000163686, ENSG00000151694 45 512 7047 0.917578125 1.0 0.9999220344523735 99.99999999999378
GOTERM_BP_FAT GO:0051674~localization of cell 3 3.79746835443038 0.8399153507298225 ENSG00000154803, ENSG00000163686, ENSG00000151694 45 512 7047 0.917578125 1.0 0.9999220344523735 99.99999999999378
Annotation Cluster 44 Enrichment Score: 0.1773398458565736
Category Term Count % PValue Genes List Total Pop Hits Pop Total Fold Enrichment Bonferroni Benjamini FDR
GOTERM_BP_FAT GO:0048858~cell projection morphogenesis 3 3.79746835443038 0.6259658248428108 ENSG00000028528, ENSG00000277586, ENSG00000137312 45 335 7047 1.4023880597014924 1.0 0.9981694472616919 99.99999184850869
GOTERM_BP_FAT GO:0032990~cell part morphogenesis 3 3.79746835443038 0.6438151752663267 ENSG00000028528, ENSG00000277586, ENSG00000137312 45 346 7047 1.3578034682080924 1.0 0.998419068015944 99.99999637951446
GOTERM_BP_FAT GO:0000902~cell morphogenesis 4 5.063291139240507 0.662450686631107 ENSG00000124659, ENSG00000028528, ENSG00000277586, ENSG00000137312 45 537 7047 1.1664804469273744 1.0 0.9986647476281729 99.99999851610667
GOTERM_BP_FAT GO:0030030~cell projection organization 4 5.063291139240507 0.692018211694907 ENSG00000166170, ENSG00000028528, ENSG00000277586, ENSG00000137312 45 561 7047 1.116577540106952 1.0 0.9990408384027709 99.99999967595518
GOTERM_BP_FAT GO:0032989~cellular component morphogenesis 4 5.063291139240507 0.7026157162872928 ENSG00000124659, ENSG00000028528, ENSG00000277586, ENSG00000137312 45 570 7047 1.0989473684210527 1.0 0.9991513646487095 99.99999981878219
Annotation Cluster 45 Enrichment Score: 0.17498153475444514
Category Term Count % PValue Genes List Total Pop Hits Pop Total Fold Enrichment Bonferroni Benjamini FDR
GOTERM_BP_FAT GO:0000226~microtubule cytoskeleton organization 3 3.79746835443038 0.42346057415742944 ENSG00000126216, ENSG00000163635, ENSG00000277586 45 230 7047 2.042608695652174 1.0 0.9942027133032847 99.98927811751359
GOTERM_BP_FAT GO:0007017~microtubule-based process 3 3.79746835443038 0.593586901521433 ENSG00000126216, ENSG00000163635, ENSG00000277586 45 316 7047 1.4867088607594936 1.0 0.9974638557587332 99.99996766322555
GOTERM_BP_FAT GO:0007010~cytoskeleton organization 3 3.79746835443038 0.8692009462814522 ENSG00000126216, ENSG00000163635, ENSG00000277586 45 551 7047 0.8526315789473684 1.0 0.9999682795609998 99.99999999999977
GOTERM_BP_FAT GO:1902589~single-organism organelle organization 4 5.063291139240507 0.9133902671150572 ENSG00000126216, ENSG00000163635, ENSG00000277586, ENSG00000102383 45 849 7047 0.737809187279152 1.0 0.9999952062093619 100.0
Annotation Cluster 46 Enrichment Score: 0.14043667482990652
Category Term Count % PValue Genes List Total Pop Hits Pop Total Fold Enrichment Bonferroni Benjamini FDR
GOTERM_CC_FAT GO:0005774~vacuolar membrane 3 3.79746835443038 0.5852780546863281 ENSG00000028528, ENSG00000137312, ENSG00000163472 41 316 6510 1.5074096943501079 1.0 0.9952817774966063 99.99855587007765
GOTERM_CC_FAT GO:0044437~vacuolar part 3 3.79746835443038 0.666632100986055 ENSG00000028528, ENSG00000137312, ENSG00000163472 41 366 6510 1.3014794082367052 1.0 0.9984958227363514 99.99990906724517
GOTERM_CC_FAT GO:0005773~vacuole 4 5.063291139240507 0.746970760829723 ENSG00000028528, ENSG00000154803, ENSG00000137312, ENSG00000163472 41 619 6510 1.0260451554434769 1.0 0.9992067701433119 99.99999723132923
GOTERM_BP_FAT GO:0016192~vesicle-mediated transport 3 3.79746835443038 0.9412418640682246 ENSG00000028528, ENSG00000137312, ENSG00000163472 45 698 7047 0.6730659025787965 1.0 0.9999992080815993 100.0
Annotation Cluster 47 Enrichment Score: 0.12636082389972145
Category Term Count % PValue Genes List Total Pop Hits Pop Total Fold Enrichment Bonferroni Benjamini FDR
GOTERM_BP_FAT GO:0043066~negative regulation of apoptotic process 3 3.79746835443038 0.7311394955232254 ENSG00000166170, ENSG00000277586, ENSG00000051108 45 407 7047 1.1542997542997544 1.0 0.9993165191463063 99.99999996600903
GOTERM_BP_FAT GO:0043069~negative regulation of programmed cell death 3 3.79746835443038 0.7361994337404585 ENSG00000166170, ENSG00000277586, ENSG00000051108 45 411 7047 1.143065693430657 1.0 0.999350274918232 99.99999997520239
GOTERM_BP_FAT GO:0060548~negative regulation of cell death 3 3.79746835443038 0.7761073644972895 ENSG00000166170, ENSG00000277586, ENSG00000051108 45 445 7047 1.0557303370786515 1.0 0.9996662553045399 99.99999999837054
Annotation Cluster 48 Enrichment Score: 0.049635499493318705
Category Term Count % PValue Genes List Total Pop Hits Pop Total Fold Enrichment Bonferroni Benjamini FDR
GOTERM_MF_FAT GO:0046872~metal ion binding 9 11.39240506329114 0.8803449675130328 ENSG00000168530, ENSG00000272325, ENSG00000160113, ENSG00000145428, ENSG00000151694, ENSG00000102383, ENSG00000187531, ENSG00000092140, ENSG00000170448 43 1675 6524 0.8152169385629989 1.0 0.999999992312369 99.99999999991705
GOTERM_MF_FAT GO:0043169~cation binding 9 11.39240506329114 0.8838371327035119 ENSG00000168530, ENSG00000272325, ENSG00000160113, ENSG00000145428, ENSG00000151694, ENSG00000102383, ENSG00000187531, ENSG00000092140, ENSG00000170448 43 1683 6524 0.8113418729013804 1.0 0.9999999890857804 99.99999999994374
GOTERM_MF_FAT GO:0043167~ion binding 9 11.39240506329114 0.9121544305307375 ENSG00000168530, ENSG00000272325, ENSG00000160113, ENSG00000145428, ENSG00000151694, ENSG00000102383, ENSG00000187531, ENSG00000092140, ENSG00000170448 43 1756 6524 0.777612968162314 1.0 0.9999999980694153 99.99999999999855
Annotation Cluster 49 Enrichment Score: 0.0022939541347337064
Category Term Count % PValue Genes List Total Pop Hits Pop Total Fold Enrichment Bonferroni Benjamini FDR
GOTERM_MF_FAT GO:0000166~nucleotide binding 4 5.063291139240507 0.9940551432017453 ENSG00000166170, ENSG00000106617, ENSG00000104325, ENSG00000187531 43 1291 6524 0.47008808747500586 1.0 1.0 100.0
GOTERM_MF_FAT GO:1901265~nucleoside phosphate binding 4 5.063291139240507 0.9940925381123681 ENSG00000166170, ENSG00000106617, ENSG00000104325, ENSG00000187531 43 1292 6524 0.46972424220606235 1.0 0.9999999999999999 100.0
GOTERM_MF_FAT GO:0036094~small molecule binding 4 5.063291139240507 0.9960493285060182 ENSG00000166170, ENSG00000106617, ENSG00000104325, ENSG00000187531 43 1355 6524 0.44788466489316053 1.0 1.0 100.0

## Sheet: Spearman anticorrelation
Annotation Cluster 1 Enrichment Score: 3.555327256705552
Category Term Count % PValue Genes List Total Pop Hits Pop Total Fold Enrichment Bonferroni Benjamini FDR
GOTERM_MF_FAT GO:0035639~purine ribonucleoside triphosphate binding 15 21.73913043478261 1.0020791620469016E-4 ENSG00000119684, ENSG00000138778, ENSG00000054179, ENSG00000110422, ENSG00000134815, ENSG00000068366, ENSG00000167552, ENSG00000163349, ENSG00000100664, ENSG00000178814, ENSG00000136271, ENSG00000162396, ENSG00000143153, ENSG00000004700, ENSG00000100345 34 954 6524 3.0170181280059194 0.0…
GOTERM_MF_FAT GO:0032550~purine ribonucleoside binding 15 21.73913043478261 1.0744902882623179E-4 ENSG00000119684, ENSG00000138778, ENSG00000054179, ENSG00000110422, ENSG00000134815, ENSG00000068366, ENSG00000167552, ENSG00000163349, ENSG00000100664, ENSG00000178814, ENSG00000136271, ENSG00000162396, ENSG00000143153, ENSG00000004700, ENSG00000100345 34 960 6524 2.9981617647058822 0.02441169912364…
GOTERM_MF_FAT GO:0001883~purine nucleoside binding 15 21.73913043478261 1.0869972031768764E-4 ENSG00000119684, ENSG00000138778, ENSG00000054179, ENSG00000110422, ENSG00000134815, ENSG00000068366, ENSG00000167552, ENSG00000163349, ENSG00000100664, ENSG00000178814, ENSG00000136271, ENSG00000162396, ENSG00000143153, ENSG00000004700, ENSG00000100345 34 961 6524 2.995041929362796 0.02469232588489212 0…
GOTERM_MF_FAT GO:0032549~ribonucleoside binding 15 21.73913043478261 1.0869972031768764E-4 ENSG00000119684, ENSG00000138778, ENSG00000054179, ENSG00000110422, ENSG00000134815, ENSG00000068366, ENSG00000167552, ENSG00000163349, ENSG00000100664, ENSG00000178814, ENSG00000136271, ENSG00000162396, ENSG00000143153, ENSG00000004700, ENSG00000100345 34 961 6524 2.995041929362796 0.02469232588489212 0.00…
GOTERM_MF_FAT GO:0001882~nucleoside binding 15 21.73913043478261 1.1252916904161768E-4 ENSG00000119684, ENSG00000138778, ENSG00000054179, ENSG00000110422, ENSG00000134815, ENSG00000068366, ENSG00000167552, ENSG00000163349, ENSG00000100664, ENSG00000178814, ENSG00000136271, ENSG00000162396, ENSG00000143153, ENSG00000004700, ENSG00000100345 34 964 6524 2.98572125945814 0.025551067507745495 0.006449…
GOTERM_MF_FAT GO:0032555~purine ribonucleotide binding 15 21.73913043478261 1.1383182084413958E-4 ENSG00000119684, ENSG00000138778, ENSG00000054179, ENSG00000110422, ENSG00000134815, ENSG00000068366, ENSG00000167552, ENSG00000163349, ENSG00000100664, ENSG00000178814, ENSG00000136271, ENSG00000162396, ENSG00000143153, ENSG00000004700, ENSG00000100345 34 965 6524 2.9826272477903077 0.02584301137470…
GOTERM_MF_FAT GO:0032553~ribonucleotide binding 15 21.73913043478261 1.261671253856032E-4 ENSG00000119684, ENSG00000138778, ENSG00000054179, ENSG00000110422, ENSG00000134815, ENSG00000068366, ENSG00000167552, ENSG00000163349, ENSG00000100664, ENSG00000178814, ENSG00000136271, ENSG00000162396, ENSG00000143153, ENSG00000004700, ENSG00000100345 34 974 6524 2.955067037081773 0.028603225536785404 0.00…
GOTERM_MF_FAT GO:0017076~purine nucleotide binding 15 21.73913043478261 1.2906301154365243E-4 ENSG00000119684, ENSG00000138778, ENSG00000054179, ENSG00000110422, ENSG00000134815, ENSG00000068366, ENSG00000167552, ENSG00000163349, ENSG00000100664, ENSG00000178814, ENSG00000136271, ENSG00000162396, ENSG00000143153, ENSG00000004700, ENSG00000100345 34 976 6524 2.9490115718418513 0.029250095167020596…
GOTERM_MF_FAT GO:0005524~ATP binding 13 18.84057971014493 2.4175258248163261E-4 ENSG00000119684, ENSG00000178814, ENSG00000138778, ENSG00000054179, ENSG00000110422, ENSG00000136271, ENSG00000143153, ENSG00000162396, ENSG00000134815, ENSG00000068366, ENSG00000163349, ENSG00000100345, ENSG00000004700 34 776 6524 3.214523953911461 0.05409185802378558 0.006159818509288262 0.30949445355330507
GOTERM_MF_FAT GO:0032559~adenyl ribonucleotide binding 13 18.84057971014493 2.797711520141024E-4 ENSG00000119684, ENSG00000178814, ENSG00000138778, ENSG00000054179, ENSG00000110422, ENSG00000136271, ENSG00000143153, ENSG00000162396, ENSG00000134815, ENSG00000068366, ENSG00000163349, ENSG00000100345, ENSG00000004700 34 788 6524 3.1655718124813377 0.06232921579579631 0.006414972433809174 0.35808582…
GOTERM_MF_FAT GO:0030554~adenyl nucleotide binding 13 18.84057971014493 3.115685332895631E-4 ENSG00000119684, ENSG00000178814, ENSG00000138778, ENSG00000054179, ENSG00000110422, ENSG00000136271, ENSG00000143153, ENSG00000162396, ENSG00000134815, ENSG00000068366, ENSG00000163349, ENSG00000100345, ENSG00000004700 34 797 6524 3.1298250793416487 0.0691637735283056 0.006494449182795514 0.3987091489926…
GOTERM_MF_FAT GO:0097367~carbohydrate derivative binding 15 21.73913043478261 3.5841379485704577E-4 ENSG00000119684, ENSG00000138778, ENSG00000054179, ENSG00000110422, ENSG00000134815, ENSG00000068366, ENSG00000167552, ENSG00000163349, ENSG00000100664, ENSG00000178814, ENSG00000136271, ENSG00000162396, ENSG00000143153, ENSG00000004700, ENSG00000100345 34 1072 6524 2.6849209833187 0.07914247373234…
GOTERM_MF_FAT GO:0000166~nucleotide binding 15 21.73913043478261 0.0024356894438650875 ENSG00000119684, ENSG00000138778, ENSG00000054179, ENSG00000110422, ENSG00000134815, ENSG00000068366, ENSG00000167552, ENSG00000163349, ENSG00000100664, ENSG00000178814, ENSG00000136271, ENSG00000162396, ENSG00000143153, ENSG00000004700, ENSG00000100345 34 1291 6524 2.229461885451314 0.4293001869372346 0.036702…
GOTERM_MF_FAT GO:1901265~nucleoside phosphate binding 15 21.73913043478261 0.0024543854915620063 ENSG00000119684, ENSG00000138778, ENSG00000054179, ENSG00000110422, ENSG00000134815, ENSG00000068366, ENSG00000167552, ENSG00000163349, ENSG00000100664, ENSG00000178814, ENSG00000136271, ENSG00000162396, ENSG00000143153, ENSG00000004700, ENSG00000100345 34 1292 6524 2.2277362957566926 0.43175496839921…
GOTERM_MF_FAT GO:0036094~small molecule binding 15 21.73913043478261 0.0039045943734846576 ENSG00000119684, ENSG00000138778, ENSG00000054179, ENSG00000110422, ENSG00000134815, ENSG00000068366, ENSG00000167552, ENSG00000163349, ENSG00000100664, ENSG00000178814, ENSG00000136271, ENSG00000162396, ENSG00000143153, ENSG00000004700, ENSG00000100345 34 1355 6524 2.12415888864771 0.593354937677385 0.0515…
Annotation Cluster 2 Enrichment Score: 3.502268089260277
Category Term Count % PValue Genes List Total Pop Hits Pop Total Fold Enrichment Bonferroni Benjamini FDR
GOTERM_MF_FAT GO:0017111~nucleoside-triphosphatase activity 10 14.492753623188406 2.0764166254806058E-4 ENSG00000119684, ENSG00000138778, ENSG00000054179, ENSG00000136271, ENSG00000143153, ENSG00000134815, ENSG00000167552, ENSG00000100664, ENSG00000100345, ENSG00000004700 34 432 6524 4.441721132897604 0.04663985614257238 0.005952530732034056 0.26587883991375794
GOTERM_MF_FAT GO:0016462~pyrophosphatase activity 10 14.492753623188406 3.613025680806231E-4 ENSG00000119684, ENSG00000138778, ENSG00000054179, ENSG00000136271, ENSG00000143153, ENSG00000134815, ENSG00000167552, ENSG00000100664, ENSG00000100345, ENSG00000004700 34 465 6524 4.126502213788742 0.07975432479692657 0.006373036760768613 0.4622171549720555
GOTERM_MF_FAT GO:0016817~hydrolase activity, acting on acid anhydrides 10 14.492753623188406 3.613025680806231E-4 ENSG00000119684, ENSG00000138778, ENSG00000054179, ENSG00000136271, ENSG00000143153, ENSG00000134815, ENSG00000167552, ENSG00000100664, ENSG00000100345, ENSG00000004700 34 465 6524 4.126502213788742 0.07975432479692657 0.006373036760768613 0.4622171549720555
GOTERM_MF_FAT GO:0016818~hydrolase activity, acting on acid anhydrides, in phosphorus-containing anhydrides 10 14.492753623188406 3.613025680806231E-4 ENSG00000119684, ENSG00000138778, ENSG00000054179, ENSG00000136271, ENSG00000143153, ENSG00000134815, ENSG00000167552, ENSG00000100664, ENSG00000100345, ENSG00000004700 34 465 6524 4.126502213788742 0.07975432479692657 0.006373036760768613 0.462217…
Annotation Cluster 3 Enrichment Score: 1.4962057754953184
Category Term Count % PValue Genes List Total Pop Hits Pop Total Fold Enrichment Bonferroni Benjamini FDR
GOTERM_CC_FAT GO:0016605~PML body 4 5.797101449275362 0.004916104570121445 ENSG00000221926, ENSG00000110422, ENSG00000159208, ENSG00000163349 33 71 6510 11.113956466069142 0.641229187451544 0.641229187451544 6.027386417081981
GOTERM_CC_FAT GO:0016604~nuclear body 5 7.246376811594203 0.029199358497090436 ENSG00000174231, ENSG00000221926, ENSG00000110422, ENSG00000159208, ENSG00000163349 33 241 6510 4.0927951716333455 0.9978959727254296 0.7858279264920355 31.189775157348652
GOTERM_CC_FAT GO:0044451~nucleoplasm part 5 7.246376811594203 0.22614565666924713 ENSG00000174231, ENSG00000221926, ENSG00000110422, ENSG00000159208, ENSG00000163349 33 498 6510 1.9806498722161374 1.0 0.9395896280350822 96.05996938779693
Annotation Cluster 4 Enrichment Score: 1.476179638884338
Category Term Count % PValue Genes List Total Pop Hits Pop Total Fold Enrichment Bonferroni Benjamini FDR
GOTERM_CC_FAT GO:0044432~endoplasmic reticulum part 8 11.594202898550725 0.021080263350697376 ENSG00000144959, ENSG00000054179, ENSG00000118308, ENSG00000130714, ENSG00000068366, ENSG00000101577, ENSG00000166794, ENSG00000054654 33 585 6510 2.6977466977466977 0.9881042010261574 0.7717217477552712 23.567203649595058
GOTERM_CC_FAT GO:0005789~endoplasmic reticulum membrane 7 10.144927536231885 0.040278699591683786 ENSG00000144959, ENSG00000054179, ENSG00000118308, ENSG00000130714, ENSG00000068366, ENSG00000101577, ENSG00000054654 33 526 6510 2.6253024541997925 0.9998067195932336 0.8191837049750978 40.46518030762179
GOTERM_CC_FAT GO:0042175~nuclear outer membrane-endoplasmic reticulum membrane network 7 10.144927536231885 0.04390455811077654 ENSG00000144959, ENSG00000054179, ENSG00000118308, ENSG00000130714, ENSG00000068366, ENSG00000101577, ENSG00000054654 33 537 6510 2.5715253089554766 0.999912045203426 0.789116182501457 43.24104942355012
Annotation Cluster 5 Enrichment Score: 1.2505865274488752
Category Term Count % PValue Genes List Total Pop Hits Pop Total Fold Enrichment Bonferroni Benjamini FDR
GOTERM_MF_FAT GO:0008026~ATP-dependent helicase activity 3 4.3478260869565215 0.04352377391926781 ENSG00000136271, ENSG00000134815, ENSG00000004700 34 66 6524 8.72192513368984 0.9999641027357943 0.4005498577736514 43.47573639982558
GOTERM_MF_FAT GO:0070035~purine NTP-dependent helicase activity 3 4.3478260869565215 0.04352377391926781 ENSG00000136271, ENSG00000134815, ENSG00000004700 34 66 6524 8.72192513368984 0.9999641027357943 0.4005498577736514 43.47573639982558
GOTERM_MF_FAT GO:0004386~helicase activity 3 4.3478260869565215 0.09349477185777245 ENSG00000136271, ENSG00000134815, ENSG00000004700 34 102 6524 5.6435986159169556 0.9999999998432628 0.5946717429691515 71.59010624052242
Annotation Cluster 6 Enrichment Score: 0.8492193364502313
Category Term Count % PValue Genes List Total Pop Hits Pop Total Fold Enrichment Bonferroni Benjamini FDR
GOTERM_CC_FAT GO:0005912~adherens junction 5 7.246376811594203 0.12099013673548141 ENSG00000197694, ENSG00000166794, ENSG00000100664, ENSG00000054654, ENSG00000100345 33 389 6510 2.5356391680299137 0.9999999999977577 0.9492269452653413 80.34318883071285
GOTERM_CC_FAT GO:0070161~anchoring junction 5 7.246376811594203 0.13039146170464233 ENSG00000197694, ENSG00000166794, ENSG00000100664, ENSG00000054654, ENSG00000100345 33 400 6510 2.465909090909091 0.9999999999997605 0.9287691497741266 82.83656258344656
GOTERM_CC_FAT GO:0030054~cell junction 6 8.695652173913043 0.17961511027322025 ENSG00000197694, ENSG00000143153, ENSG00000166794, ENSG00000100664, ENSG00000054654, ENSG00000100345 33 615 6510 1.9246119733924614 1.0 0.9472104471795659 91.7703434566478
Annotation Cluster 7 Enrichment Score: 0.8451690722342616
Category Term Count % PValue Genes List Total Pop Hits Pop Total Fold Enrichment Bonferroni Benjamini FDR
GOTERM_BP_FAT GO:0030168~platelet activation 3 4.3478260869565215 0.033592274826360125 ENSG00000117400, ENSG00000054179, ENSG00000100345 35 60 7047 10.067142857142857 1.0 0.9999999975699899 42.31282620973421
GOTERM_BP_FAT GO:0007596~blood coagulation 3 4.3478260869565215 0.1229951688280868 ENSG00000117400, ENSG00000054179, ENSG00000100345 35 126 7047 4.793877551020408 1.0 0.999999955612962 87.91295316449268
GOTERM_BP_FAT GO:0050817~coagulation 3 4.3478260869565215 0.12944029779142768 ENSG00000117400, ENSG00000054179, ENSG00000100345 35 130 7047 4.646373626373626 1.0 0.9999995573997538 89.26642516210872
GOTERM_BP_FAT GO:0007599~hemostasis 3 4.3478260869565215 0.12944029779142768 ENSG00000117400, ENSG00000054179, ENSG00000100345 35 130 7047 4.646373626373626 1.0 0.9999995573997538 89.26642516210872
GOTERM_BP_FAT GO:0050878~regulation of body fluid levels 3 4.3478260869565215 0.20455386854014276 ENSG00000117400, ENSG00000054179, ENSG00000100345 35 174 7047 3.4714285714285715 1.0 0.9999996114965085 97.48919522859441
GOTERM_BP_FAT GO:0042060~wound healing 3 4.3478260869565215 0.256488654240008 ENSG00000117400, ENSG00000054179, ENSG00000100345 35 203 7047 2.975510204081633 1.0 0.9999989465931232 99.15335023587262
GOTERM_BP_FAT GO:0009611~response to wounding 3 4.3478260869565215 0.3339443989157638 ENSG00000117400, ENSG00000054179, ENSG00000100345 35 246 7047 2.4554006968641118 1.0 0.9999990594061343 99.85596024557918
Annotation Cluster 8 Enrichment Score: 0.7708267532714452
Category Term Count % PValue Genes List Total Pop Hits Pop Total Fold Enrichment Bonferroni Benjamini FDR
GOTERM_BP_FAT GO:0030182~neuron differentiation 6 8.695652173913043 0.09121823060375027 ENSG00000007062, ENSG00000130559, ENSG00000197694, ENSG00000136271, ENSG00000068366, ENSG00000163349 35 503 7047 2.4017040613462086 1.0 0.9999998711071024 78.56166336254886
GOTERM_BP_FAT GO:0048699~generation of neurons 6 8.695652173913043 0.12937246343339487 ENSG00000007062, ENSG00000130559, ENSG00000197694, ENSG00000136271, ENSG00000068366, ENSG00000163349 35 561 7047 2.153399541634836 1.0 0.9999998965950013 89.25295159749828
GOTERM_BP_FAT GO:0022008~neurogenesis 6 8.695652173913043 0.15400095072835945 ENSG00000007062, ENSG00000130559, ENSG00000197694, ENSG00000136271, ENSG00000068366, ENSG00000163349 35 594 7047 2.033766233766234 1.0 0.9999996737345078 93.22919986515734
GOTERM_BP_FAT GO:0007399~nervous system development 6 8.695652173913043 0.45419891594236295 ENSG00000007062, ENSG00000130559, ENSG00000197694, ENSG00000136271, ENSG00000068366, ENSG00000163349 35 912 7047 1.3246240601503758 1.0 0.9999977805801329 99.99416286875702
Annotation Cluster 9 Enrichment Score: 0.7365243425144111
Category Term Count % PValue Genes List Total Pop Hits Pop Total Fold Enrichment Bonferroni Benjamini FDR
GOTERM_BP_FAT GO:0051656~establishment of organelle localization 4 5.797101449275362 0.08486748701393171 ENSG00000138778, ENSG00000118308, ENSG00000054654, ENSG00000100345 35 216 7047 3.7285714285714286 1.0 0.9999999988608488 76.01806548818728
GOTERM_BP_FAT GO:0051640~organelle localization 4 5.797101449275362 0.12139885589645887 ENSG00000138778, ENSG00000118308, ENSG00000054654, ENSG00000100345 35 253 7047 3.1832862789384526 1.0 0.9999999930372658 87.55382781767406
GOTERM_BP_FAT GO:1902589~single-organism organelle organization 5 7.246376811594203 0.5990609847054987 ENSG00000138778, ENSG00000118308, ENSG00000197694, ENSG00000054654, ENSG00000100345 35 849 7047 1.1857647652700656 1.0 0.9999989642717331 99.9999593108136
Annotation Cluster 10 Enrichment Score: 0.664206099776846
Category Term Count % PValue Genes List Total Pop Hits Pop Total Fold Enrichment Bonferroni Benjamini FDR
GOTERM_BP_FAT GO:0090596~sensory organ morphogenesis 3 4.3478260869565215 0.07224563848154678 ENSG00000007062, ENSG00000179981, ENSG00000163349 35 92 7047 6.5655279503105595 1.0 0.9999999996472804 70.10044993175315
GOTERM_BP_FAT GO:0007423~sensory organ development 3 4.3478260869565215 0.2438731002802272 ENSG00000007062, ENSG00000179981, ENSG00000163349 35 196 7047 3.0817784256559766 1.0 0.9999992558319453 98.88993240323948
GOTERM_BP_FAT GO:0009887~organ morphogenesis 3 4.3478260869565215 0.5773061283580176 ENSG00000007062, ENSG00000179981, ENSG00000163349 35 396 7047 1.5253246753246754 1.0 0.9999986427795383 99.99990473341072
Annotation Cluster 11 Enrichment Score: 0.5969198974308161
Category Term Count % PValue Genes List Total Pop Hits Pop Total Fold Enrichment Bonferroni Benjamini FDR
GOTERM_MF_FAT GO:0098641~cadherin binding involved in cell-cell adhesion 3 4.3478260869565215 0.24583675201959365 ENSG00000197694, ENSG00000100664, ENSG00000100345 34 188 6524 3.0619524405506886 1.0 0.8932977492876458 97.31431673339674
GOTERM_MF_FAT GO:0098632~protein binding involved in cell-cell adhesion 3 4.3478260869565215 0.2515066434373947 ENSG00000197694, ENSG00000100664, ENSG00000100345 34 191 6524 3.0138589467200494 1.0 0.89149719889451 97.56198164467331
GOTERM_MF_FAT GO:0098631~protein binding involved in cell adhesion 3 4.3478260869565215 0.2515066434373947 ENSG00000197694, ENSG00000100664, ENSG00000100345 34 191 6524 3.0138589467200494 1.0 0.89149719889451 97.56198164467331
GOTERM_CC_FAT GO:0005913~cell-cell adherens junction 3 4.3478260869565215 0.26337507869483423 ENSG00000197694, ENSG00000100664, ENSG00000100345 33 203 6510 2.9153605015673985 1.0 0.9515708020828849 97.88461645831089
Annotation Cluster 12 Enrichment Score: 0.5815976345825192
Category Term Count % PValue Genes List Total Pop Hits Pop Total Fold Enrichment Bonferroni Benjamini FDR
GOTERM_CC_FAT GO:0031988~membrane-bounded vesicle 12 17.391304347826086 0.17701724485144021 ENSG00000006007, ENSG00000007062, ENSG00000054179, ENSG00000130714, ENSG00000197694, ENSG00000143153, ENSG00000068366, ENSG00000167552, ENSG00000166794, ENSG00000123131, ENSG00000054654, ENSG00000100345 33 1674 6510 1.4141414141414144 1.0 0.9557154984259411 91.43549313560439
GOTERM_CC_FAT GO:0070062~extracellular exosome 10 14.492753623188406 0.2071870737996853 ENSG00000007062, ENSG00000054179, ENSG00000197694, ENSG00000143153, ENSG00000068366, ENSG00000167552, ENSG00000166794, ENSG00000123131, ENSG00000054654, ENSG00000100345 33 1356 6510 1.4548136229552158 1.0 0.9600208076036016 94.65317279258377
GOTERM_CC_FAT GO:1903561~extracellular vesicle 10 14.492753623188406 0.21232863064161256 ENSG00000007062, ENSG00000054179, ENSG00000197694, ENSG00000143153, ENSG00000068366, ENSG00000167552, ENSG00000166794, ENSG00000123131, ENSG00000054654, ENSG00000100345 33 1364 6510 1.4462809917355373 1.0 0.9550752387592425 95.07448067594851
GOTERM_CC_FAT GO:0043230~extracellular organelle 10 14.492753623188406 0.21297542726976043 ENSG00000007062, ENSG00000054179, ENSG00000197694, ENSG00000143153, ENSG00000068366, ENSG00000167552, ENSG00000166794, ENSG00000123131, ENSG00000054654, ENSG00000100345 33 1365 6510 1.4452214452214451 1.0 0.9466190665300218 95.12525830820309
GOTERM_CC_FAT GO:0044421~extracellular region part 10 14.492753623188406 0.3925309684387768 ENSG00000007062, ENSG00000054179, ENSG00000197694, ENSG00000143153, ENSG00000068366, ENSG00000167552, ENSG00000166794, ENSG00000123131, ENSG00000054654, ENSG00000100345 33 1610 6510 1.225296442687747 1.0 0.9866992569467088 99.81409953256663
GOTERM_CC_FAT GO:0005576~extracellular region 10 14.492753623188406 0.497535387873254 ENSG00000007062, ENSG00000054179, ENSG00000197694, ENSG00000143153, ENSG00000068366, ENSG00000167552, ENSG00000166794, ENSG00000123131, ENSG00000054654, ENSG00000100345 33 1742 6510 1.1324496399123265 1.0 0.9939793870042578 99.98303257076218
Annotation Cluster 13 Enrichment Score: 0.5532155649740028
Category Term Count % PValue Genes List Total Pop Hits Pop Total Fold Enrichment Bonferroni Benjamini FDR
GOTERM_BP_FAT GO:0044702~single organism reproductive process 5 7.246376811594203 0.24085119600764768 ENSG00000119684, ENSG00000118308, ENSG00000068366, ENSG00000123131, ENSG00000100345 35 521 7047 1.9322731011790513 1.0 0.9999997580153279 98.81630835674478
GOTERM_BP_FAT GO:0022414~reproductive process 5 7.246376811594203 0.3009528069899024 ENSG00000119684, ENSG00000118308, ENSG00000068366, ENSG00000123131, ENSG00000100345 35 576 7047 1.747767857142857 1.0 0.999998498527144 99.68629424230465
GOTERM_BP_FAT GO:0000003~reproduction 5 7.246376811594203 0.30206895939996536 ENSG00000119684, ENSG00000118308, ENSG00000068366, ENSG00000123131, ENSG00000100345 35 577 7047 1.7447387967318644 1.0 0.9999978456176803 99.69426213054783
Annotation Cluster 14 Enrichment Score: 0.5510197959967308
Category Term Count % PValue Genes List Total Pop Hits Pop Total Fold Enrichment Bonferroni Benjamini FDR
GOTERM_CC_FAT GO:0005924~cell-substrate adherens junction 3 4.3478260869565215 0.2799544558080933 ENSG00000166794, ENSG00000054654, ENSG00000100345 33 212 6510 2.791595197255575 1.0 0.9551870714307863 98.4126331334359
GOTERM_CC_FAT GO:0005925~focal adhesion 3 4.3478260869565215 0.2799544558080933 ENSG00000166794, ENSG00000054654, ENSG00000100345 33 212 6510 2.791595197255575 1.0 0.9551870714307863 98.4126331334359
GOTERM_CC_FAT GO:0030055~cell-substrate junction 3 4.3478260869565215 0.28363893342170676 ENSG00000166794, ENSG00000054654, ENSG00000100345 33 214 6510 2.765505522514869 1.0 0.951034616555157 98.51210442624317
Annotation Cluster 15 Enrichment Score: 0.5347160811186503
Category Term Count % PValue Genes List Total Pop Hits Pop Total Fold Enrichment Bonferroni Benjamini FDR
GOTERM_BP_FAT GO:0051094~positive regulation of developmental process 5 7.246376811594203 0.15785976331400658 ENSG00000007062, ENSG00000221926, ENSG00000136271, ENSG00000166794, ENSG00000163349 35 438 7047 2.2984344422700587 1.0 0.9999993510124257 93.70966568667227
GOTERM_BP_FAT GO:0051240~positive regulation of multicellular organismal process 5 7.246376811594203 0.24191598520332205 ENSG00000007062, ENSG00000221926, ENSG00000136271, ENSG00000166794, ENSG00000163349 35 522 7047 1.9285714285714286 1.0 0.9999995508866769 98.84275762218341
GOTERM_BP_FAT GO:2000026~regulation of multicellular organismal development 4 5.797101449275362 0.6515019844988105 ENSG00000007062, ENSG00000221926, ENSG00000136271, ENSG00000163349 35 681 7047 1.182630585273757 1.0 0.9999995295057978 99.99999574077604
Annotation Cluster 16 Enrichment Score: 0.5330340952440191
Category Term Count % PValue Genes List Total Pop Hits Pop Total Fold Enrichment Bonferroni Benjamini FDR
GOTERM_BP_FAT GO:0006082~organic acid metabolic process 5 7.246376811594203 0.19538816236496853 ENSG00000213965, ENSG00000162396, ENSG00000068366, ENSG00000101577, ENSG00000123131 35 477 7047 2.1105121293800537 1.0 0.9999996434604562 96.98059176245948
GOTERM_BP_FAT GO:0019752~carboxylic acid metabolic process 4 5.797101449275362 0.35623420722490223 ENSG00000213965, ENSG00000162396, ENSG00000068366, ENSG00000101577 35 439 7047 1.8345590628050765 1.0 0.9999990041554412 99.91673171018887
GOTERM_BP_FAT GO:0043436~oxoacid metabolic process 4 5.797101449275362 0.3616294957949996 ENSG00000213965, ENSG00000162396, ENSG00000068366, ENSG00000101577 35 443 7047 1.8179941954208318 1.0 0.9999988921997732 99.9272836553541
Annotation Cluster 17 Enrichment Score: 0.4795982545914403
Category Term Count % PValue Genes List Total Pop Hits Pop Total Fold Enrichment Bonferroni Benjamini FDR
GOTERM_CC_FAT GO:0005911~cell-cell junction 4 5.797101449275362 0.2181328559986732 ENSG00000197694, ENSG00000143153, ENSG00000100664, ENSG00000100345 33 329 6510 2.398452611218569 1.0 0.9417773429143343 95.51323563428818
GOTERM_BP_FAT GO:0007155~cell adhesion 5 7.246376811594203 0.36982314699619256 ENSG00000117400, ENSG00000197694, ENSG00000143153, ENSG00000100664, ENSG00000100345 35 637 7047 1.5803991926440906 1.0 0.9999984885369784 99.94093856413411
GOTERM_BP_FAT GO:0022610~biological adhesion 5 7.246376811594203 0.3709591841031227 ENSG00000117400, ENSG00000197694, ENSG00000143153, ENSG00000100664, ENSG00000100345 35 638 7047 1.5779220779220777 1.0 0.9999980085308464 99.94262964473513
GOTERM_BP_FAT GO:0098609~cell-cell adhesion 4 5.797101449275362 0.4032419242109673 ENSG00000117400, ENSG00000197694, ENSG00000100664, ENSG00000100345 35 474 7047 1.6990958408679928 1.0 0.9999983571562228 99.97543558491661
Annotation Cluster 18 Enrichment Score: 0.43094779979839454
Category Term Count % PValue Genes List Total Pop Hits Pop Total Fold Enrichment Bonferroni Benjamini FDR
GOTERM_BP_FAT GO:0031175~neuron projection development 4 5.797101449275362 0.2283166065295587 ENSG00000130559, ENSG00000197694, ENSG00000136271, ENSG00000068366 35 343 7047 2.348021657642649 1.0 0.999999707690512 98.45919687810937
GOTERM_BP_FAT GO:0030030~cell projection organization 5 7.246376811594203 0.2842934820231172 ENSG00000130559, ENSG00000197694, ENSG00000136271, ENSG00000068366, ENSG00000100345 35 561 7047 1.7944996180290298 1.0 0.9999990522596082 99.54164384439144
GOTERM_BP_FAT GO:0048666~neuron development 4 5.797101449275362 0.29959890029235203 ENSG00000130559, ENSG00000197694, ENSG00000136271, ENSG00000068366 35 397 7047 2.0286433969053617 1.0 0.9999989650439515 99.67636769550214
GOTERM_BP_FAT GO:0048468~cell development 5 7.246376811594203 0.5526776489714261 ENSG00000130559, ENSG00000197694, ENSG00000136271, ENSG00000068366, ENSG00000100345 35 803 7047 1.2536915139654865 1.0 0.9999989164211551 99.99976290657078
GOTERM_BP_FAT GO:0051128~regulation of cellular component organization 6 8.695652173913043 0.651545096950117 ENSG00000138778, ENSG00000130559, ENSG00000197694, ENSG00000136271, ENSG00000068366, ENSG00000100345 35 1125 7047 1.0738285714285714 1.0 0.9999994424793845 99.9999957492514
Annotation Cluster 19 Enrichment Score: 0.42022593219644094
Category Term Count % PValue Genes List Total Pop Hits Pop Total Fold Enrichment Bonferroni Benjamini FDR
GOTERM_CC_FAT GO:0005874~microtubule 3 4.3478260869565215 0.26337507869483423 ENSG00000138778, ENSG00000130559, ENSG00000167552 33 203 6510 2.9153605015673985 1.0 0.9515708020828849 97.88461645831089
GOTERM_CC_FAT GO:0099512~supramolecular fiber 3 4.3478260869565215 0.45642955937394786 ENSG00000138778, ENSG00000130559, ENSG00000167552 33 311 6510 1.902952353113125 1.0 0.9908696091174388 99.9542487190145
GOTERM_CC_FAT GO:0099513~polymeric cytoskeletal fiber 3 4.3478260869565215 0.45642955937394786 ENSG00000138778, ENSG00000130559, ENSG00000167552 33 311 6510 1.902952353113125 1.0 0.9908696091174388 99.9542487190145
Annotation Cluster 20 Enrichment Score: 0.3593748362739404
Category Term Count % PValue Genes List Total Pop Hits Pop Total Fold Enrichment Bonferroni Benjamini FDR
GOTERM_BP_FAT GO:0030097~hemopoiesis 3 4.3478260869565215 0.40764700171330254 ENSG00000136802, ENSG00000163349, ENSG00000100345 35 288 7047 2.0973214285714286 1.0 0.9999975886695646 99.97819778742864
GOTERM_BP_FAT GO:0048534~hematopoietic or lymphoid organ development 3 4.3478260869565215 0.43648211480501825 ENSG00000136802, ENSG00000163349, ENSG00000100345 35 305 7047 1.9804215456674474 1.0 0.9999987467501822 99.99023746460551
GOTERM_BP_FAT GO:0002520~immune system development 3 4.3478260869565215 0.4694883131277505 ENSG00000136802, ENSG00000163349, ENSG00000100345 35 325 7047 1.8585494505494504 1.0 0.9999980396370304 99.99630570175135
Annotation Cluster 21 Enrichment Score: 0.29419589957432524
Category Term Count % PValue Genes List Total Pop Hits Pop Total Fold Enrichment Bonferroni Benjamini FDR
GOTERM_BP_FAT GO:0043043~peptide biosynthetic process 4 5.797101449275362 0.3764436948532798 ENSG00000178814, ENSG00000103707, ENSG00000162396, ENSG00000100664 35 454 7047 1.7739458779106356 1.0 0.9999971050356179 99.95017400001018
GOTERM_BP_FAT GO:0043604~amide biosynthetic process 4 5.797101449275362 0.4258155954623929 ENSG00000178814, ENSG00000103707, ENSG00000162396, ENSG00000100664 35 491 7047 1.6402676752982253 1.0 0.9999985138742675 99.98679684630179
GOTERM_BP_FAT GO:0006518~peptide metabolic process 4 5.797101449275362 0.47784723181528727 ENSG00000178814, ENSG00000103707, ENSG00000162396, ENSG00000100664 35 531 7047 1.5167070217917675 1.0 0.9999982135848872 99.99713923054895
GOTERM_BP_FAT GO:0043603~cellular amide metabolic process 4 5.797101449275362 0.5969428840347786 ENSG00000178814, ENSG00000103707, ENSG00000162396, ENSG00000100664 35 630 7047 1.2783673469387755 1.0 0.9999990636128315 99.99995570846993
GOTERM_BP_FAT GO:1901566~organonitrogen compound biosynthetic process 4 5.797101449275362 0.7393959328572376 ENSG00000178814, ENSG00000103707, ENSG00000162396, ENSG00000100664 35 776 7047 1.0378497790868924 1.0 0.9999997748397241 99.99999996044725
Annotation Cluster 22 Enrichment Score: 0.15506401196854905
Category Term Count % PValue Genes List Total Pop Hits Pop Total Fold Enrichment Bonferroni Benjamini FDR
GOTERM_BP_FAT GO:0016477~cell migration 3 4.3478260869565215 0.6631249131030754 ENSG00000143153, ENSG00000054654, ENSG00000100345 35 462 7047 1.307421150278293 1.0 0.9999993147354332 99.99999753309936
GOTERM_BP_FAT GO:0051674~localization of cell 3 4.3478260869565215 0.7187970894211713 ENSG00000143153, ENSG00000054654, ENSG00000100345 35 512 7047 1.1797433035714286 1.0 0.9999996544546426 99.99999986538135
GOTERM_BP_FAT GO:0048870~cell motility 3 4.3478260869565215 0.7187970894211713 ENSG00000143153, ENSG00000054654, ENSG00000100345 35 512 7047 1.1797433035714286 1.0 0.9999996544546426 99.99999986538135
Annotation Cluster 23 Enrichment Score: 0.1266725356113164
Category Term Count % PValue Genes List Total Pop Hits Pop Total Fold Enrichment Bonferroni Benjamini FDR
GOTERM_BP_FAT GO:0051253~negative regulation of RNA metabolic process 4 5.797101449275362 0.571893277216386 ENSG00000159208, ENSG00000179981, ENSG00000134815, ENSG00000110987 35 608 7047 1.3246240601503758 1.0 0.9999990557270019 99.99988307377957
GOTERM_BP_FAT GO:0045934~negative regulation of nucleobase-containing compound metabolic process 4 5.797101449275362 0.6525211017218114 ENSG00000159208, ENSG00000179981, ENSG00000134815, ENSG00000110987 35 682 7047 1.1808965228320065 1.0 0.9999993653505849 99.99999593694172
GOTERM_BP_FAT GO:0051172~negative regulation of nitrogen compound metabolic process 4 5.797101449275362 0.7385645064158823 ENSG00000159208, ENSG00000179981, ENSG00000134815, ENSG00000110987 35 775 7047 1.039188940092166 1.0 0.9999997992864713 99.99999995836592
GOTERM_BP_FAT GO:0031324~negative regulation of cellular metabolic process 5 7.246376811594203 0.8396290513293376 ENSG00000110422, ENSG00000159208, ENSG00000179981, ENSG00000134815, ENSG00000110987 35 1170 7047 0.8604395604395604 1.0 0.9999999298332624 99.99999999998407
GOTERM_BP_FAT GO:0010605~negative regulation of macromolecule metabolic process 5 7.246376811594203 0.8482605776794548 ENSG00000110422, ENSG00000159208, ENSG00000179981, ENSG00000134815, ENSG00000110987 35 1187 7047 0.8481165001805271 1.0 0.9999999514064057 99.99999999999346
GOTERM_BP_FAT GO:0009892~negative regulation of metabolic process 5 7.246376811594203 0.8852176422491729 ENSG00000110422, ENSG00000159208, ENSG00000179981, ENSG00000134815, ENSG00000110987 35 1270 7047 0.7926884139482564 1.0 0.9999999818460177 99.99999999999993
Annotation Cluster 24 Enrichment Score: 0.12334600202823243
Category Term Count % PValue Genes List Total Pop Hits Pop Total Fold Enrichment Bonferroni Benjamini FDR
GOTERM_BP_FAT GO:0034622~cellular macromolecular complex assembly 4 5.797101449275362 0.5566850072996847 ENSG00000138778, ENSG00000174231, ENSG00000197694, ENSG00000100664 35 595 7047 1.3535654261704682 1.0 0.9999988635444748 99.99979488518971
GOTERM_BP_FAT GO:0065003~macromolecular complex assembly 4 5.797101449275362 0.8348621017616861 ENSG00000138778, ENSG00000174231, ENSG00000197694, ENSG00000100664 35 912 7047 0.8830827067669172 1.0 0.9999999379107364 99.99999999997446
GOTERM_BP_FAT GO:0043933~macromolecular complex subunit organization 5 7.246376811594203 0.9177781669607579 ENSG00000138778, ENSG00000174231, ENSG00000221926, ENSG00000197694, ENSG00000100664 35 1364 7047 0.7380603267700041 1.0 0.9999999960005472 100.0
Annotation Cluster 25 Enrichment Score: 0.12266484346507954
Category Term Count % PValue Genes List Total Pop Hits Pop Total Fold Enrichment Bonferroni Benjamini FDR
GOTERM_MF_FAT GO:0043167~ion binding 9 13.043478260869565 0.698815638720298 ENSG00000006007, ENSG00000144959, ENSG00000130714, ENSG00000221926, ENSG00000197694, ENSG00000179981, ENSG00000213965, ENSG00000143153, ENSG00000135175 34 1756 6524 0.9834516950288088 1.0 0.9995319220051654 99.99997918320243
GOTERM_MF_FAT GO:0046872~metal ion binding 8 11.594202898550725 0.7807831100176059 ENSG00000006007, ENSG00000130714, ENSG00000221926, ENSG00000197694, ENSG00000179981, ENSG00000213965, ENSG00000143153, ENSG00000135175 34 1675 6524 0.9164530289727831 1.0 0.999920066220938 99.99999964540751
GOTERM_MF_FAT GO:0043169~cation binding 8 11.594202898550725 0.7854389679438766 ENSG00000006007, ENSG00000130714, ENSG00000221926, ENSG00000197694, ENSG00000179981, ENSG00000213965, ENSG00000143153, ENSG00000135175 34 1683 6524 0.9120967460067805 1.0 0.9999100246462549 99.99999973072087
Annotation Cluster 26 Enrichment Score: 0.10737697793975293
Category Term Count % PValue Genes List Total Pop Hits Pop Total Fold Enrichment Bonferroni Benjamini FDR
GOTERM_BP_FAT GO:0043085~positive regulation of catalytic activity 4 5.797101449275362 0.6783197205200561 ENSG00000138778, ENSG00000197694, ENSG00000143153, ENSG00000100664 35 708 7047 1.1375302663438258 1.0 0.9999992908301968 99.9999988266387
GOTERM_BP_FAT GO:0044093~positive regulation of molecular function 4 5.797101449275362 0.7828525728315477 ENSG00000138778, ENSG00000197694, ENSG00000143153, ENSG00000100664 35 832 7047 0.9679945054945054 1.0 0.9999999000581906 99.99999999790292
GOTERM_BP_FAT GO:0050790~regulation of catalytic activity 5 7.246376811594203 0.7847799739363952 ENSG00000138778, ENSG00000110422, ENSG00000197694, ENSG00000143153, ENSG00000100664 35 1076 7047 0.9356080722251725 1.0 0.9999998947278644 99.99999999818334
GOTERM_BP_FAT GO:0065009~regulation of molecular function 5 7.246376811594203 0.8925442357136588 ENSG00000138778, ENSG00000110422, ENSG00000197694, ENSG00000143153, ENSG00000100664 35 1289 7047 0.7810041006317189 1.0 0.9999999863645572 99.99999999999997
Annotation Cluster 27 Enrichment Score: 0.08924354201962849
Category Term Count % PValue Genes List Total Pop Hits Pop Total Fold Enrichment Bonferroni Benjamini FDR
GOTERM_BP_FAT GO:0010468~regulation of gene expression 10 14.492753623188406 0.6314042757117052 ENSG00000221926, ENSG00000110422, ENSG00000159208, ENSG00000179981, ENSG00000143153, ENSG00000101577, ENSG00000110987, ENSG00000100664, ENSG00000163349, ENSG00000100345 35 1957 7047 1.02883422147602 1.0 0.9999994876566206 99.9999894956244
GOTERM_BP_FAT GO:0051252~regulation of RNA metabolic process 8 11.594202898550725 0.7023521474124186 ENSG00000221926, ENSG00000110422, ENSG00000159208, ENSG00000179981, ENSG00000134815, ENSG00000101577, ENSG00000110987, ENSG00000163349 35 1631 7047 0.9875799246737321 1.0 0.9999994979924162 99.99999966387124
GOTERM_BP_FAT GO:0006355~regulation of transcription, DNA-templated 7 10.144927536231885 0.7801140493393941 ENSG00000221926, ENSG00000110422, ENSG00000159208, ENSG00000179981, ENSG00000101577, ENSG00000110987, ENSG00000163349 35 1532 7047 0.9199738903394257 1.0 0.99999991515565 99.99999999743407
GOTERM_BP_FAT GO:1903506~regulation of nucleic acid-templated transcription 7 10.144927536231885 0.7864447075265287 ENSG00000221926, ENSG00000110422, ENSG00000159208, ENSG00000179981, ENSG00000101577, ENSG00000110987, ENSG00000163349 35 1543 7047 0.9134154244977317 1.0 0.999999870829379 99.99999999839685
GOTERM_BP_FAT GO:2001141~regulation of RNA biosynthetic process 7 10.144927536231885 0.7915292436232645 ENSG00000221926, ENSG00000110422, ENSG00000159208, ENSG00000179981, ENSG00000101577, ENSG00000110987, ENSG00000163349 35 1552 7047 0.9081185567010309 1.0 0.9999998665506051 99.99999999891236
GOTERM_BP_FAT GO:2000112~regulation of cellular macromolecule biosynthetic process 8 11.594202898550725 0.795174049354704 ENSG00000221926, ENSG00000110422, ENSG00000159208, ENSG00000179981, ENSG00000101577, ENSG00000110987, ENSG00000100664, ENSG00000163349 35 1785 7047 0.9023769507803121 1.0 0.999999871792493 99.99999999918124
GOTERM_BP_FAT GO:0019219~regulation of nucleobase-containing compound metabolic process 8 11.594202898550725 0.8055964293575681 ENSG00000221926, ENSG00000110422, ENSG00000159208, ENSG00000179981, ENSG00000134815, ENSG00000101577, ENSG00000110987, ENSG00000163349 35 1805 7047 0.8923783142065691 1.0 0.9999998850832438 99.99999999964683
GOTERM_BP_FAT GO:0006351~transcription, DNA-templated 7 10.144927536231885 0.806802907278998 ENSG00000221926, ENSG00000110422, ENSG00000159208, ENSG00000179981, ENSG00000101577, ENSG00000110987, ENSG00000163349 35 1580 7047 0.8920253164556963 1.0 0.9999998763894107 99.99999999968051
GOTERM_BP_FAT GO:0010556~regulation of macromolecule biosynthetic process 8 11.594202898550725 0.8180967888007535 ENSG00000221926, ENSG00000110422, ENSG00000159208, ENSG00000179981, ENSG00000101577, ENSG00000110987, ENSG00000100664, ENSG00000163349 35 1830 7047 0.8801873536299765 1.0 0.9999998825218838 99.99999999987887
GOTERM_BP_FAT GO:0097659~nucleic acid-templated transcription 7 10.144927536231885 0.8367954088853352 ENSG00000221926, ENSG00000110422, ENSG00000159208, ENSG00000179981, ENSG00000101577, ENSG00000110987, ENSG00000163349 35 1640 7047 0.859390243902439 1.0 0.9999999364654283 99.99999999997887
GOTERM_BP_FAT GO:0032774~RNA biosynthetic process 7 10.144927536231885 0.8766050748254479 ENSG00000221926, ENSG00000110422, ENSG00000159208, ENSG00000179981, ENSG00000101577, ENSG00000110987, ENSG00000163349 35 1734 7047 0.81280276816609 1.0 0.9999999742934174 99.99999999999977
GOTERM_BP_FAT GO:0034654~nucleobase-containing compound biosynthetic process 7 10.144927536231885 0.9402816221215485 ENSG00000221926, ENSG00000110422, ENSG00000159208, ENSG00000179981, ENSG00000101577, ENSG00000110987, ENSG00000163349 35 1954 7047 0.7212896622313204 1.0 0.9999999996111245 100.0
GOTERM_BP_FAT GO:0018130~heterocycle biosynthetic process 7 10.144927536231885 0.9467022356509996 ENSG00000221926, ENSG00000110422, ENSG00000159208, ENSG00000179981, ENSG00000101577, ENSG00000110987, ENSG00000163349 35 1986 7047 0.7096676737160121 1.0 0.9999999998118941 100.0
GOTERM_BP_FAT GO:0019438~aromatic compound biosynthetic process 7 10.144927536231885 0.9470834053130349 ENSG00000221926, ENSG00000110422, ENSG00000159208, ENSG00000179981, ENSG00000101577, ENSG00000110987, ENSG00000163349 35 1988 7047 0.7089537223340041 1.0 0.9999999997937875 100.0
Annotation Cluster 28 Enrichment Score: 0.0758233602836076
Category Term Count % PValue Genes List Total Pop Hits Pop Total Fold Enrichment Bonferroni Benjamini FDR
GOTERM_BP_FAT GO:0045892~negative regulation of transcription, DNA-templated 3 4.3478260869565215 0.7587297744225696 ENSG00000159208, ENSG00000179981, ENSG00000110987 35 553 7047 1.0922758977008526 1.0 0.9999998721784314 99.99999998856642
GOTERM_BP_FAT GO:1903507~negative regulation of nucleic acid-templated transcription 3 4.3478260869565215 0.7764430513637197 ENSG00000159208, ENSG00000179981, ENSG00000110987 35 573 7047 1.0541510845175768 1.0 0.9999999127917332 99.99999999665022
GOTERM_BP_FAT GO:1902679~negative regulation of RNA biosynthetic process 3 4.3478260869565215 0.7806976522404181 ENSG00000159208, ENSG00000179981, ENSG00000110987 35 578 7047 1.0450321304992587 1.0 0.9999999042355933 99.99999999754155
GOTERM_BP_FAT GO:2000113~negative regulation of cellular macromolecule biosynthetic process 3 4.3478260869565215 0.8577707855234367 ENSG00000159208, ENSG00000179981, ENSG00000110987 35 687 7047 0.8792264504054897 1.0 0.9999999596200767 99.9999999999977
GOTERM_BP_FAT GO:0010558~negative regulation of macromolecule biosynthetic process 3 4.3478260869565215 0.8779147943580661 ENSG00000159208, ENSG00000179981, ENSG00000110987 35 724 7047 0.8342936069455407 1.0 0.999999973342031 99.9999999999998
GOTERM_BP_FAT GO:0031327~negative regulation of cellular biosynthetic process 3 4.3478260869565215 0.8886557843787337 ENSG00000159208, ENSG00000179981, ENSG00000110987 35 746 7047 0.8096897740329376 1.0 0.9999999839490374 99.99999999999996
GOTERM_BP_FAT GO:0009890~negative regulation of biosynthetic process 3 4.3478260869565215 0.8950445725241533 ENSG00000159208, ENSG00000179981, ENSG00000110987 35 760 7047 0.7947744360902256 1.0 0.9999999872105455 99.99999999999997
GOTERM_BP_FAT GO:0010629~negative regulation of gene expression 3 4.3478260869565215 0.8981143915825589 ENSG00000159208, ENSG00000179981, ENSG00000110987 35 767 7047 0.7875209536226485 1.0 0.9999999870443568 99.99999999999999
Annotation Cluster 29 Enrichment Score: 0.014084072072118283
Category Term Count % PValue Genes List Total Pop Hits Pop Total Fold Enrichment Bonferroni Benjamini FDR
GOTERM_BP_FAT GO:0031325~positive regulation of cellular metabolic process 4 5.797101449275362 0.962289506375714 ENSG00000138778, ENSG00000221926, ENSG00000101577, ENSG00000100345 35 1290 7047 0.6243189368770764 1.0 0.9999999999814645 100.0
GOTERM_BP_FAT GO:0010604~positive regulation of macromolecule metabolic process 4 5.797101449275362 0.9668502269372495 ENSG00000138778, ENSG00000221926, ENSG00000101577, ENSG00000100345 35 1320 7047 0.6101298701298701 1.0 0.9999999999917221 100.0
GOTERM_BP_FAT GO:0009893~positive regulation of metabolic process 4 5.797101449275362 0.9751756093717521 ENSG00000138778, ENSG00000221926, ENSG00000101577, ENSG00000100345 35 1386 7047 0.5810760667903525 1.0 0.9999999999983953 100.0

## Sheet: PC1 positive
Annotation Cluster 1 Enrichment Score: 1.404349172856263
Category Term Count % PValue Genes List Total Pop Hits Pop Total Fold Enrichment Bonferroni Benjamini FDR
GOTERM_CC_FAT GO:0000786~nucleosome 4 8.51063829787234 3.3558682804423325E-4 ENSG00000163041, ENSG00000274997, ENSG00000184678, ENSG00000124575 20 48 6510 27.125 0.03398048628468042 0.03398048628468042 0.37391379719770024
GOTERM_CC_FAT GO:0044815~DNA packaging complex 4 8.51063829787234 4.759612773747621E-4 ENSG00000163041, ENSG00000274997, ENSG00000184678, ENSG00000124575 20 54 6510 24.11111111111111 0.04785284545903534 0.02421972015162932 0.5299423230761491
GOTERM_CC_FAT GO:0032993~protein-DNA complex 4 8.51063829787234 0.0026133870478826284 ENSG00000163041, ENSG00000274997, ENSG00000184678, ENSG00000124575 20 97 6510 13.422680412371134 0.2362625603245333 0.08592599092478848 2.8784062754517947
GOTERM_CC_FAT GO:0000790~nuclear chromatin 4 8.51063829787234 0.01306585340440777 ENSG00000163041, ENSG00000274997, ENSG00000184678, ENSG00000124575 20 173 6510 7.526011560693641 0.7419629610527073 0.28727742926320265 13.652500566886294
GOTERM_CC_FAT GO:0000785~chromatin 4 8.51063829787234 0.03510715524877894 ENSG00000163041, ENSG00000274997, ENSG00000184678, ENSG00000124575 20 252 6510 5.166666666666667 0.974803173584386 0.3687981973438701 32.89273189238325
GOTERM_CC_FAT GO:0044454~nuclear chromosome part 4 8.51063829787234 0.04869902017389419 ENSG00000163041, ENSG00000274997, ENSG00000184678, ENSG00000124575 20 287 6510 4.536585365853659 0.9941554882164009 0.43524391961941533 42.719809571976086
GOTERM_CC_FAT GO:0000228~nuclear chromosome 4 8.51063829787234 0.06074519370016839 ENSG00000163041, ENSG00000274997, ENSG00000184678, ENSG00000124575 20 314 6510 4.146496815286624 0.9984271297900352 0.4755920237383565 50.31410048779787
GOTERM_BP_FAT GO:0006325~chromatin organization 4 8.51063829787234 0.14224872525194154 ENSG00000163041, ENSG00000274997, ENSG00000184678, ENSG00000124575 21 466 7047 2.8804414469650523 1.0 0.9999790580872941 91.09918018743511
GOTERM_CC_FAT GO:0044427~chromosomal part 4 8.51063829787234 0.1635350877721437 ENSG00000163041, ENSG00000274997, ENSG00000184678, ENSG00000124575 20 484 6510 2.690082644628099 0.9999999897170911 0.8121424188395956 86.37201936907566
GOTERM_CC_FAT GO:0005694~chromosome 4 8.51063829787234 0.2184453655034319 ENSG00000163041, ENSG00000274997, ENSG00000184678, ENSG00000124575 20 557 6510 2.3375224416517058 0.9999999999905634 0.8794313610374649 93.61282588514396
GOTERM_BP_FAT GO:0051276~chromosome organization 4 8.51063829787234 0.34356836544590985 ENSG00000163041, ENSG00000274997, ENSG00000184678, ENSG00000124575 21 730 7047 1.838747553816047 1.0 0.9998498456604901 99.86879223999145
GOTERM_MF_FAT GO:0003677~DNA binding 4 8.51063829787234 0.5863603658863221 ENSG00000163041, ENSG00000274997, ENSG00000184678, ENSG00000124575 20 1016 6524 1.284251968503937 1.0 0.9999999999981437 99.99745227563162
GOTERM_MF_FAT GO:0003676~nucleic acid binding 4 8.51063829787234 0.9552894525417446 ENSG00000163041, ENSG00000274997, ENSG00000184678, ENSG00000124575 20 1967 6524 0.6633451957295374 1.0 1.0 99.99999999999999
Annotation Cluster 2 Enrichment Score: 1.3708701054992989
Category Term Count % PValue Genes List Total Pop Hits Pop Total Fold Enrichment Bonferroni Benjamini FDR
GOTERM_BP_FAT GO:0006334~nucleosome assembly 3 6.382978723404255 0.02218886658627286 ENSG00000163041, ENSG00000184678, ENSG00000124575 21 82 7047 12.277003484320556 0.9999999997365834 0.9999999997365834 29.795012272793876
GOTERM_BP_FAT GO:0031497~chromatin assembly 3 6.382978723404255 0.02750000414327567 ENSG00000163041, ENSG00000184678, ENSG00000124575 21 92 7047 10.94254658385093 0.9999999999987541 0.9999988837990071 35.57157905060936
GOTERM_BP_FAT GO:0034728~nucleosome organization 3 6.382978723404255 0.030910499592992965 ENSG00000163041, ENSG00000184678, ENSG00000124575 21 98 7047 10.272594752186588 0.9999999999999606 0.9999659669625358 39.0429083736368
GOTERM_BP_FAT GO:0006333~chromatin assembly or disassembly 3 6.382978723404255 0.03509191680326096 ENSG00000163041, ENSG00000184678, ENSG00000124575 21 105 7047 9.587755102040816 0.9999999999999994 0.9998460353995335 43.05991419957195
GOTERM_BP_FAT GO:0006323~DNA packaging 3 6.382978723404255 0.04012644370125996 ENSG00000163041, ENSG00000184678, ENSG00000124575 21 113 7047 8.908975979772439 1.0 0.9996813765132111 47.5674556343479
GOTERM_BP_FAT GO:0065004~protein-DNA complex assembly 3 6.382978723404255 0.0650412167038214 ENSG00000163041, ENSG00000184678, ENSG00000124575 21 148 7047 6.802123552123552 1.0 0.9999836004351588 65.36318461321174
GOTERM_BP_FAT GO:0071824~protein-DNA complex subunit organization 3 6.382978723404255 0.07780575469637485 ENSG00000163041, ENSG00000184678, ENSG00000124575 21 164 7047 6.138501742160278 1.0 0.9999885168515097 72.11190094644566
GOTERM_BP_FAT GO:0071103~DNA conformation change 3 6.382978723404255 0.08028365107909839 ENSG00000163041, ENSG00000184678, ENSG00000124575 21 167 7047 6.028229255774166 1.0 0.9999658041209317 73.27010332516788
Annotation Cluster 3 Enrichment Score: 0.6244407794823092
Category Term Count % PValue Genes List Total Pop Hits Pop Total Fold Enrichment Bonferroni Benjamini FDR
GOTERM_BP_FAT GO:0010558~negative regulation of macromolecule biosynthetic process 5 10.638297872340425 0.1426746775121846 ENSG00000163041, ENSG00000274997, ENSG00000087074, ENSG00000103855, ENSG00000124575 21 724 7047 2.3174822415153904 1.0 0.9999584269684103 91.1686085683364
GOTERM_BP_FAT GO:0031327~negative regulation of cellular biosynthetic process 5 10.638297872340425 0.15446259184929229 ENSG00000163041, ENSG00000274997, ENSG00000087074, ENSG00000103855, ENSG00000124575 21 746 7047 2.2491382612026043 1.0 0.9997378327639836 92.90036762710497
GOTERM_BP_FAT GO:0009890~negative regulation of biosynthetic process 5 10.638297872340425 0.16216946344335476 ENSG00000163041, ENSG00000274997, ENSG00000087074, ENSG00000103855, ENSG00000124575 21 760 7047 2.207706766917293 1.0 0.9996314650884214 93.85469567757174
GOTERM_BP_FAT GO:0045892~negative regulation of transcription, DNA-templated 4 8.51063829787234 0.20380628893506267 ENSG00000163041, ENSG00000274997, ENSG00000087074, ENSG00000124575 21 553 7047 2.427279772668561 1.0 0.9999117138299526 97.24867038058753
GOTERM_BP_FAT GO:1903507~negative regulation of nucleic acid-templated transcription 4 8.51063829787234 0.2188642063221868 ENSG00000163041, ENSG00000274997, ENSG00000087074, ENSG00000124575 21 573 7047 2.3425579655946147 1.0 0.9999394648665291 97.96382767803067
GOTERM_BP_FAT GO:1902679~negative regulation of RNA biosynthetic process 4 8.51063829787234 0.22267123932394656 ENSG00000163041, ENSG00000274997, ENSG00000087074, ENSG00000124575 21 578 7047 2.3222936233316855 1.0 0.9998959595845108 98.1147717623739
GOTERM_BP_FAT GO:0031324~negative regulation of cellular metabolic process 6 12.76595744680851 0.22854387993910544 ENSG00000163041, ENSG00000274997, ENSG00000158615, ENSG00000087074, ENSG00000103855, ENSG00000124575 21 1170 7047 1.7208791208791208 1.0 0.9998893836796091 98.32721090137615
GOTERM_BP_FAT GO:0010605~negative regulation of macromolecule metabolic process 6 12.76595744680851 0.23795030896309416 ENSG00000163041, ENSG00000274997, ENSG00000158615, ENSG00000087074, ENSG00000103855, ENSG00000124575 21 1187 7047 1.6962330003610542 1.0 0.9998189793007075 98.62137771086567
GOTERM_BP_FAT GO:0051253~negative regulation of RNA metabolic process 4 8.51063829787234 0.24582891368857274 ENSG00000163041, ENSG00000274997, ENSG00000087074, ENSG00000124575 21 608 7047 2.2077067669172927 1.0 0.9996380454760887 98.82971800316727
GOTERM_BP_FAT GO:0009892~negative regulation of metabolic process 6 12.76595744680851 0.28561846739876856 ENSG00000163041, ENSG00000274997, ENSG00000158615, ENSG00000087074, ENSG00000103855, ENSG00000124575 21 1270 7047 1.5853768278965128 1.0 0.9998335033861898 99.50205250597827
GOTERM_BP_FAT GO:0045934~negative regulation of nucleobase-containing compound metabolic process 4 8.51063829787234 0.3046753274266001 ENSG00000163041, ENSG00000274997, ENSG00000087074, ENSG00000124575 21 682 7047 1.9681608713866776 1.0 0.9998354293285789 99.67486803263039
GOTERM_BP_FAT GO:2000113~negative regulation of cellular macromolecule biosynthetic process 4 8.51063829787234 0.30871090819160074 ENSG00000163041, ENSG00000274997, ENSG00000087074, ENSG00000124575 21 687 7047 1.9538365564566436 1.0 0.9997839539868782 99.70337598757119
GOTERM_BP_FAT GO:0010629~negative regulation of gene expression 4 8.51063829787234 0.373632194164648 ENSG00000163041, ENSG00000274997, ENSG00000087074, ENSG00000124575 21 767 7047 1.7500465636058855 1.0 0.9998786647995588 99.93734160417132
GOTERM_BP_FAT GO:0051172~negative regulation of nitrogen compound metabolic process 4 8.51063829787234 0.3801234595433987 ENSG00000163041, ENSG00000274997, ENSG00000087074, ENSG00000124575 21 775 7047 1.7319815668202763 1.0 0.9998594440334487 99.94683154808858
Annotation Cluster 4 Enrichment Score: 0.559188530775261
Category Term Count % PValue Genes List Total Pop Hits Pop Total Fold Enrichment Bonferroni Benjamini FDR
GOTERM_BP_FAT GO:0006461~protein complex assembly 5 10.638297872340425 0.14320169402464528 ENSG00000124659, ENSG00000163041, ENSG00000036473, ENSG00000184678, ENSG00000124575 21 725 7047 2.314285714285714 1.0 0.9999247980788143 91.25380802131548
GOTERM_BP_FAT GO:0070271~protein complex biogenesis 5 10.638297872340425 0.1437295610157999 ENSG00000124659, ENSG00000163041, ENSG00000036473, ENSG00000184678, ENSG00000124575 21 726 7047 2.3110979929161743 1.0 0.999873139227684 91.33837282068964
GOTERM_BP_FAT GO:0071822~protein complex subunit organization 5 10.638297872340425 0.22133254688531884 ENSG00000124659, ENSG00000163041, ENSG00000036473, ENSG00000184678, ENSG00000124575 21 860 7047 1.9509966777408636 1.0 0.9999219683677775 98.06293126951955
GOTERM_BP_FAT GO:0034622~cellular macromolecular complex assembly 4 8.51063829787234 0.23573102001631274 ENSG00000124659, ENSG00000163041, ENSG00000184678, ENSG00000124575 21 595 7047 2.25594237695078 1.0 0.9998897318994431 98.55670270756086
GOTERM_BP_FAT GO:0065003~macromolecular complex assembly 5 10.638297872340425 0.2544682313957186 ENSG00000124659, ENSG00000163041, ENSG00000036473, ENSG00000184678, ENSG00000124575 21 912 7047 1.8397556390977443 1.0 0.9996706804660095 99.02409866084747
GOTERM_BP_FAT GO:0043933~macromolecular complex subunit organization 6 12.76595744680851 0.3422749055452097 ENSG00000124659, ENSG00000163041, ENSG00000274997, ENSG00000036473, ENSG00000184678, ENSG00000124575 21 1364 7047 1.4761206535400082 1.0 0.9998706733001663 99.86465652369448
GOTERM_BP_FAT GO:0022607~cellular component assembly 5 10.638297872340425 0.538922778404125 ENSG00000124659, ENSG00000163041, ENSG00000036473, ENSG00000184678, ENSG00000124575 21 1331 7047 1.2605989052270044 1.0 0.9997873520113423 99.99949958397714
GOTERM_BP_FAT GO:0044085~cellular component biogenesis 5 10.638297872340425 0.666807247359936 ENSG00000124659, ENSG00000163041, ENSG00000036473, ENSG00000184678, ENSG00000124575 21 1542 7047 1.0881045025013896 1.0 0.9999748756222374 99.99999701317914
Annotation Cluster 5 Enrichment Score: 0.5145618874977125
Category Term Count % PValue Genes List Total Pop Hits Pop Total Fold Enrichment Bonferroni Benjamini FDR
GOTERM_BP_FAT GO:0016049~cell growth 3 6.382978723404255 0.11367900911612788 ENSG00000163513, ENSG00000182175, ENSG00000163041 21 205 7047 4.910801393728223 1.0 0.9999792726252277 85.08019284858676
GOTERM_BP_FAT GO:0009611~response to wounding 3 6.382978723404255 0.15306898608577685 ENSG00000163513, ENSG00000182175, ENSG00000163041 21 246 7047 4.092334494773519 1.0 0.9998150368277562 92.71362899784788
GOTERM_BP_FAT GO:0048589~developmental growth 3 6.382978723404255 0.15505997725729104 ENSG00000163513, ENSG00000182175, ENSG00000163041 21 248 7047 4.059331797235023 1.0 0.9996243750908143 92.97903466245239
GOTERM_BP_FAT GO:0040008~regulation of growth 3 6.382978723404255 0.20006450550855334 ENSG00000163513, ENSG00000182175, ENSG00000163041 21 292 7047 3.447651663405088 1.0 0.9999281124611804 97.037597444744
GOTERM_BP_FAT GO:0040007~growth 3 6.382978723404255 0.3238182945880629 ENSG00000163513, ENSG00000182175, ENSG00000163041 21 408 7047 2.467436974789916 1.0 0.9998059874868994 99.79062775940085
GOTERM_BP_FAT GO:0048468~cell development 3 6.382978723404255 0.6826511626837177 ENSG00000163513, ENSG00000182175, ENSG00000163041 21 803 7047 1.2536915139654865 1.0 0.9999784505575439 99.99999861439488
GOTERM_BP_FAT GO:0007399~nervous system development 3 6.382978723404255 0.7519151277446177 ENSG00000163513, ENSG00000182175, ENSG00000163041 21 912 7047 1.1038533834586466 1.0 0.9999945855018356 99.9999999714396
GOTERM_BP_FAT GO:0051128~regulation of cellular component organization 3 6.382978723404255 0.8523120258796805 ENSG00000163513, ENSG00000182175, ENSG00000163041 21 1125 7047 0.8948571428571428 1.0 0.9999998797119201 99.99999999999197
Annotation Cluster 6 Enrichment Score: 0.46634777544583067
Category Term Count % PValue Genes List Total Pop Hits Pop Total Fold Enrichment Bonferroni Benjamini FDR
GOTERM_BP_FAT GO:0032101~regulation of response to external stimulus 3 6.382978723404255 0.13832528385998866 ENSG00000163513, ENSG00000182175, ENSG00000103855 21 231 7047 4.358070500927643 1.0 0.9999870889214231 90.43519228121582
GOTERM_BP_FAT GO:0045597~positive regulation of cell differentiation 3 6.382978723404255 0.24449136888086034 ENSG00000163513, ENSG00000182175, ENSG00000103855 21 334 7047 3.014114627887083 1.0 0.9997639462492948 98.79656496894383
GOTERM_BP_FAT GO:0051241~negative regulation of multicellular organismal process 3 6.382978723404255 0.2723413511924612 ENSG00000163513, ENSG00000182175, ENSG00000103855 21 360 7047 2.7964285714285713 1.0 0.9997853382206207 99.33432045621063
GOTERM_BP_FAT GO:0051094~positive regulation of developmental process 3 6.382978723404255 0.35571937376947427 ENSG00000163513, ENSG00000182175, ENSG00000103855 21 438 7047 2.2984344422700587 1.0 0.9998521531208883 99.90226861212732
GOTERM_MF_FAT GO:0005102~receptor binding 3 6.382978723404255 0.4117780138590638 ENSG00000163513, ENSG00000182175, ENSG00000103855 20 479 6524 2.0430062630480164 1.0 0.9999999999982355 99.82681327787787
GOTERM_BP_FAT GO:0051240~positive regulation of multicellular organismal process 3 6.382978723404255 0.44237853579363146 ENSG00000163513, ENSG00000182175, ENSG00000103855 21 522 7047 1.9285714285714286 1.0 0.9999048840374033 99.98997703586382
GOTERM_BP_FAT GO:0045595~regulation of cell differentiation 3 6.382978723404255 0.5286711787170595 ENSG00000163513, ENSG00000182175, ENSG00000103855 21 612 7047 1.6449579831932772 1.0 0.9997963255001607 99.99929222718346
GOTERM_BP_FAT GO:2000026~regulation of multicellular organismal development 3 6.382978723404255 0.5890996314825445 ENSG00000163513, ENSG00000182175, ENSG00000103855 21 681 7047 1.4782882315921961 1.0 0.9998992628694122 99.99991862580244
Annotation Cluster 7 Enrichment Score: 0.45490825438880766
Category Term Count % PValue Genes List Total Pop Hits Pop Total Fold Enrichment Bonferroni Benjamini FDR
GOTERM_BP_FAT GO:0080134~regulation of response to stress 5 10.638297872340425 0.08243191476627307 ENSG00000163513, ENSG00000182175, ENSG00000158615, ENSG00000087074, ENSG00000103855 21 595 7047 2.819927971188475 1.0 0.999916962923091 74.2376158408209
GOTERM_BP_FAT GO:0048585~negative regulation of response to stimulus 5 10.638297872340425 0.10206932770603964 ENSG00000163513, ENSG00000182175, ENSG00000158615, ENSG00000087074, ENSG00000103855 21 641 7047 2.617561845330956 1.0 0.9999746622579535 81.68257534900759
GOTERM_BP_FAT GO:0009966~regulation of signal transduction 5 10.638297872340425 0.45653505065730976 ENSG00000163513, ENSG00000182175, ENSG00000158615, ENSG00000128284, ENSG00000087074 21 1208 7047 1.3889545884578998 1.0 0.9998698237691134 99.99331761425147
GOTERM_BP_FAT GO:0071310~cellular response to organic substance 4 8.51063829787234 0.4929078594110906 ENSG00000163513, ENSG00000182175, ENSG00000158615, ENSG00000087074 21 917 7047 1.4637794048917276 1.0 0.9998281814052755 99.99775796985443
GOTERM_BP_FAT GO:0010646~regulation of cell communication 5 10.638297872340425 0.5212114900844494 ENSG00000163513, ENSG00000182175, ENSG00000158615, ENSG00000128284, ENSG00000087074 21 1304 7047 1.2867002629272568 1.0 0.9998193158919313 99.99909341603922
GOTERM_BP_FAT GO:0023051~regulation of signaling 5 10.638297872340425 0.5337009306105174 ENSG00000163513, ENSG00000182175, ENSG00000158615, ENSG00000128284, ENSG00000087074 21 1323 7047 1.2682215743440233 1.0 0.9998010094730178 99.9994023638876
GOTERM_BP_FAT GO:0070887~cellular response to chemical stimulus 4 8.51063829787234 0.634246086374846 ENSG00000163513, ENSG00000182175, ENSG00000158615, ENSG00000087074 21 1115 7047 1.2038436899423446 1.0 0.9999584550679903 99.99998701040859
GOTERM_BP_FAT GO:0051246~regulation of protein metabolic process 4 8.51063829787234 0.6869635846271656 ENSG00000163513, ENSG00000158615, ENSG00000087074, ENSG00000103855 21 1200 7047 1.1185714285714285 1.0 0.9999789933826962 99.99999888323448
Annotation Cluster 8 Enrichment Score: 0.41353201144431456
Category Term Count % PValue Genes List Total Pop Hits Pop Total Fold Enrichment Bonferroni Benjamini FDR
GOTERM_BP_FAT GO:0010604~positive regulation of macromolecule metabolic process 6 12.76595744680851 0.3154774787986422 ENSG00000163513, ENSG00000182175, ENSG00000163041, ENSG00000196782, ENSG00000087074, ENSG00000103855 21 1320 7047 1.5253246753246752 1.0 0.9997899065600071 99.74598577272008
GOTERM_BP_FAT GO:0009893~positive regulation of metabolic process 6 12.76595744680851 0.3558128454580925 ENSG00000163513, ENSG00000182175, ENSG00000163041, ENSG00000196782, ENSG00000087074, ENSG00000103855 21 1386 7047 1.4526901669758812 1.0 0.9998241359342539 99.90249190400867
GOTERM_BP_FAT GO:0031325~positive regulation of cellular metabolic process 5 10.638297872340425 0.5119340086576334 ENSG00000163513, ENSG00000182175, ENSG00000196782, ENSG00000087074, ENSG00000103855 21 1290 7047 1.3006644518272423 1.0 0.9998513447865848 99.99877310304733
Annotation Cluster 9 Enrichment Score: 0.3986815676372037
Category Term Count % PValue Genes List Total Pop Hits Pop Total Fold Enrichment Bonferroni Benjamini FDR
GOTERM_BP_FAT GO:0010557~positive regulation of macromolecule biosynthetic process 4 8.51063829787234 0.3460062192164105 ENSG00000182175, ENSG00000196782, ENSG00000087074, ENSG00000103855 21 733 7047 1.8312219840187098 1.0 0.999832851919708 99.87626720591226
GOTERM_BP_FAT GO:0031328~positive regulation of cellular biosynthetic process 4 8.51063829787234 0.373632194164648 ENSG00000182175, ENSG00000196782, ENSG00000087074, ENSG00000103855 21 767 7047 1.7500465636058855 1.0 0.9998786647995588 99.93734160417132
GOTERM_BP_FAT GO:0009891~positive regulation of biosynthetic process 4 8.51063829787234 0.38417716969351307 ENSG00000182175, ENSG00000196782, ENSG00000087074, ENSG00000103855 21 780 7047 1.7208791208791208 1.0 0.9998530006207274 99.9520561980044
GOTERM_BP_FAT GO:0031325~positive regulation of cellular metabolic process 5 10.638297872340425 0.5119340086576334 ENSG00000163513, ENSG00000182175, ENSG00000196782, ENSG00000087074, ENSG00000103855 21 1290 7047 1.3006644518272423 1.0 0.9998513447865848 99.99877310304733
Annotation Cluster 10 Enrichment Score: 0.3689917720615765
Category Term Count % PValue Genes List Total Pop Hits Pop Total Fold Enrichment Bonferroni Benjamini FDR
GOTERM_CC_FAT GO:0070062~extracellular exosome 6 12.76595744680851 0.3608750021825508 ENSG00000182175, ENSG00000163041, ENSG00000274997, ENSG00000184678, ENSG00000103855, ENSG00000085117 20 1356 6510 1.4402654867256637 1.0 0.9537594998882927 99.32372373280477
GOTERM_CC_FAT GO:1903561~extracellular vesicle 6 12.76595744680851 0.36599853748807476 ENSG00000182175, ENSG00000163041, ENSG00000274997, ENSG00000184678, ENSG00000103855, ENSG00000085117 20 1364 6510 1.4318181818181817 1.0 0.9467945590433362 99.38182700009476
GOTERM_CC_FAT GO:0043230~extracellular organelle 6 12.76595744680851 0.3666396104195508 ENSG00000182175, ENSG00000163041, ENSG00000274997, ENSG00000184678, ENSG00000103855, ENSG00000085117 20 1365 6510 1.4307692307692306 1.0 0.9371597650361656 99.38876771525054
GOTERM_CC_FAT GO:0044421~extracellular region part 6 12.76595744680851 0.5238013367219923 ENSG00000182175, ENSG00000163041, ENSG00000274997, ENSG00000184678, ENSG00000103855, ENSG00000085117 20 1610 6510 1.2130434782608694 1.0 0.9856704577460363 99.97466258679786
GOTERM_CC_FAT GO:0031988~membrane-bounded vesicle 6 12.76595744680851 0.56337686015803 ENSG00000182175, ENSG00000163041, ENSG00000274997, ENSG00000184678, ENSG00000103855, ENSG00000085117 20 1674 6510 1.1666666666666667 1.0 0.9888056278311605 99.99037953153903
Annotation Cluster 11 Enrichment Score: 0.32542844791691045
Category Term Count % PValue Genes List Total Pop Hits Pop Total Fold Enrichment Bonferroni Benjamini FDR
GOTERM_BP_FAT GO:0006915~apoptotic process 4 8.51063829787234 0.43885869789771625 ENSG00000163513, ENSG00000104228, ENSG00000087074, ENSG00000092140 21 848 7047 1.5828840970350404 1.0 0.9999095599528818 99.98893176115544
GOTERM_BP_FAT GO:0012501~programmed cell death 4 8.51063829787234 0.47354053789609385 ENSG00000163513, ENSG00000104228, ENSG00000087074, ENSG00000092140 21 892 7047 1.5048046124279308 1.0 0.9998430152787714 99.99595174425426
GOTERM_BP_FAT GO:0008219~cell death 4 8.51063829787234 0.5081978026395293 ENSG00000163513, ENSG00000104228, ENSG00000087074, ENSG00000092140 21 937 7047 1.4325354474767493 1.0 0.9998538034750625 99.99861636648944
Annotation Cluster 12 Enrichment Score: 0.27723018983543796
Category Term Count % PValue Genes List Total Pop Hits Pop Total Fold Enrichment Bonferroni Benjamini FDR
GOTERM_BP_FAT GO:0010556~regulation of macromolecule biosynthetic process 8 17.02127659574468 0.24539414027010625 ENSG00000182175, ENSG00000163041, ENSG00000274997, ENSG00000158615, ENSG00000196782, ENSG00000087074, ENSG00000103855, ENSG00000124575 21 1830 7047 1.4669789227166274 1.0 0.9997084759276058 98.81903651192846
GOTERM_BP_FAT GO:0010468~regulation of gene expression 8 17.02127659574468 0.3083594992797074 ENSG00000163513, ENSG00000182175, ENSG00000163041, ENSG00000274997, ENSG00000158615, ENSG00000196782, ENSG00000087074, ENSG00000124575 21 1957 7047 1.3717789619680267 1.0 0.9998211704545363 99.70098988611981
GOTERM_BP_FAT GO:2000112~regulation of cellular macromolecule biosynthetic process 7 14.893617021276595 0.3961509783218986 ENSG00000182175, ENSG00000163041, ENSG00000274997, ENSG00000158615, ENSG00000196782, ENSG00000087074, ENSG00000124575 21 1785 7047 1.3159663865546218 1.0 0.9998332848100602 99.96481997191607
GOTERM_BP_FAT GO:0006355~regulation of transcription, DNA-templated 6 12.76595744680851 0.4466833186599324 ENSG00000182175, ENSG00000163041, ENSG00000274997, ENSG00000196782, ENSG00000087074, ENSG00000124575 21 1532 7047 1.314248414770608 1.0 0.9999023719187303 99.99112976737696
GOTERM_BP_FAT GO:1903506~regulation of nucleic acid-templated transcription 6 12.76595744680851 0.45352624846038625 ENSG00000182175, ENSG00000163041, ENSG00000274997, ENSG00000196782, ENSG00000087074, ENSG00000124575 21 1543 7047 1.3048791778539024 1.0 0.9999068401955851 99.99270991199441
GOTERM_BP_FAT GO:2001141~regulation of RNA biosynthetic process 6 12.76595744680851 0.45911763366715463 ENSG00000182175, ENSG00000163041, ENSG00000274997, ENSG00000196782, ENSG00000087074, ENSG00000124575 21 1552 7047 1.2973122238586154 1.0 0.9998423542577121 99.99380105403044
GOTERM_BP_FAT GO:0006351~transcription, DNA-templated 6 12.76595744680851 0.4764595913465456 ENSG00000182175, ENSG00000163041, ENSG00000274997, ENSG00000196782, ENSG00000087074, ENSG00000124575 21 1580 7047 1.2743218806509946 1.0 0.9998357698852944 99.99629149116893
GOTERM_BP_FAT GO:0051252~regulation of RNA metabolic process 6 12.76595744680851 0.5077630855299683 ENSG00000182175, ENSG00000163041, ENSG00000274997, ENSG00000196782, ENSG00000087074, ENSG00000124575 21 1631 7047 1.2344749058421651 1.0 0.9998679904447008 99.99859695885547
GOTERM_BP_FAT GO:0097659~nucleic acid-templated transcription 6 12.76595744680851 0.513239451269256 ENSG00000182175, ENSG00000163041, ENSG00000274997, ENSG00000196782, ENSG00000087074, ENSG00000124575 21 1640 7047 1.2277003484320557 1.0 0.9998395568722709 99.99882382911062
GOTERM_BP_FAT GO:0051171~regulation of nitrogen compound metabolic process 7 14.893617021276595 0.5202180736438158 ENSG00000182175, ENSG00000163041, ENSG00000274997, ENSG00000158615, ENSG00000196782, ENSG00000087074, ENSG00000124575 21 2000 7047 1.1744999999999999 1.0 0.999849887687723 99.9990633026673
GOTERM_BP_FAT GO:0032774~RNA biosynthetic process 6 12.76595744680851 0.5692982801220046 ENSG00000182175, ENSG00000163041, ENSG00000274997, ENSG00000196782, ENSG00000087074, ENSG00000124575 21 1734 7047 1.1611468116658428 1.0 0.9998505756704642 99.99982910545792
GOTERM_BP_FAT GO:0019219~regulation of nucleobase-containing compound metabolic process 6 12.76595744680851 0.6099207407717531 ENSG00000182175, ENSG00000163041, ENSG00000274997, ENSG00000196782, ENSG00000087074, ENSG00000124575 21 1805 7047 1.1154728927582114 1.0 0.999928099047232 99.99996415314473
GOTERM_BP_FAT GO:0034654~nucleobase-containing compound biosynthetic process 6 12.76595744680851 0.6889625858813301 ENSG00000182175, ENSG00000163041, ENSG00000274997, ENSG00000196782, ENSG00000087074, ENSG00000124575 21 1954 7047 1.0304138031876005 1.0 0.9999758088941763 99.99999899051552
GOTERM_BP_FAT GO:0018130~heterocycle biosynthetic process 6 12.76595744680851 0.7046936862782216 ENSG00000182175, ENSG00000163041, ENSG00000274997, ENSG00000196782, ENSG00000087074, ENSG00000124575 21 1986 7047 1.0138109624514458 1.0 0.9999815428556609 99.99999955459606
GOTERM_BP_FAT GO:0019438~aromatic compound biosynthetic process 6 12.76595744680851 0.7056613237997068 ENSG00000182175, ENSG00000163041, ENSG00000274997, ENSG00000196782, ENSG00000087074, ENSG00000124575 21 1988 7047 1.01279103190572 1.0 0.9999802217192524 99.99999957705649
GOTERM_BP_FAT GO:0034645~cellular macromolecule biosynthetic process 7 14.893617021276595 0.7222957760534803 ENSG00000182175, ENSG00000163041, ENSG00000274997, ENSG00000158615, ENSG00000196782, ENSG00000087074, ENSG00000124575 21 2391 7047 0.9824341279799246 1.0 0.9999869249695863 99.99999983096467
GOTERM_BP_FAT GO:0010467~gene expression 7 14.893617021276595 0.8123978053521541 ENSG00000182175, ENSG00000163041, ENSG00000274997, ENSG00000158615, ENSG00000196782, ENSG00000087074, ENSG00000124575 21 2616 7047 0.8979357798165137 1.0 0.9999993865713049 99.9999999996513
GOTERM_BP_FAT GO:0016070~RNA metabolic process 6 12.76595744680851 0.8137033505484899 ENSG00000182175, ENSG00000163041, ENSG00000274997, ENSG00000196782, ENSG00000087074, ENSG00000124575 21 2244 7047 0.8972498090145149 1.0 0.9999993459410649 99.99999999968765
Annotation Cluster 13 Enrichment Score: 0.2760166484269221
Category Term Count % PValue Genes List Total Pop Hits Pop Total Fold Enrichment Bonferroni Benjamini FDR
GOTERM_BP_FAT GO:0043604~amide biosynthetic process 3 6.382978723404255 0.4109664905133331 ENSG00000036473, ENSG00000158615, ENSG00000087074 21 491 7047 2.0503345941227815 1.0 0.9998519874032398 99.97621979131317
GOTERM_BP_FAT GO:0043603~cellular amide metabolic process 3 6.382978723404255 0.5449415470917949 ENSG00000036473, ENSG00000158615, ENSG00000087074 21 630 7047 1.5979591836734692 1.0 0.9997779134715413 99.99959321259608
GOTERM_BP_FAT GO:1901566~organonitrogen compound biosynthetic process 3 6.382978723404255 0.6634278864274104 ENSG00000036473, ENSG00000158615, ENSG00000087074 21 776 7047 1.2973122238586154 1.0 0.9999750422196505 99.9999964981189
Annotation Cluster 14 Enrichment Score: 0.2356715466852814
Category Term Count % PValue Genes List Total Pop Hits Pop Total Fold Enrichment Bonferroni Benjamini FDR
GOTERM_BP_FAT GO:0045893~positive regulation of transcription, DNA-templated 3 6.382978723404255 0.5259256614645891 ENSG00000182175, ENSG00000196782, ENSG00000087074 21 609 7047 1.653061224489796 1.0 0.9998028260606413 99.99922435898473
GOTERM_BP_FAT GO:1903508~positive regulation of nucleic acid-templated transcription 3 6.382978723404255 0.5259256614645891 ENSG00000182175, ENSG00000196782, ENSG00000087074 21 609 7047 1.653061224489796 1.0 0.9998028260606413 99.99922435898473
GOTERM_BP_FAT GO:1902680~positive regulation of RNA biosynthetic process 3 6.382978723404255 0.5386557481835659 ENSG00000182175, ENSG00000196782, ENSG00000087074 21 623 7047 1.6159137812428341 1.0 0.9998053850239104 99.999494995435
GOTERM_BP_FAT GO:0051254~positive regulation of RNA metabolic process 3 6.382978723404255 0.5660843425316613 ENSG00000182175, ENSG00000196782, ENSG00000087074 21 654 7047 1.5393184796854522 1.0 0.999852967535266 99.9998078548282
GOTERM_BP_FAT GO:0045935~positive regulation of nucleobase-containing compound metabolic process 3 6.382978723404255 0.657570970118027 ENSG00000182175, ENSG00000196782, ENSG00000087074 21 768 7047 1.3108258928571428 1.0 0.9999734032386257 99.9999954035647
GOTERM_BP_FAT GO:0051173~positive regulation of nitrogen compound metabolic process 3 6.382978723404255 0.6950033894695147 ENSG00000182175, ENSG00000196782, ENSG00000087074 21 821 7047 1.2262049765094831 1.0 0.9999776543681094 99.99999925900063
Annotation Cluster 15 Enrichment Score: 0.20058351862745888
Category Term Count % PValue Genes List Total Pop Hits Pop Total Fold Enrichment Bonferroni Benjamini FDR
GOTERM_BP_FAT GO:0009968~negative regulation of signal transduction 3 6.382978723404255 0.45630479083462333 ENSG00000163513, ENSG00000158615, ENSG00000087074 21 536 7047 1.8781982942430702 1.0 0.9998856066053095 99.99327283920272
GOTERM_BP_FAT GO:0001932~regulation of protein phosphorylation 3 6.382978723404255 0.46418483370572744 ENSG00000163513, ENSG00000158615, ENSG00000087074 21 544 7047 1.8505777310924367 1.0 0.9998434704315574 99.99465592408035
GOTERM_BP_FAT GO:0010648~negative regulation of cell communication 3 6.382978723404255 0.4836257937320026 ENSG00000163513, ENSG00000158615, ENSG00000087074 21 564 7047 1.7849544072948327 1.0 0.9998461551308836 99.99701575693236
GOTERM_BP_FAT GO:0023057~negative regulation of signaling 3 6.382978723404255 0.48554893228394874 ENSG00000163513, ENSG00000158615, ENSG00000087074 21 566 7047 1.7786471479050985 1.0 0.999835304026234 99.99718623883625
GOTERM_BP_FAT GO:0042325~regulation of phosphorylation 3 6.382978723404255 0.520406047772334 ENSG00000163513, ENSG00000158615, ENSG00000087074 21 603 7047 1.6695095948827292 1.0 0.9998338623692644 99.9990690716163
GOTERM_BP_FAT GO:0019220~regulation of phosphate metabolic process 3 6.382978723404255 0.5890996314825445 ENSG00000163513, ENSG00000158615, ENSG00000087074 21 681 7047 1.4782882315921961 1.0 0.9998992628694122 99.99991862580244
GOTERM_BP_FAT GO:0051174~regulation of phosphorus metabolic process 3 6.382978723404255 0.5890996314825445 ENSG00000163513, ENSG00000158615, ENSG00000087074 21 681 7047 1.4782882315921961 1.0 0.9998992628694122 99.99991862580244
GOTERM_BP_FAT GO:0031399~regulation of protein modification process 3 6.382978723404255 0.6538728645925842 ENSG00000163513, ENSG00000158615, ENSG00000087074 21 763 7047 1.3194158397303875 1.0 0.999973396683657 99.99999455538891
GOTERM_BP_FAT GO:0006468~protein phosphorylation 3 6.382978723404255 0.6874986439000921 ENSG00000163513, ENSG00000158615, ENSG00000087074 21 810 7047 1.2428571428571429 1.0 0.9999771310116989 99.99999891295089
GOTERM_BP_FAT GO:0016310~phosphorylation 3 6.382978723404255 0.8118629324465555 ENSG00000163513, ENSG00000158615, ENSG00000087074 21 1028 7047 0.9792940522512505 1.0 0.9999994454604693 99.99999999963528
GOTERM_BP_FAT GO:0032268~regulation of cellular protein metabolic process 3 6.382978723404255 0.8534356834026811 ENSG00000163513, ENSG00000158615, ENSG00000087074 21 1128 7047 0.8924772036474163 1.0 0.9999998708861496 99.99999999999288
GOTERM_BP_FAT GO:0006796~phosphate-containing compound metabolic process 3 6.382978723404255 0.9389303585854861 ENSG00000163513, ENSG00000158615, ENSG00000087074 21 1452 7047 0.6933293978748524 1.0 0.9999999998867897 100.0
GOTERM_BP_FAT GO:0006793~phosphorus metabolic process 3 6.382978723404255 0.9396236388559505 ENSG00000163513, ENSG00000158615, ENSG00000087074 21 1456 7047 0.6914246467817896 1.0 0.9999999998753182 100.0

## Sheet: PC1 negative
Annotation Cluster 1 Enrichment Score: 1.0194721459972071
Category Term Count % PValue Genes List Total Pop Hits Pop Total Fold Enrichment Bonferroni Benjamini FDR
GOTERM_BP_FAT GO:0070489~T cell aggregation 3 4.477611940298507 0.06180511962836111 ENSG00000188372, ENSG00000103855, ENSG00000100345 19 160 7047 6.954276315789474 1.0 0.9979586950770699 63.811686077194516
GOTERM_BP_FAT GO:0070486~leukocyte aggregation 3 4.477611940298507 0.06180511962836111 ENSG00000188372, ENSG00000103855, ENSG00000100345 19 160 7047 6.954276315789474 1.0 0.9979586950770699 63.811686077194516
GOTERM_BP_FAT GO:0042110~T cell activation 3 4.477611940298507 0.06180511962836111 ENSG00000188372, ENSG00000103855, ENSG00000100345 19 160 7047 6.954276315789474 1.0 0.9979586950770699 63.811686077194516
GOTERM_BP_FAT GO:0071593~lymphocyte aggregation 3 4.477611940298507 0.06180511962836111 ENSG00000188372, ENSG00000103855, ENSG00000100345 19 160 7047 6.954276315789474 1.0 0.9979586950770699 63.811686077194516
GOTERM_BP_FAT GO:0007159~leukocyte cell-cell adhesion 3 4.477611940298507 0.06805670833571992 ENSG00000188372, ENSG00000103855, ENSG00000100345 19 169 7047 6.583930239800685 1.0 0.9969434705415856 67.46819590545645
GOTERM_BP_FAT GO:0046649~lymphocyte activation 3 4.477611940298507 0.11115881188881967 ENSG00000188372, ENSG00000103855, ENSG00000100345 19 225 7047 4.945263157894736 1.0 0.9905439085945994 84.70117474549139
GOTERM_BP_FAT GO:0045321~leukocyte activation 3 4.477611940298507 0.1323072284268592 ENSG00000188372, ENSG00000103855, ENSG00000100345 19 250 7047 4.450736842105263 1.0 0.9884131162215614 89.5759517234775
GOTERM_BP_FAT GO:0016337~single organismal cell-cell adhesion 3 4.477611940298507 0.14102724337018818 ENSG00000188372, ENSG00000103855, ENSG00000100345 19 260 7047 4.279554655870445 1.0 0.986053238363978 91.1254052699411
GOTERM_BP_FAT GO:0098602~single organism cell adhesion 3 4.477611940298507 0.16975890613858755 ENSG00000188372, ENSG00000103855, ENSG00000100345 19 292 7047 3.81056236481615 1.0 0.9854103472637158 94.83883046390726
GOTERM_BP_FAT GO:0001775~cell activation 3 4.477611940298507 0.1826613829296433 ENSG00000188372, ENSG00000103855, ENSG00000100345 19 306 7047 3.636222910216718 1.0 0.9786508122825353 95.9786282709423
Annotation Cluster 2 Enrichment Score: 0.9927109698472997
Category Term Count % PValue Genes List Total Pop Hits Pop Total Fold Enrichment Bonferroni Benjamini FDR
GOTERM_BP_FAT GO:0009790~embryo development 5 7.462686567164178 0.023470209137879717 ENSG00000188372, ENSG00000119772, ENSG00000163349, ENSG00000170421, ENSG00000100345 19 444 7047 4.176742532005689 0.9999999999903593 0.9982379118010519 31.503623267424295
GOTERM_BP_FAT GO:0044702~single organism reproductive process 4 5.970149253731343 0.14352463938093657 ENSG00000188372, ENSG00000119772, ENSG00000170421, ENSG00000100345 19 521 7047 2.8475603596322863 1.0 0.9856311275060635 91.52768600912941
GOTERM_BP_FAT GO:0022414~reproductive process 4 5.970149253731343 0.17785582224403423 ENSG00000188372, ENSG00000119772, ENSG00000170421, ENSG00000100345 19 576 7047 2.5756578947368416 1.0 0.9834457024717571 95.58493610048397
GOTERM_BP_FAT GO:0000003~reproduction 4 5.970149253731343 0.17850262621702156 ENSG00000188372, ENSG00000119772, ENSG00000170421, ENSG00000100345 19 577 7047 2.5711940162364315 1.0 0.9823744653442309 95.6399519029624
Annotation Cluster 3 Enrichment Score: 0.9609788947417933
Category Term Count % PValue Genes List Total Pop Hits Pop Total Fold Enrichment Bonferroni Benjamini FDR
GOTERM_BP_FAT GO:0008284~positive regulation of cell proliferation 4 5.970149253731343 0.054979758635481005 ENSG00000188372, ENSG00000118971, ENSG00000103855, ENSG00000163349 19 345 7047 4.300228832951945 1.0 0.9987819125299144 59.381522217680036
GOTERM_BP_FAT GO:0042127~regulation of cell proliferation 5 7.462686567164178 0.07501049848775934 ENSG00000188372, ENSG00000118971, ENSG00000132326, ENSG00000103855, ENSG00000163349 19 643 7047 2.8840959318981745 1.0 0.9945092503855015 71.12740251424879
GOTERM_BP_FAT GO:0008283~cell proliferation 5 7.462686567164178 0.13936773960524895 ENSG00000188372, ENSG00000118971, ENSG00000132326, ENSG00000103855, ENSG00000163349 19 800 7047 2.318092105263158 1.0 0.986862296704845 90.84826628800975
GOTERM_BP_FAT GO:2000026~regulation of multicellular organismal development 4 5.970149253731343 0.24922825927648637 ENSG00000188372, ENSG00000132326, ENSG00000103855, ENSG00000163349 19 681 7047 2.178530025504289 1.0 0.9873931522100278 98.9611061179008
Annotation Cluster 4 Enrichment Score: 0.9469898976388652
Category Term Count % PValue Genes List Total Pop Hits Pop Total Fold Enrichment Bonferroni Benjamini FDR
GOTERM_BP_FAT GO:0019221~cytokine-mediated signaling pathway 3 4.477611940298507 0.07597656419876771 ENSG00000117115, ENSG00000163349, ENSG00000170421 19 180 7047 6.18157894736842 1.0 0.9930163240589832 71.6041049411148
GOTERM_BP_FAT GO:0071345~cellular response to cytokine stimulus 3 4.477611940298507 0.11949885916579232 ENSG00000117115, ENSG00000163349, ENSG00000170421 19 235 7047 4.734826427771556 1.0 0.9875302799878789 86.83478874063209
GOTERM_BP_FAT GO:0034097~response to cytokine 3 4.477611940298507 0.15884988247501475 ENSG00000117115, ENSG00000163349, ENSG00000170421 19 280 7047 3.973872180451128 1.0 0.9889580302852736 93.64563557393379
Annotation Cluster 5 Enrichment Score: 0.8843915688430961
Category Term Count % PValue Genes List Total Pop Hits Pop Total Fold Enrichment Bonferroni Benjamini FDR
GOTERM_BP_FAT GO:0001701~in utero embryonic development 3 4.477611940298507 0.07967273531363148 ENSG00000188372, ENSG00000170421, ENSG00000100345 19 185 7047 6.014509246088194 1.0 0.9905989353075053 73.36072091964299
GOTERM_BP_FAT GO:0043009~chordate embryonic development 3 4.477611940298507 0.1661061872163942 ENSG00000188372, ENSG00000170421, ENSG00000100345 19 288 7047 3.863486842105263 1.0 0.9865817719219704 94.46492872097255
GOTERM_BP_FAT GO:0009792~embryo development ending in birth or egg hatching 3 4.477611940298507 0.16793056776481988 ENSG00000188372, ENSG00000170421, ENSG00000100345 19 290 7047 3.8368421052631576 1.0 0.9859940220169287 94.65474047905967
Annotation Cluster 6 Enrichment Score: 0.847136541870993
Category Term Count % PValue Genes List Total Pop Hits Pop Total Fold Enrichment Bonferroni Benjamini FDR
GOTERM_BP_FAT GO:0001101~response to acid chemical 3 4.477611940298507 0.030347285174222534 ENSG00000119772, ENSG00000170421, ENSG00000170615 19 108 7047 10.302631578947368 0.9999999999999949 0.9909214347504239 38.79775844107417
GOTERM_BP_FAT GO:0010035~response to inorganic substance 3 4.477611940298507 0.08877450672598351 ENSG00000119772, ENSG00000170421, ENSG00000170615 19 197 7047 5.648143200641196 1.0 0.9930173382951878 77.26199117714745
GOTERM_BP_FAT GO:0009628~response to abiotic stimulus 3 4.477611940298507 0.3265633550972017 ENSG00000119772, ENSG00000170421, ENSG00000170615 19 456 7047 2.440096952908587 1.0 0.993040162519399 99.81617911905352
GOTERM_BP_FAT GO:1901700~response to oxygen-containing compound 3 4.477611940298507 0.464598998829011 ENSG00000119772, ENSG00000170421, ENSG00000170615 19 604 7047 1.8421924015336353 1.0 0.9955930191469228 99.99524368048263
Annotation Cluster 7 Enrichment Score: 0.7840204156493163
Category Term Count % PValue Genes List Total Pop Hits Pop Total Fold Enrichment Bonferroni Benjamini FDR
GOTERM_BP_FAT GO:0050727~regulation of inflammatory response 3 4.477611940298507 0.025825119512894387 ENSG00000188372, ENSG00000175899, ENSG00000103855 19 99 7047 11.239234449760765 0.9999999999992685 0.9962602067921728 34.08843746066245
GOTERM_BP_FAT GO:0006954~inflammatory response 3 4.477611940298507 0.073062284559724 ENSG00000188372, ENSG00000175899, ENSG00000103855 19 176 7047 6.32206937799043 1.0 0.9954918393200877 70.14315808390194
GOTERM_BP_FAT GO:0031347~regulation of defense response 3 4.477611940298507 0.13752284513786062 ENSG00000188372, ENSG00000175899, ENSG00000103855 19 256 7047 4.34642269736842 1.0 0.9890507613869595 90.53065462094612
GOTERM_BP_FAT GO:0050776~regulation of immune response 3 4.477611940298507 0.18358954340979544 ENSG00000188372, ENSG00000175899, ENSG00000103855 19 307 7047 3.6243785359163376 1.0 0.9776414018596927 96.05077088109135
GOTERM_BP_FAT GO:0002684~positive regulation of immune system process 3 4.477611940298507 0.2089305968143336 ENSG00000188372, ENSG00000175899, ENSG00000103855 19 334 7047 3.3313898518751968 1.0 0.9834833878400534 97.61033140355457
GOTERM_BP_FAT GO:0006952~defense response 3 4.477611940298507 0.34004338561137953 ENSG00000188372, ENSG00000175899, ENSG00000103855 19 470 7047 2.367413213885778 1.0 0.9923829822293807 99.86680474403217
GOTERM_BP_FAT GO:0006955~immune response 3 4.477611940298507 0.34580366939022633 ENSG00000188372, ENSG00000175899, ENSG00000103855 19 476 7047 2.3375718708536044 1.0 0.9927454334968163 99.88416748181508
GOTERM_BP_FAT GO:0080134~regulation of response to stress 3 4.477611940298507 0.4565752049856874 ENSG00000188372, ENSG00000175899, ENSG00000103855 19 595 7047 1.8700574966828833 1.0 0.9951984141812716 99.99397166816195
Annotation Cluster 8 Enrichment Score: 0.7598831365322978
Category Term Count % PValue Genes List Total Pop Hits Pop Total Fold Enrichment Bonferroni Benjamini FDR
GOTERM_BP_FAT GO:0010558~negative regulation of macromolecule biosynthetic process 5 7.462686567164178 0.10575705149153483 ENSG00000188372, ENSG00000132326, ENSG00000103855, ENSG00000119772, ENSG00000110987 19 724 7047 2.561427740622274 1.0 0.9915631564586748 83.15072404641279
GOTERM_BP_FAT GO:0031327~negative regulation of cellular biosynthetic process 5 7.462686567164178 0.11503244763715595 ENSG00000188372, ENSG00000132326, ENSG00000103855, ENSG00000119772, ENSG00000110987 19 746 7047 2.485889657118668 1.0 0.9888964382430875 85.72955328259752
GOTERM_BP_FAT GO:0009890~negative regulation of biosynthetic process 5 7.462686567164178 0.1211313810240806 ENSG00000188372, ENSG00000132326, ENSG00000103855, ENSG00000119772, ENSG00000110987 19 760 7047 2.440096952908587 1.0 0.986558055737296 87.21834595141542
GOTERM_BP_FAT GO:0010629~negative regulation of gene expression 5 7.462686567164178 0.12423698176550335 ENSG00000188372, ENSG00000175899, ENSG00000132326, ENSG00000119772, ENSG00000110987 19 767 7047 2.4178274891923417 1.0 0.986340936247219 87.91925700362955
GOTERM_BP_FAT GO:0045892~negative regulation of transcription, DNA-templated 4 5.970149253731343 0.16319248360235522 ENSG00000188372, ENSG00000132326, ENSG00000119772, ENSG00000110987 19 553 7047 2.6827829066336726 1.0 0.9880261131770822 94.14862946842801
GOTERM_BP_FAT GO:0031324~negative regulation of cellular metabolic process 6 8.955223880597014 0.166023625181055 ENSG00000188372, ENSG00000175899, ENSG00000132326, ENSG00000103855, ENSG00000119772, ENSG00000110987 19 1170 7047 1.9020242914979757 1.0 0.9878048701806093 94.45619118851793
GOTERM_BP_FAT GO:0010605~negative regulation of macromolecule metabolic process 6 8.955223880597014 0.17351583730996917 ENSG00000188372, ENSG00000175899, ENSG00000132326, ENSG00000103855, ENSG00000119772, ENSG00000110987 19 1187 7047 1.874783842504323 1.0 0.9842945385448367 95.19861315056278
GOTERM_BP_FAT GO:1903507~negative regulation of nucleic acid-templated transcription 4 5.970149253731343 0.17591991303490934 ENSG00000188372, ENSG00000132326, ENSG00000119772, ENSG00000110987 19 573 7047 2.589143014604574 1.0 0.9839636025608779 95.41635833151186
GOTERM_BP_FAT GO:1902679~negative regulation of RNA biosynthetic process 4 5.970149253731343 0.17915017518363818 ENSG00000188372, ENSG00000132326, ENSG00000119772, ENSG00000110987 19 578 7047 2.566745583682389 1.0 0.9812788350454811 95.69438694200389
GOTERM_BP_FAT GO:0051253~negative regulation of RNA metabolic process 4 5.970149253731343 0.19890683172940207 ENSG00000188372, ENSG00000132326, ENSG00000119772, ENSG00000110987 19 608 7047 2.4400969529085867 1.0 0.9806999737400336 97.07946916840292
GOTERM_BP_FAT GO:0009892~negative regulation of metabolic process 6 8.955223880597014 0.21214722831342775 ENSG00000188372, ENSG00000175899, ENSG00000132326, ENSG00000103855, ENSG00000119772, ENSG00000110987 19 1270 7047 1.7522585992540405 1.0 0.9835493610539124 97.76052929990165
GOTERM_BP_FAT GO:0045934~negative regulation of nucleobase-containing compound metabolic process 4 5.970149253731343 0.24993560843759768 ENSG00000188372, ENSG00000132326, ENSG00000119772, ENSG00000110987 19 682 7047 2.1753356999536964 1.0 0.9867809361971854 98.97659141995892
GOTERM_BP_FAT GO:2000113~negative regulation of cellular macromolecule biosynthetic process 4 5.970149253731343 0.25347842131211196 ENSG00000188372, ENSG00000132326, ENSG00000119772, ENSG00000110987 19 687 7047 2.1595035623994483 1.0 0.986113512093751 99.05094887622994
GOTERM_BP_FAT GO:0051172~negative regulation of nitrogen compound metabolic process 4 5.970149253731343 0.31710364861057394 ENSG00000188372, ENSG00000132326, ENSG00000119772, ENSG00000110987 19 775 7047 1.914295415959253 1.0 0.9930405939941093 99.77043129874363
Annotation Cluster 9 Enrichment Score: 0.7584014786734814
Category Term Count % PValue Genes List Total Pop Hits Pop Total Fold Enrichment Bonferroni Benjamini FDR
GOTERM_BP_FAT GO:0048870~cell motility 4 5.970149253731343 0.1381596067692612 ENSG00000188372, ENSG00000117115, ENSG00000100345, ENSG00000170615 19 512 7047 2.8976151315789473 1.0 0.9878568954346093 90.64142709030234
GOTERM_BP_FAT GO:0051674~localization of cell 4 5.970149253731343 0.1381596067692612 ENSG00000188372, ENSG00000117115, ENSG00000100345, ENSG00000170615 19 512 7047 2.8976151315789473 1.0 0.9878568954346093 90.64142709030234
GOTERM_BP_FAT GO:0040011~locomotion 4 5.970149253731343 0.18109725927044817 ENSG00000188372, ENSG00000117115, ENSG00000100345, ENSG00000170615 19 581 7047 2.553492164145303 1.0 0.9793400387006176 95.85425300308084
GOTERM_BP_FAT GO:0006928~movement of cell or subcellular component 4 5.970149253731343 0.26774417466722145 ENSG00000188372, ENSG00000117115, ENSG00000100345, ENSG00000170615 19 707 7047 2.0984143527134664 1.0 0.9881750646512245 99.30211234197424
Annotation Cluster 10 Enrichment Score: 0.7549079592872662
Category Term Count % PValue Genes List Total Pop Hits Pop Total Fold Enrichment Bonferroni Benjamini FDR
GOTERM_BP_FAT GO:0050900~leukocyte migration 3 4.477611940298507 0.02729894047564042 ENSG00000188372, ENSG00000117115, ENSG00000100345 19 102 7047 10.908668730650154 0.9999999999998548 0.9927501131172306 35.65932664132272
GOTERM_BP_FAT GO:0016477~cell migration 3 4.477611940298507 0.3323467314807134 ENSG00000188372, ENSG00000117115, ENSG00000100345 19 462 7047 2.4084073820915926 1.0 0.9929820216590107 99.83978001739395
GOTERM_BP_FAT GO:0010628~positive regulation of gene expression 3 4.477611940298507 0.5991546284603633 ENSG00000188372, ENSG00000117115, ENSG00000100345 19 768 7047 1.4488075657894737 1.0 0.9989165215337104 99.9999527327066
Annotation Cluster 11 Enrichment Score: 0.754346850652698
Category Term Count % PValue Genes List Total Pop Hits Pop Total Fold Enrichment Bonferroni Benjamini FDR
GOTERM_BP_FAT GO:0002683~negative regulation of immune system process 3 4.477611940298507 0.03627232499803673 ENSG00000117115, ENSG00000175899, ENSG00000103855 19 119 7047 9.350287483414418 1.0 0.9927905333118904 44.49172956428866
GOTERM_MF_FAT GO:0005102~receptor binding 3 4.477611940298507 0.3027455724117492 ENSG00000117115, ENSG00000175899, ENSG00000103855 16 479 6524 2.5537578288100207 1.0 0.9999999991745433 98.79246413562421
GOTERM_BP_FAT GO:0048585~negative regulation of response to stimulus 3 4.477611940298507 0.4969426294140406 ENSG00000117115, ENSG00000175899, ENSG00000103855 19 641 7047 1.7358568026931602 1.0 0.9961468629935415 99.99823753678572
Annotation Cluster 12 Enrichment Score: 0.7511999886963283
Category Term Count % PValue Genes List Total Pop Hits Pop Total Fold Enrichment Bonferroni Benjamini FDR
GOTERM_BP_FAT GO:0098609~cell-cell adhesion 4 5.970149253731343 0.11638861170433085 ENSG00000188372, ENSG00000141985, ENSG00000103855, ENSG00000100345 19 474 7047 3.129913391072618 1.0 0.9877847476614442 86.07401056241861
GOTERM_BP_FAT GO:0007155~cell adhesion 4 5.970149253731343 0.2185566304865806 ENSG00000188372, ENSG00000141985, ENSG00000103855, ENSG00000100345 19 637 7047 2.3290093365281335 1.0 0.9826130377114911 98.03381166414398
GOTERM_BP_FAT GO:0022610~biological adhesion 4 5.970149253731343 0.21924291086394487 ENSG00000188372, ENSG00000141985, ENSG00000103855, ENSG00000100345 19 638 7047 2.325358851674641 1.0 0.9817731162892744 98.06114286644775
Annotation Cluster 13 Enrichment Score: 0.7467606762993636
Category Term Count % PValue Genes List Total Pop Hits Pop Total Fold Enrichment Bonferroni Benjamini FDR
GOTERM_BP_FAT GO:2000145~regulation of cell motility 3 4.477611940298507 0.1706745342240575 ENSG00000188372, ENSG00000117115, ENSG00000170615 19 293 7047 3.797557032513023 1.0 0.9844535484075196 94.92877308348999
GOTERM_BP_FAT GO:0040012~regulation of locomotion 3 4.477611940298507 0.17988193264004398 ENSG00000188372, ENSG00000117115, ENSG00000170615 19 303 7047 3.6722251172485665 1.0 0.9801999551420694 95.75513398297556
GOTERM_BP_FAT GO:0051270~regulation of cellular component movement 3 4.477611940298507 0.18731031741969598 ENSG00000188372, ENSG00000117115, ENSG00000170615 19 311 7047 3.5777627348113046 1.0 0.9780531137035289 96.32797271584298
Annotation Cluster 14 Enrichment Score: 0.6596548105132578
Category Term Count % PValue Genes List Total Pop Hits Pop Total Fold Enrichment Bonferroni Benjamini FDR
GOTERM_CC_FAT GO:0044421~extracellular region part 7 10.44776119402985 0.18235806018746203 ENSG00000188372, ENSG00000117115, ENSG00000175899, ENSG00000139433, ENSG00000103855, ENSG00000170421, ENSG00000100345 17 1610 6510 1.6649616368286444 0.9999999999999063 0.9994466782954374 90.94126903756951
GOTERM_CC_FAT GO:0031988~membrane-bounded vesicle 7 10.44776119402985 0.20872583376146586 ENSG00000188372, ENSG00000117115, ENSG00000175899, ENSG00000139433, ENSG00000103855, ENSG00000170421, ENSG00000100345 17 1674 6510 1.6013071895424837 0.9999999999999993 0.9970137911606874 93.87282098732767
GOTERM_CC_FAT GO:0070062~extracellular exosome 6 8.955223880597014 0.22706353588679645 ENSG00000117115, ENSG00000175899, ENSG00000139433, ENSG00000103855, ENSG00000170421, ENSG00000100345 17 1356 6510 1.6944299843831339 1.0 0.9958403115667999 95.3676955231942
GOTERM_CC_FAT GO:1903561~extracellular vesicle 6 8.955223880597014 0.23094887442139708 ENSG00000117115, ENSG00000175899, ENSG00000139433, ENSG00000103855, ENSG00000170421, ENSG00000100345 17 1364 6510 1.6844919786096257 1.0 0.9924852276998124 95.63793615254048
GOTERM_CC_FAT GO:0043230~extracellular organelle 6 8.955223880597014 0.23143629904986843 ENSG00000117115, ENSG00000175899, ENSG00000139433, ENSG00000103855, ENSG00000170421, ENSG00000100345 17 1365 6510 1.6832579185520362 1.0 0.987195379243297 95.67079880808367
GOTERM_CC_FAT GO:0005576~extracellular region 7 10.44776119402985 0.23849278568266669 ENSG00000188372, ENSG00000117115, ENSG00000175899, ENSG00000139433, ENSG00000103855, ENSG00000170421, ENSG00000100345 17 1742 6510 1.5387992165867495 1.0 0.9827438888680324 96.12183155645188
Annotation Cluster 15 Enrichment Score: 0.5637238217122251
Category Term Count % PValue Genes List Total Pop Hits Pop Total Fold Enrichment Bonferroni Benjamini FDR
GOTERM_BP_FAT GO:0010646~regulation of cell communication 6 8.955223880597014 0.2288724931651867 ENSG00000152465, ENSG00000188372, ENSG00000117115, ENSG00000175899, ENSG00000132326, ENSG00000163349 19 1304 7047 1.7065708750403616 1.0 0.9841233870998873 98.4089803409844
GOTERM_BP_FAT GO:0023051~regulation of signaling 6 8.955223880597014 0.2384240480092543 ENSG00000152465, ENSG00000188372, ENSG00000117115, ENSG00000175899, ENSG00000132326, ENSG00000163349 19 1323 7047 1.682062298603652 1.0 0.9861259970873847 98.69552683837627
GOTERM_BP_FAT GO:0009966~regulation of signal transduction 5 7.462686567164178 0.37315122965938496 ENSG00000152465, ENSG00000188372, ENSG00000117115, ENSG00000175899, ENSG00000163349 19 1208 7047 1.5351603346113627 1.0 0.9924807422445249 99.94133713759652
Annotation Cluster 16 Enrichment Score: 0.5326198041555431
Category Term Count % PValue Genes List Total Pop Hits Pop Total Fold Enrichment Bonferroni Benjamini FDR
GOTERM_BP_FAT GO:0016569~covalent chromatin modification 3 4.477611940298507 0.21652803981279478 ENSG00000117115, ENSG00000132326, ENSG00000119772 19 342 7047 3.2534626038781163 1.0 0.9829581610774616 97.95089647714902
GOTERM_BP_FAT GO:0006325~chromatin organization 3 4.477611940298507 0.3361972593792425 ENSG00000117115, ENSG00000132326, ENSG00000119772 19 466 7047 2.387734357352609 1.0 0.993078486184049 99.85388457812027
GOTERM_BP_FAT GO:0006082~organic acid metabolic process 3 4.477611940298507 0.34676261898857635 ENSG00000117115, ENSG00000132326, ENSG00000119772 19 477 7047 2.3326713008937436 1.0 0.9924785848900987 99.88684323746371
Annotation Cluster 17 Enrichment Score: 0.4884347113336556
Category Term Count % PValue Genes List Total Pop Hits Pop Total Fold Enrichment Bonferroni Benjamini FDR
GOTERM_MF_FAT GO:0019899~enzyme binding 5 7.462686567164178 0.16565504975953724 ENSG00000188372, ENSG00000118971, ENSG00000141985, ENSG00000175899, ENSG00000144843 16 954 6524 2.137054507337526 0.9999999999999793 0.9999999999999793 89.11913720408319
GOTERM_BP_FAT GO:0043085~positive regulation of catalytic activity 4 5.970149253731343 0.2684611556869262 ENSG00000188372, ENSG00000118971, ENSG00000175899, ENSG00000144843 19 708 7047 2.0954504906333633 1.0 0.9876354565285914 99.31292004046769
GOTERM_BP_FAT GO:0044093~positive regulation of molecular function 4 5.970149253731343 0.3590140182738192 ENSG00000188372, ENSG00000118971, ENSG00000175899, ENSG00000144843 19 832 7047 1.7831477732793521 1.0 0.9929011186945955 99.91630908747494
GOTERM_BP_FAT GO:0065009~regulation of molecular function 5 7.462686567164178 0.42420412749734976 ENSG00000188372, ENSG00000118971, ENSG00000175899, ENSG00000132326, ENSG00000144843 19 1289 7047 1.4386917643215873 1.0 0.9943233147842068 99.9848449227201
GOTERM_BP_FAT GO:0050790~regulation of catalytic activity 4 5.970149253731343 0.5334012291441946 ENSG00000188372, ENSG00000118971, ENSG00000175899, ENSG00000144843 19 1076 7047 1.3787908432792015 1.0 0.9974867627417617 99.99946843843328
Annotation Cluster 18 Enrichment Score: 0.4844327122017028
Category Term Count % PValue Genes List Total Pop Hits Pop Total Fold Enrichment Bonferroni Benjamini FDR
GOTERM_BP_FAT GO:0015031~protein transport 5 7.462686567164178 0.261649785882751 ENSG00000188372, ENSG00000132326, ENSG00000103855, ENSG00000144843, ENSG00000100345 19 1027 7047 1.8057192640803565 1.0 0.9874481984669206 99.20359409698376
GOTERM_BP_FAT GO:0045184~establishment of protein localization 5 7.462686567164178 0.31256213774966574 ENSG00000188372, ENSG00000132326, ENSG00000103855, ENSG00000144843, ENSG00000100345 19 1111 7047 1.6691932351129848 1.0 0.9928567989603471 99.7448615532073
GOTERM_BP_FAT GO:0033036~macromolecule localization 6 8.955223880597014 0.3235795049008752 ENSG00000188372, ENSG00000139433, ENSG00000132326, ENSG00000103855, ENSG00000144843, ENSG00000100345 19 1483 7047 1.5005855839869395 1.0 0.993060513243868 99.8027646218787
GOTERM_BP_FAT GO:0008104~protein localization 5 7.462686567164178 0.43614549684023507 ENSG00000188372, ENSG00000132326, ENSG00000103855, ENSG00000144843, ENSG00000100345 19 1308 7047 1.41779333655239 1.0 0.9941551068194528 99.98914695462393
Annotation Cluster 19 Enrichment Score: 0.41004259116047936
Category Term Count % PValue Genes List Total Pop Hits Pop Total Fold Enrichment Bonferroni Benjamini FDR
GOTERM_BP_FAT GO:0051247~positive regulation of protein metabolic process 4 5.970149253731343 0.250643366167281 ENSG00000188372, ENSG00000118971, ENSG00000103855, ENSG00000100345 19 683 7047 2.172150728211451 1.0 0.9861575301663154 98.9918689467575
GOTERM_BP_FAT GO:0031325~positive regulation of cellular metabolic process 5 7.462686567164178 0.42483329431885797 ENSG00000188372, ENSG00000118971, ENSG00000117115, ENSG00000103855, ENSG00000100345 19 1290 7047 1.4375764993880047 1.0 0.9941221988167852 99.9851066149391
GOTERM_BP_FAT GO:0010604~positive regulation of macromolecule metabolic process 5 7.462686567164178 0.443670941420208 ENSG00000188372, ENSG00000118971, ENSG00000117115, ENSG00000103855, ENSG00000100345 19 1320 7047 1.4049043062200957 1.0 0.9945868192374462 99.9912384185062
GOTERM_BP_FAT GO:0009893~positive regulation of metabolic process 5 7.462686567164178 0.4847232935889283 ENSG00000188372, ENSG00000118971, ENSG00000117115, ENSG00000103855, ENSG00000100345 19 1386 7047 1.3380041011619959 1.0 0.9955088164903403 99.99741666367296
Annotation Cluster 20 Enrichment Score: 0.3953692256225897
Category Term Count % PValue Genes List Total Pop Hits Pop Total Fold Enrichment Bonferroni Benjamini FDR
GOTERM_BP_FAT GO:0006915~apoptotic process 4 5.970149253731343 0.3707941106372744 ENSG00000118971, ENSG00000119772, ENSG00000163349, ENSG00000170421 19 848 7047 1.7495034756703078 1.0 0.9925461088083088 99.93772228128705
GOTERM_BP_FAT GO:0012501~programmed cell death 4 5.970149253731343 0.4031017726241446 ENSG00000118971, ENSG00000119772, ENSG00000163349, ENSG00000170421 19 892 7047 1.6632050979466604 1.0 0.994478085143831 99.97310907783164
GOTERM_BP_FAT GO:0008219~cell death 4 5.970149253731343 0.43585776506103513 ENSG00000118971, ENSG00000119772, ENSG00000163349, ENSG00000170421 19 937 7047 1.583328652474302 1.0 0.9943784474381882 99.98905838135582
Annotation Cluster 21 Enrichment Score: 0.3797812679986208
Category Term Count % PValue Genes List Total Pop Hits Pop Total Fold Enrichment Bonferroni Benjamini FDR
GOTERM_BP_FAT GO:0010556~regulation of macromolecule biosynthetic process 8 11.940298507462686 0.1619438315734957 ENSG00000188372, ENSG00000136463, ENSG00000117115, ENSG00000132326, ENSG00000103855, ENSG00000119772, ENSG00000110987, ENSG00000163349 19 1830 7047 1.6213977566867988 1.0 0.9888070328381062 94.00796215015288
GOTERM_BP_FAT GO:2000112~regulation of cellular macromolecule biosynthetic process 7 10.44776119402985 0.2938180702816754 ENSG00000188372, ENSG00000136463, ENSG00000117115, ENSG00000132326, ENSG00000119772, ENSG00000110987, ENSG00000163349 19 1785 7047 1.4544891640866873 1.0 0.9914627184423406 99.60833582190367
GOTERM_BP_FAT GO:0006355~regulation of transcription, DNA-templated 6 8.955223880597014 0.3509022669886417 ENSG00000188372, ENSG00000117115, ENSG00000132326, ENSG00000119772, ENSG00000110987, ENSG00000163349 19 1532 7047 1.452590353167514 1.0 0.992629054893187 99.8977430565468
GOTERM_BP_FAT GO:1903506~regulation of nucleic acid-templated transcription 6 8.955223880597014 0.35708796762161776 ENSG00000188372, ENSG00000117115, ENSG00000132326, ENSG00000119772, ENSG00000110987, ENSG00000163349 19 1543 7047 1.442234880785892 1.0 0.9930302119130727 99.91221136993663
GOTERM_BP_FAT GO:2001141~regulation of RNA biosynthetic process 6 8.955223880597014 0.36216077194006946 ENSG00000188372, ENSG00000117115, ENSG00000132326, ENSG00000119772, ENSG00000110987, ENSG00000163349 19 1552 7047 1.433871405317417 1.0 0.9925569505168221 99.92262041761597
GOTERM_BP_FAT GO:0006351~transcription, DNA-templated 6 8.955223880597014 0.3780010178849451 ENSG00000188372, ENSG00000117115, ENSG00000132326, ENSG00000119772, ENSG00000110987, ENSG00000163349 19 1580 7047 1.4084610259826782 1.0 0.9923725639502371 99.94816508567062
GOTERM_BP_FAT GO:0051171~regulation of nitrogen compound metabolic process 7 10.44776119402985 0.4048971114800399 ENSG00000188372, ENSG00000136463, ENSG00000117115, ENSG00000132326, ENSG00000119772, ENSG00000110987, ENSG00000163349 19 2000 7047 1.2981315789473684 1.0 0.994374853791224 99.97436916582728
GOTERM_BP_FAT GO:0051252~regulation of RNA metabolic process 6 8.955223880597014 0.40701147150383654 ENSG00000188372, ENSG00000117115, ENSG00000132326, ENSG00000119772, ENSG00000110987, ENSG00000163349 19 1631 7047 1.3644196327729194 1.0 0.9943025568838628 99.97578216413984
GOTERM_BP_FAT GO:0097659~nucleic acid-templated transcription 6 8.955223880597014 0.41214325219293674 ENSG00000188372, ENSG00000117115, ENSG00000132326, ENSG00000119772, ENSG00000110987, ENSG00000163349 19 1640 7047 1.3569319640564825 1.0 0.9945136421617629 99.97891396933699
GOTERM_BP_FAT GO:0034645~cellular macromolecule biosynthetic process 8 11.940298507462686 0.4125710221708904 ENSG00000152465, ENSG00000188372, ENSG00000136463, ENSG00000117115, ENSG00000132326, ENSG00000119772, ENSG00000110987, ENSG00000163349 19 2391 7047 1.2409694248167469 1.0 0.9942882834284319 99.97915710608267
GOTERM_BP_FAT GO:0032774~RNA biosynthetic process 6 8.955223880597014 0.4656895513930404 ENSG00000188372, ENSG00000117115, ENSG00000132326, ENSG00000119772, ENSG00000110987, ENSG00000163349 19 1734 7047 1.2833727918411946 1.0 0.9954760979133708 99.99539570759441
GOTERM_BP_FAT GO:0019219~regulation of nucleobase-containing compound metabolic process 6 8.955223880597014 0.5057169455241353 ENSG00000188372, ENSG00000117115, ENSG00000132326, ENSG00000119772, ENSG00000110987, ENSG00000163349 19 1805 7047 1.2328910919959177 1.0 0.9963613454395005 99.99866841252305
GOTERM_BP_FAT GO:0034654~nucleobase-containing compound biosynthetic process 6 8.955223880597014 0.5869368618836468 ENSG00000188372, ENSG00000117115, ENSG00000132326, ENSG00000119772, ENSG00000110987, ENSG00000163349 19 1954 7047 1.138878414049453 1.0 0.9988788072680692 99.99992373780378
GOTERM_BP_FAT GO:0018130~heterocycle biosynthetic process 6 8.955223880597014 0.6036899561526682 ENSG00000188372, ENSG00000117115, ENSG00000132326, ENSG00000119772, ENSG00000110987, ENSG00000163349 19 1986 7047 1.1205279058673876 1.0 0.9989558565485241 99.99996056995832
GOTERM_BP_FAT GO:0019438~aromatic compound biosynthetic process 6 8.955223880597014 0.6047274348259121 ENSG00000188372, ENSG00000117115, ENSG00000132326, ENSG00000119772, ENSG00000110987, ENSG00000163349 19 1988 7047 1.1194006142115853 1.0 0.9989261701091626 99.99996218274978
GOTERM_BP_FAT GO:0016070~RNA metabolic process 6 8.955223880597014 0.7264969265699038 ENSG00000188372, ENSG00000117115, ENSG00000132326, ENSG00000119772, ENSG00000110987, ENSG00000163349 19 2244 7047 0.9916971573318322 1.0 0.9998893583374697 99.99999989294987
Annotation Cluster 22 Enrichment Score: 0.3573906364579672
Category Term Count % PValue Genes List Total Pop Hits Pop Total Fold Enrichment Bonferroni Benjamini FDR
GOTERM_BP_FAT GO:0010033~response to organic substance 5 7.462686567164178 0.35931264310685485 ENSG00000117115, ENSG00000119772, ENSG00000163349, ENSG00000170421, ENSG00000170615 19 1186 7047 1.5636371704979142 1.0 0.9925678519245077 99.91692813016572
GOTERM_BP_FAT GO:0071310~cellular response to organic substance 4 5.970149253731343 0.4213471557111841 ENSG00000117115, ENSG00000119772, ENSG00000163349, ENSG00000170421 19 917 7047 1.6178614475119095 1.0 0.9943175503423691 99.98360146448752
GOTERM_BP_FAT GO:0070887~cellular response to chemical stimulus 4 5.970149253731343 0.5593910648238529 ENSG00000117115, ENSG00000119772, ENSG00000163349, ENSG00000170421 19 1115 7047 1.330564078357328 1.0 0.9983205207949175 99.99978669684565
Annotation Cluster 23 Enrichment Score: 0.2271130465433654
Category Term Count % PValue Genes List Total Pop Hits Pop Total Fold Enrichment Bonferroni Benjamini FDR
GOTERM_BP_FAT GO:0010557~positive regulation of macromolecule biosynthetic process 3 4.477611940298507 0.5724278819380748 ENSG00000188372, ENSG00000117115, ENSG00000103855 19 733 7047 1.5179866446470884 1.0 0.9986057731548449 99.99986781587404
GOTERM_BP_FAT GO:0031328~positive regulation of cellular biosynthetic process 3 4.477611940298507 0.5984067727904052 ENSG00000188372, ENSG00000117115, ENSG00000103855 19 767 7047 1.4506964935154052 1.0 0.9989528060149258 99.99995130796444
GOTERM_BP_FAT GO:0009891~positive regulation of biosynthetic process 3 4.477611940298507 0.6080560036065339 ENSG00000188372, ENSG00000117115, ENSG00000103855 19 780 7047 1.4265182186234817 1.0 0.9989421945031144 99.99996694961068
Annotation Cluster 24 Enrichment Score: 0.1695647685753052
Category Term Count % PValue Genes List Total Pop Hits Pop Total Fold Enrichment Bonferroni Benjamini FDR
GOTERM_MF_FAT GO:0005524~ATP binding 3 4.477611940298507 0.5475828042662239 ENSG00000163349, ENSG00000100345, ENSG00000004700 16 776 6524 1.5763530927835052 1.0 0.9999999972604054 99.99395858168307
GOTERM_MF_FAT GO:0032559~adenyl ribonucleotide binding 3 4.477611940298507 0.5563940617523211 ENSG00000163349, ENSG00000100345, ENSG00000004700 16 788 6524 1.5523477157360406 1.0 0.9999999790013011 99.99525187761253
GOTERM_MF_FAT GO:0030554~adenyl nucleotide binding 3 4.477611940298507 0.5629336645237695 ENSG00000163349, ENSG00000100345, ENSG00000004700 16 797 6524 1.5348180677540777 1.0 0.9999998876476319 99.99604155904937
GOTERM_MF_FAT GO:0035639~purine ribonucleoside triphosphate binding 3 4.477611940298507 0.6671352968696052 ENSG00000163349, ENSG00000100345, ENSG00000004700 16 954 6524 1.2822327044025157 1.0 0.9999999951307871 99.99985911380463
GOTERM_MF_FAT GO:0032550~purine ribonucleoside binding 3 4.477611940298507 0.6707395886681708 ENSG00000163349, ENSG00000100345, ENSG00000004700 16 960 6524 1.27421875 1.0 0.99999997664648 99.99987670132411
GOTERM_MF_FAT GO:0032549~ribonucleoside binding 3 4.477611940298507 0.6713375870684694 ENSG00000163349, ENSG00000100345, ENSG00000004700 16 961 6524 1.2728928199791885 1.0 0.9999999016270782 99.99987941615773
GOTERM_MF_FAT GO:0001883~purine nucleoside binding 3 4.477611940298507 0.6713375870684694 ENSG00000163349, ENSG00000100345, ENSG00000004700 16 961 6524 1.2728928199791885 1.0 0.9999999016270782 99.99987941615773
GOTERM_MF_FAT GO:0001882~nucleoside binding 3 4.477611940298507 0.6731269268104847 ENSG00000163349, ENSG00000100345, ENSG00000004700 16 964 6524 1.2689315352697095 1.0 0.9999996836617927 99.9998872150688
GOTERM_MF_FAT GO:0032555~purine ribonucleotide binding 3 4.477611940298507 0.6737218219447745 ENSG00000163349, ENSG00000100345, ENSG00000004700 16 965 6524 1.2676165803108808 1.0 0.999999099271159 99.99988970351043
GOTERM_MF_FAT GO:0032553~ribonucleotide binding 3 4.477611940298507 0.6790409951357028 ENSG00000163349, ENSG00000100345, ENSG00000004700 16 974 6524 1.2559034907597535 1.0 0.9999981171533422 99.99990981552625
GOTERM_MF_FAT GO:0017076~purine nucleotide binding 3 4.477611940298507 0.6802145127195572 ENSG00000163349, ENSG00000100345, ENSG00000004700 16 976 6524 1.2533299180327868 1.0 0.999995875807665 99.99991377207726
GOTERM_MF_FAT GO:0000166~nucleotide binding 3 4.477611940298507 0.8282527777800625 ENSG00000163349, ENSG00000100345, ENSG00000004700 16 1291 6524 0.9475213013168087 1.0 0.9999999598270267 99.99999995742618
GOTERM_MF_FAT GO:1901265~nucleoside phosphate binding 3 4.477611940298507 0.828614713940219 ENSG00000163349, ENSG00000100345, ENSG00000004700 16 1292 6524 0.9467879256965944 1.0 0.9999999034371098 99.99999995851212
GOTERM_MF_FAT GO:0036094~small molecule binding 3 4.477611940298507 0.8501957646961751 ENSG00000163349, ENSG00000100345, ENSG00000004700 16 1355 6524 0.9027675276752768 1.0 0.9999999328478997 99.99999999201916
Annotation Cluster 25 Enrichment Score: 0.1422545171767456
Category Term Count % PValue Genes List Total Pop Hits Pop Total Fold Enrichment Bonferroni Benjamini FDR
GOTERM_MF_FAT GO:0003677~DNA binding 4 5.970149253731343 0.42080816845829133 ENSG00000132326, ENSG00000119772, ENSG00000163349, ENSG00000004700 16 1016 6524 1.6053149606299213 1.0 0.9999999999518301 99.87551552829673
GOTERM_MF_FAT GO:0003676~nucleic acid binding 5 7.462686567164178 0.7077627431806265 ENSG00000132326, ENSG00000119772, ENSG00000163349, ENSG00000100345, ENSG00000004700 16 1967 6524 1.0364768683274022 1.0 0.9999965986873752 99.99997139260819
GOTERM_MF_FAT GO:1901363~heterocyclic compound binding 5 7.462686567164178 0.950294158768937 ENSG00000132326, ENSG00000119772, ENSG00000163349, ENSG00000100345, ENSG00000004700 16 2870 6524 0.7103658536585366 1.0 0.9999999996460402 99.99999999999999
GOTERM_MF_FAT GO:0097159~organic cyclic compound binding 5 7.462686567164178 0.9531297218002697 ENSG00000132326, ENSG00000119772, ENSG00000163349, ENSG00000100345, ENSG00000004700 16 2894 6524 0.7044747753973739 1.0 0.9999999994383745 100.0
Annotation Cluster 26 Enrichment Score: 0.09983510660572843
Category Term Count % PValue Genes List Total Pop Hits Pop Total Fold Enrichment Bonferroni Benjamini FDR
GOTERM_BP_FAT GO:0006468~protein phosphorylation 3 4.477611940298507 0.6297178889445241 ENSG00000188372, ENSG00000118971, ENSG00000163349 19 810 7047 1.3736842105263158 1.0 0.9992667396371528 99.99998664047969
GOTERM_BP_FAT GO:0016310~phosphorylation 3 4.477611940298507 0.7619191813202092 ENSG00000188372, ENSG00000118971, ENSG00000163349 19 1028 7047 1.0823776366987505 1.0 0.9999554044072417 99.99999998825459
GOTERM_BP_FAT GO:0006796~phosphate-containing compound metabolic process 3 4.477611940298507 0.9111524101464203 ENSG00000188372, ENSG00000118971, ENSG00000163349 19 1452 7047 0.7663114397564158 1.0 0.9999999295125468 100.0
GOTERM_BP_FAT GO:0006793~phosphorus metabolic process 3 4.477611940298507 0.9120394150049188 ENSG00000188372, ENSG00000118971, ENSG00000163349 19 1456 7047 0.7642061885482938 1.0 0.9999999268991958 100.0
Annotation Cluster 27 Enrichment Score: 0.030185089094217733
Category Term Count % PValue Genes List Total Pop Hits Pop Total Fold Enrichment Bonferroni Benjamini FDR
GOTERM_MF_FAT GO:0046872~metal ion binding 3 4.477611940298507 0.9280882048149146 ENSG00000117115, ENSG00000119772, ENSG00000144843 16 1675 6524 0.7302985074626865 1.0 0.9999999996628893 99.999999999999
GOTERM_MF_FAT GO:0043169~cation binding 3 4.477611940298507 0.9294710010637283 ENSG00000117115, ENSG00000119772, ENSG00000144843 16 1683 6524 0.7268270944741533 1.0 0.9999999992208239 99.99999999999922
GOTERM_MF_FAT GO:0043167~ion binding 3 4.477611940298507 0.9410650291230988 ENSG00000117115, ENSG00000119772, ENSG00000144843 16 1756 6524 0.6966116173120729 1.0 0.999999999501569 99.99999999999991

## Sheet: PC2 positive
Annotation Cluster 1 Enrichment Score: 2.0713687383316084
Category Term Count % PValue Genes List Total Pop Hits Pop Total Fold Enrichment Bonferroni Benjamini FDR
GOTERM_BP_FAT GO:0016032~viral process 8 8.791208791208792 0.008076517734337499 ENSG00000130203, ENSG00000104884, ENSG00000127481, ENSG00000011275, ENSG00000172534, ENSG00000111057, ENSG00000204264, ENSG00000153201 34 509 7047 3.2575985207442506 0.999995112544334 0.999995112544334 12.613188797583174
GOTERM_BP_FAT GO:0044764~multi-organism cellular process 8 8.791208791208792 0.008161605206539566 ENSG00000130203, ENSG00000104884, ENSG00000127481, ENSG00000011275, ENSG00000172534, ENSG00000111057, ENSG00000204264, ENSG00000153201 34 510 7047 3.25121107266436 0.9999957056094557 0.9979277088659407 12.737735285000007
GOTERM_BP_FAT GO:0044403~symbiosis, encompassing mutualism through parasitism 8 8.791208791208792 0.00886671309931712 ENSG00000130203, ENSG00000104884, ENSG00000127481, ENSG00000011275, ENSG00000172534, ENSG00000111057, ENSG00000204264, ENSG00000153201 34 518 7047 3.200999318646377 0.999998530567857 0.9886311506443055 13.763433874407738
GOTERM_BP_FAT GO:0044419~interspecies interaction between organisms 8 8.791208791208792 0.00886671309931712 ENSG00000130203, ENSG00000104884, ENSG00000127481, ENSG00000011275, ENSG00000172534, ENSG00000111057, ENSG00000204264, ENSG00000153201 34 518 7047 3.200999318646377 0.999998530567857 0.9886311506443055 13.763433874407738
Annotation Cluster 2 Enrichment Score: 1.1161164408166906
Category Term Count % PValue Genes List Total Pop Hits Pop Total Fold Enrichment Bonferroni Benjamini FDR
GOTERM_MF_FAT GO:0005319~lipid transporter activity 3 3.296703296703297 0.024618016827274124 ENSG00000130203, ENSG00000128284, ENSG00000139433 35 47 6524 11.897872340425533 0.9985419277014826 0.9985419277014826 27.83402223911481
GOTERM_BP_FAT GO:0006869~lipid transport 3 3.296703296703297 0.12950780827081831 ENSG00000130203, ENSG00000128284, ENSG00000139433 34 134 7047 4.640254609306409 1.0 0.999999973056548 90.03384474721383
GOTERM_BP_FAT GO:0010876~lipid localization 3 3.296703296703297 0.14063766904163305 ENSG00000130203, ENSG00000128284, ENSG00000139433 34 141 7047 4.409887359198999 1.0 0.999999758717771 91.95341070843004
Annotation Cluster 3 Enrichment Score: 0.8735036072678894
Category Term Count % PValue Genes List Total Pop Hits Pop Total Fold Enrichment Bonferroni Benjamini FDR
GOTERM_MF_FAT GO:0016887~ATPase activity 5 5.4945054945054945 0.036731603789097615 ENSG00000104884, ENSG00000112159, ENSG00000089876, ENSG00000163399, ENSG00000100345 35 244 6524 3.8196721311475406 0.9999448182220888 0.9925715561581737 38.721898552750645
GOTERM_MF_FAT GO:0042623~ATPase activity, coupled 4 4.395604395604396 0.07809139796254527 ENSG00000104884, ENSG00000089876, ENSG00000163399, ENSG00000100345 35 193 6524 3.8632124352331605 0.9999999994399572 0.995135308485523 65.49521597285779
GOTERM_MF_FAT GO:0017111~nucleoside-triphosphatase activity 5 5.4945054945054945 0.18509543723067065 ENSG00000104884, ENSG00000112159, ENSG00000089876, ENSG00000163399, ENSG00000100345 35 432 6524 2.1574074074074074 1.0 0.9783016699018653 93.13442087641066
GOTERM_MF_FAT GO:0016818~hydrolase activity, acting on acid anhydrides, in phosphorus-containing anhydrides 5 5.4945054945054945 0.2211294156321324 ENSG00000104884, ENSG00000112159, ENSG00000089876, ENSG00000163399, ENSG00000100345 35 465 6524 2.0043010752688173 1.0 0.9832989289945974 96.2013028639894
GOTERM_MF_FAT GO:0016817~hydrolase activity, acting on acid anhydrides 5 5.4945054945054945 0.2211294156321324 ENSG00000104884, ENSG00000112159, ENSG00000089876, ENSG00000163399, ENSG00000100345 35 465 6524 2.0043010752688173 1.0 0.9832989289945974 96.2013028639894
GOTERM_MF_FAT GO:0016462~pyrophosphatase activity 5 5.4945054945054945 0.2211294156321324 ENSG00000104884, ENSG00000112159, ENSG00000089876, ENSG00000163399, ENSG00000100345 35 465 6524 2.0043010752688173 1.0 0.9832989289945974 96.2013028639894
Annotation Cluster 4 Enrichment Score: 0.7815313183790492
Category Term Count % PValue Genes List Total Pop Hits Pop Total Fold Enrichment Bonferroni Benjamini FDR
GOTERM_BP_FAT GO:0030097~hemopoiesis 4 4.395604395604396 0.15056256183579544 ENSG00000104884, ENSG00000163349, ENSG00000166477, ENSG00000100345 34 288 7047 2.878676470588235 1.0 0.9999976271462413 93.3666210337257
GOTERM_BP_FAT GO:0009790~embryo development 5 5.4945054945054945 0.15123006227434324 ENSG00000104884, ENSG00000101115, ENSG00000163349, ENSG00000166477, ENSG00000100345 34 444 7047 2.33406200317965 1.0 0.9999923008457086 93.45275606004795
GOTERM_BP_FAT GO:0048534~hematopoietic or lymphoid organ development 4 4.395604395604396 0.16983766599598432 ENSG00000104884, ENSG00000163349, ENSG00000166477, ENSG00000100345 34 305 7047 2.718225650916104 1.0 0.9999694433855791 95.47102320630586
GOTERM_BP_FAT GO:0002520~immune system development 4 4.395604395604396 0.19341296688470322 ENSG00000104884, ENSG00000163349, ENSG00000166477, ENSG00000100345 34 325 7047 2.550950226244344 1.0 0.9999457694066766 97.19470575878528
Annotation Cluster 5 Enrichment Score: 0.7461781696332985
Category Term Count % PValue Genes List Total Pop Hits Pop Total Fold Enrichment Bonferroni Benjamini FDR
GOTERM_MF_FAT GO:0043167~ion binding 14 15.384615384615385 0.09976109196432636 ENSG00000006007, ENSG00000148357, ENSG00000221926, ENSG00000103249, ENSG00000130203, ENSG00000135175, ENSG00000104884, ENSG00000127481, ENSG00000011275, ENSG00000183621, ENSG00000153201, ENSG00000101115, ENSG00000163399, ENSG00000166477 35 1756 6524 1.4861047835990888 0.9999999999988991 0.9804261221417395 74.7249432664…
GOTERM_MF_FAT GO:0046872~metal ion binding 12 13.186813186813188 0.23796327853301863 ENSG00000006007, ENSG00000148357, ENSG00000221926, ENSG00000130203, ENSG00000135175, ENSG00000104884, ENSG00000127481, ENSG00000011275, ENSG00000183621, ENSG00000101115, ENSG00000163399, ENSG00000153201 35 1675 6524 1.3354029850746267 1.0 0.9606956822453216 97.14603046515168
GOTERM_MF_FAT GO:0043169~cation binding 12 13.186813186813188 0.24321723847959725 ENSG00000006007, ENSG00000148357, ENSG00000221926, ENSG00000130203, ENSG00000135175, ENSG00000104884, ENSG00000127481, ENSG00000011275, ENSG00000183621, ENSG00000101115, ENSG00000163399, ENSG00000153201 35 1683 6524 1.329055258467023 1.0 0.9522724358180208 97.39307815134512
Annotation Cluster 6 Enrichment Score: 0.7180055880024155
Category Term Count % PValue Genes List Total Pop Hits Pop Total Fold Enrichment Bonferroni Benjamini FDR
GOTERM_BP_FAT GO:0031328~positive regulation of cellular biosynthetic process 7 7.6923076923076925 0.14273056566598152 ENSG00000167074, ENSG00000221926, ENSG00000130203, ENSG00000104884, ENSG00000172534, ENSG00000101115, ENSG00000166477 34 767 7047 1.89159444742695 1.0 0.9999995030539581 92.27310017407952
GOTERM_BP_FAT GO:0010628~positive regulation of gene expression 7 7.6923076923076925 0.14337326153884627 ENSG00000167074, ENSG00000221926, ENSG00000104884, ENSG00000172534, ENSG00000101115, ENSG00000166477, ENSG00000100345 34 768 7047 1.8891314338235292 1.0 0.9999989080018562 92.36885058231728
GOTERM_BP_FAT GO:0045935~positive regulation of nucleobase-containing compound metabolic process 7 7.6923076923076925 0.14337326153884627 ENSG00000167074, ENSG00000221926, ENSG00000130203, ENSG00000104884, ENSG00000172534, ENSG00000101115, ENSG00000166477 34 768 7047 1.8891314338235292 1.0 0.9999989080018562 92.36885058231728
GOTERM_BP_FAT GO:0009891~positive regulation of biosynthetic process 7 7.6923076923076925 0.1511963411593014 ENSG00000167074, ENSG00000221926, ENSG00000130203, ENSG00000104884, ENSG00000172534, ENSG00000101115, ENSG00000166477 34 780 7047 1.8600678733031673 1.0 0.9999957138623019 93.448429980944
GOTERM_BP_FAT GO:1903508~positive regulation of nucleic acid-templated transcription 6 6.593406593406594 0.1514910823935031 ENSG00000167074, ENSG00000221926, ENSG00000104884, ENSG00000172534, ENSG00000101115, ENSG00000166477 34 609 7047 2.0420168067226894 1.0 0.9999871257700171 93.48615160407054
GOTERM_BP_FAT GO:0045893~positive regulation of transcription, DNA-templated 6 6.593406593406594 0.1514910823935031 ENSG00000167074, ENSG00000221926, ENSG00000104884, ENSG00000172534, ENSG00000101115, ENSG00000166477 34 609 7047 2.0420168067226894 1.0 0.9999871257700171 93.48615160407054
GOTERM_BP_FAT GO:0045944~positive regulation of transcription from RNA polymerase II promoter 5 5.4945054945054945 0.15211212091968468 ENSG00000167074, ENSG00000104884, ENSG00000172534, ENSG00000101115, ENSG00000166477 34 445 7047 2.3288169200264375 1.0 0.9999799786489721 93.56496630185764
GOTERM_BP_FAT GO:1902680~positive regulation of RNA biosynthetic process 6 6.593406593406594 0.1621287185469527 ENSG00000167074, ENSG00000221926, ENSG00000104884, ENSG00000172534, ENSG00000101115, ENSG00000166477 34 623 7047 1.9961287885940895 1.0 0.9999767696883755 94.7186890966284
GOTERM_BP_FAT GO:0051173~positive regulation of nitrogen compound metabolic process 7 7.6923076923076925 0.17940826192175557 ENSG00000167074, ENSG00000221926, ENSG00000130203, ENSG00000104884, ENSG00000172534, ENSG00000101115, ENSG00000166477 34 821 7047 1.767177760263667 1.0 0.9999657538871439 96.26514964577271
GOTERM_BP_FAT GO:0051254~positive regulation of RNA metabolic process 6 6.593406593406594 0.1867771756911461 ENSG00000167074, ENSG00000221926, ENSG00000104884, ENSG00000172534, ENSG00000101115, ENSG00000166477 34 654 7047 1.901511063140853 1.0 0.9999413017058804 96.78530854451466
GOTERM_BP_FAT GO:0010557~positive regulation of macromolecule biosynthetic process 6 6.593406593406594 0.25537260393367056 ENSG00000167074, ENSG00000221926, ENSG00000104884, ENSG00000172534, ENSG00000101115, ENSG00000166477 34 733 7047 1.6965733087232167 1.0 0.99988548622978 99.25723557938339
GOTERM_BP_FAT GO:0006366~transcription from RNA polymerase II promoter 6 6.593406593406594 0.3853349569916402 ENSG00000167074, ENSG00000104884, ENSG00000172534, ENSG00000101115, ENSG00000166477, ENSG00000102804 34 869 7047 1.4310566574155554 1.0 0.9993014032872258 99.96938793953022
GOTERM_BP_FAT GO:0006357~regulation of transcription from RNA polymerase II promoter 5 5.4945054945054945 0.5597007531362663 ENSG00000167074, ENSG00000104884, ENSG00000172534, ENSG00000101115, ENSG00000166477 34 834 7047 1.2425941599661448 1.0 0.9997784932029209 99.99988061930442
Annotation Cluster 7 Enrichment Score: 0.6760510594254451
Category Term Count % PValue Genes List Total Pop Hits Pop Total Fold Enrichment Bonferroni Benjamini FDR
GOTERM_CC_FAT GO:0031988~membrane-bounded vesicle 12 13.186813186813188 0.17701724485144021 ENSG00000006007, ENSG00000007062, ENSG00000130203, ENSG00000163406, ENSG00000171401, ENSG00000139433, ENSG00000156675, ENSG00000111057, ENSG00000204264, ENSG00000163399, ENSG00000107295, ENSG00000100345 33 1674 6510 1.4141414141414144 1.0 0.9844246278987792 91.84263045311461
GOTERM_CC_FAT GO:0070062~extracellular exosome 10 10.989010989010989 0.2071870737996853 ENSG00000007062, ENSG00000130203, ENSG00000163406, ENSG00000171401, ENSG00000139433, ENSG00000111057, ENSG00000204264, ENSG00000163399, ENSG00000107295, ENSG00000100345 33 1356 6510 1.4548136229552158 1.0 0.9893970516360668 94.95467741458164
GOTERM_CC_FAT GO:1903561~extracellular vesicle 10 10.989010989010989 0.21232863064161256 ENSG00000007062, ENSG00000130203, ENSG00000163406, ENSG00000171401, ENSG00000139433, ENSG00000111057, ENSG00000204264, ENSG00000163399, ENSG00000107295, ENSG00000100345 33 1364 6510 1.4462809917355373 1.0 0.9866267297864425 95.35978178496416
GOTERM_CC_FAT GO:0043230~extracellular organelle 10 10.989010989010989 0.21297542726976043 ENSG00000007062, ENSG00000130203, ENSG00000163406, ENSG00000171401, ENSG00000139433, ENSG00000111057, ENSG00000204264, ENSG00000163399, ENSG00000107295, ENSG00000100345 33 1365 6510 1.4452214452214451 1.0 0.9820489774967454 95.40856126715862
GOTERM_CC_FAT GO:0044421~extracellular region part 11 12.087912087912088 0.25120507677058146 ENSG00000148357, ENSG00000007062, ENSG00000130203, ENSG00000163406, ENSG00000171401, ENSG00000139433, ENSG00000111057, ENSG00000204264, ENSG00000163399, ENSG00000107295, ENSG00000100345 33 1610 6510 1.3478260869565217 1.0 0.9816662319699712 97.5803621878688
Annotation Cluster 8 Enrichment Score: 0.667573090553191
Category Term Count % PValue Genes List Total Pop Hits Pop Total Fold Enrichment Bonferroni Benjamini FDR
GOTERM_MF_FAT GO:0097367~carbohydrate derivative binding 10 10.989010989010989 0.09313631569383413 ENSG00000145725, ENSG00000103249, ENSG00000130203, ENSG00000139433, ENSG00000104884, ENSG00000112159, ENSG00000089876, ENSG00000163399, ENSG00000163349, ENSG00000100345 35 1072 6524 1.7388059701492535 0.9999999999924837 0.9860040901458484 72.17960127470506
GOTERM_MF_FAT GO:0005524~ATP binding 8 8.791208791208792 0.10130111767396967 ENSG00000145725, ENSG00000103249, ENSG00000104884, ENSG00000112159, ENSG00000089876, ENSG00000163399, ENSG00000163349, ENSG00000100345 35 776 6524 1.9216494845360825 0.999999999999297 0.9697402663036953 75.28497045348266
GOTERM_MF_FAT GO:0032559~adenyl ribonucleotide binding 8 8.791208791208792 0.10783653238791197 ENSG00000145725, ENSG00000103249, ENSG00000104884, ENSG00000112159, ENSG00000089876, ENSG00000163399, ENSG00000163349, ENSG00000100345 35 788 6524 1.8923857868020304 0.9999999999998962 0.963910367249293 77.53640638163867
GOTERM_MF_FAT GO:0030554~adenyl nucleotide binding 8 8.791208791208792 0.11289141835743936 ENSG00000145725, ENSG00000103249, ENSG00000104884, ENSG00000112159, ENSG00000089876, ENSG00000163399, ENSG00000163349, ENSG00000100345 35 797 6524 1.8710163111668756 0.9999999999999766 0.9423364335832128 79.14617751449859
GOTERM_MF_FAT GO:0035639~purine ribonucleoside triphosphate binding 8 8.791208791208792 0.22064977434441144 ENSG00000145725, ENSG00000103249, ENSG00000104884, ENSG00000112159, ENSG00000089876, ENSG00000163399, ENSG00000163349, ENSG00000100345 35 954 6524 1.5631027253668763 1.0 0.9871491883832596 96.17057486128654
GOTERM_MF_FAT GO:0032550~purine ribonucleoside binding 8 8.791208791208792 0.225419675673033 ENSG00000145725, ENSG00000103249, ENSG00000104884, ENSG00000112159, ENSG00000089876, ENSG00000163399, ENSG00000163349, ENSG00000100345 35 960 6524 1.5533333333333332 1.0 0.9804872536830765 96.46620249696228
GOTERM_MF_FAT GO:0032549~ribonucleoside binding 8 8.791208791208792 0.22621861101686214 ENSG00000145725, ENSG00000103249, ENSG00000104884, ENSG00000112159, ENSG00000089876, ENSG00000163399, ENSG00000163349, ENSG00000100345 35 961 6524 1.5517169614984392 1.0 0.9760791182375974 96.51360628540635
GOTERM_MF_FAT GO:0001883~purine nucleoside binding 8 8.791208791208792 0.22621861101686214 ENSG00000145725, ENSG00000103249, ENSG00000104884, ENSG00000112159, ENSG00000089876, ENSG00000163399, ENSG00000163349, ENSG00000100345 35 961 6524 1.5517169614984392 1.0 0.9760791182375974 96.51360628540635
GOTERM_MF_FAT GO:0001882~nucleoside binding 8 8.791208791208792 0.22862210453581577 ENSG00000145725, ENSG00000103249, ENSG00000104884, ENSG00000112159, ENSG00000089876, ENSG00000163399, ENSG00000163349, ENSG00000100345 35 964 6524 1.546887966804979 1.0 0.9721083711352285 96.65269671472896
GOTERM_MF_FAT GO:0032555~purine ribonucleotide binding 8 8.791208791208792 0.22942548359041948 ENSG00000145725, ENSG00000103249, ENSG00000104884, ENSG00000112159, ENSG00000089876, ENSG00000163399, ENSG00000163349, ENSG00000100345 35 965 6524 1.5452849740932642 1.0 0.9670942483577182 96.69803324463786
GOTERM_MF_FAT GO:0032553~ribonucleotide binding 8 8.791208791208792 0.23670485966459387 ENSG00000145725, ENSG00000103249, ENSG00000104884, ENSG00000112159, ENSG00000089876, ENSG00000163399, ENSG00000163349, ENSG00000100345 35 974 6524 1.5310061601642708 1.0 0.9656086477080044 97.0837331732784
GOTERM_MF_FAT GO:0017076~purine nucleotide binding 8 8.791208791208792 0.2383342713554399 ENSG00000145725, ENSG00000103249, ENSG00000104884, ENSG00000112159, ENSG00000089876, ENSG00000163399, ENSG00000163349, ENSG00000100345 35 976 6524 1.5278688524590163 1.0 0.9550072576483151 97.16416026669918
GOTERM_MF_FAT GO:0036094~small molecule binding 9 9.89010989010989 0.41086848106440926 ENSG00000145725, ENSG00000103249, ENSG00000130203, ENSG00000104884, ENSG00000112159, ENSG00000089876, ENSG00000163399, ENSG00000163349, ENSG00000100345 35 1355 6524 1.238081180811808 1.0 0.9901556497550483 99.90163793040315
GOTERM_MF_FAT GO:0000166~nucleotide binding 8 8.791208791208792 0.5217260835696335 ENSG00000145725, ENSG00000103249, ENSG00000104884, ENSG00000112159, ENSG00000089876, ENSG00000163399, ENSG00000163349, ENSG00000100345 35 1291 6524 1.155073586367157 1.0 0.9959991591988016 99.99357294032517
GOTERM_MF_FAT GO:1901265~nucleoside phosphate binding 8 8.791208791208792 0.522627929378682 ENSG00000145725, ENSG00000103249, ENSG00000104884, ENSG00000112159, ENSG00000089876, ENSG00000163399, ENSG00000163349, ENSG00000100345 35 1292 6524 1.1541795665634675 1.0 0.99539963111538 99.99372974415792
Annotation Cluster 9 Enrichment Score: 0.6157852281582147
Category Term Count % PValue Genes List Total Pop Hits Pop Total Fold Enrichment Bonferroni Benjamini FDR
GOTERM_BP_FAT GO:0048514~blood vessel morphogenesis 3 3.296703296703297 0.19379177948868678 ENSG00000130203, ENSG00000163349, ENSG00000100345 34 173 7047 3.5941856511390684 1.0 0.9999290978922095 97.21653044069473
GOTERM_BP_FAT GO:0001568~blood vessel development 3 3.296703296703297 0.2579705960114962 ENSG00000130203, ENSG00000163349, ENSG00000100345 34 210 7047 2.9609243697478993 1.0 0.9998253324052566 99.29916709982734
GOTERM_BP_FAT GO:0001944~vasculature development 3 3.296703296703297 0.28427505866570735 ENSG00000130203, ENSG00000163349, ENSG00000100345 34 225 7047 2.763529411764706 1.0 0.9997434722386364 99.61540671860199
Annotation Cluster 10 Enrichment Score: 0.5724461835154806
Category Term Count % PValue Genes List Total Pop Hits Pop Total Fold Enrichment Bonferroni Benjamini FDR
GOTERM_BP_FAT GO:0015031~protein transport 8 8.791208791208792 0.19612835581685267 ENSG00000155265, ENSG00000221926, ENSG00000130203, ENSG00000163406, ENSG00000156675, ENSG00000111057, ENSG00000153201, ENSG00000100345 34 1027 7047 1.6145254596483187 1.0 0.999917794351552 97.34766041509103
GOTERM_BP_FAT GO:0033036~macromolecule localization 10 10.989010989010989 0.24561854490567192 ENSG00000155265, ENSG00000221926, ENSG00000130203, ENSG00000128284, ENSG00000163406, ENSG00000139433, ENSG00000156675, ENSG00000111057, ENSG00000153201, ENSG00000100345 34 1483 7047 1.397604220379993 1.0 0.9999029235757069 99.07780782439258
GOTERM_BP_FAT GO:0045184~establishment of protein localization 8 8.791208791208792 0.25642649423154007 ENSG00000155265, ENSG00000221926, ENSG00000130203, ENSG00000163406, ENSG00000156675, ENSG00000111057, ENSG00000153201, ENSG00000100345 34 1111 7047 1.4924551278657276 1.0 0.9998432438654349 99.27452183172798
GOTERM_BP_FAT GO:0008104~protein localization 8 8.791208791208792 0.41538501879472944 ENSG00000155265, ENSG00000221926, ENSG00000130203, ENSG00000163406, ENSG00000156675, ENSG00000111057, ENSG00000153201, ENSG00000100345 34 1308 7047 1.2676740420939019 1.0 0.9995514526602168 99.9866964645774
Annotation Cluster 11 Enrichment Score: 0.5599884005296951
Category Term Count % PValue Genes List Total Pop Hits Pop Total Fold Enrichment Bonferroni Benjamini FDR
GOTERM_BP_FAT GO:0031325~positive regulation of cellular metabolic process 9 9.89010989010989 0.24665441934833043 ENSG00000167074, ENSG00000221926, ENSG00000130203, ENSG00000104884, ENSG00000172534, ENSG00000204264, ENSG00000101115, ENSG00000166477, ENSG00000100345 34 1290 7047 1.446032831737346 1.0 0.9998869300338009 99.09863707518976
GOTERM_BP_FAT GO:0010604~positive regulation of macromolecule metabolic process 9 9.89010989010989 0.26779572956999936 ENSG00000167074, ENSG00000221926, ENSG00000130203, ENSG00000104884, ENSG00000172534, ENSG00000204264, ENSG00000101115, ENSG00000166477, ENSG00000100345 34 1320 7047 1.413168449197861 1.0 0.9998057045531361 99.43847561390355
GOTERM_BP_FAT GO:0009893~positive regulation of metabolic process 9 9.89010989010989 0.31633136108990084 ENSG00000167074, ENSG00000221926, ENSG00000130203, ENSG00000104884, ENSG00000172534, ENSG00000204264, ENSG00000101115, ENSG00000166477, ENSG00000100345 34 1386 7047 1.3458747135217723 1.0 0.9995690545119111 99.82047083018449
Annotation Cluster 12 Enrichment Score: 0.5425226661712669
Category Term Count % PValue Genes List Total Pop Hits Pop Total Fold Enrichment Bonferroni Benjamini FDR
GOTERM_BP_FAT GO:0019221~cytokine-mediated signaling pathway 3 3.296703296703297 0.20578444889876094 ENSG00000111057, ENSG00000204264, ENSG00000163349 34 180 7047 3.4544117647058825 1.0 0.99991647563979 97.83044719824632
GOTERM_BP_FAT GO:0071345~cellular response to cytokine stimulus 3 3.296703296703297 0.3017974956455749 ENSG00000111057, ENSG00000204264, ENSG00000163349 34 235 7047 2.645932415519399 1.0 0.9997599130625225 99.74530149840136
GOTERM_BP_FAT GO:0034097~response to cytokine 3 3.296703296703297 0.37958043377938966 ENSG00000111057, ENSG00000204264, ENSG00000163349 34 280 7047 2.2206932773109247 1.0 0.9993047863221168 99.96425809308803
Annotation Cluster 13 Enrichment Score: 0.5167368851825721
Category Term Count % PValue Genes List Total Pop Hits Pop Total Fold Enrichment Bonferroni Benjamini FDR
GOTERM_BP_FAT GO:0010468~regulation of gene expression 14 15.384615384615385 0.09944733343969947 ENSG00000130203, ENSG00000163349, ENSG00000204264, ENSG00000102804, ENSG00000167074, ENSG00000221926, ENSG00000159208, ENSG00000104884, ENSG00000183621, ENSG00000172534, ENSG00000101115, ENSG00000153201, ENSG00000166477, ENSG00000100345 34 1957 7047 1.4827316721272055 1.0 0.9999999973394681 82.4746733…
GOTERM_BP_FAT GO:0006355~regulation of transcription, DNA-templated 10 10.989010989010989 0.2784631166943747 ENSG00000167074, ENSG00000221926, ENSG00000159208, ENSG00000104884, ENSG00000183621, ENSG00000172534, ENSG00000101115, ENSG00000163349, ENSG00000166477, ENSG00000102804 34 1532 7047 1.3529027799109201 1.0 0.9998221442385082 99.56005459388602
GOTERM_BP_FAT GO:0032774~RNA biosynthetic process 11 12.087912087912088 0.2803583562607667 ENSG00000167074, ENSG00000221926, ENSG00000159208, ENSG00000104884, ENSG00000183621, ENSG00000172534, ENSG00000101115, ENSG00000163349, ENSG00000153201, ENSG00000166477, ENSG00000102804 34 1734 7047 1.3148280073274985 1.0 0.999777162045896 99.57887823355884
GOTERM_BP_FAT GO:1903506~regulation of nucleic acid-templated transcription 10 10.989010989010989 0.28604395730325677 ENSG00000167074, ENSG00000221926, ENSG00000159208, ENSG00000104884, ENSG00000183621, ENSG00000172534, ENSG00000101115, ENSG00000163349, ENSG00000166477, ENSG00000102804 34 1543 7047 1.3432579772025468 1.0 0.9997239977529508 99.63090850336549
GOTERM_BP_FAT GO:2001141~regulation of RNA biosynthetic process 10 10.989010989010989 0.29229821245089194 ENSG00000167074, ENSG00000221926, ENSG00000159208, ENSG00000104884, ENSG00000183621, ENSG00000172534, ENSG00000101115, ENSG00000163349, ENSG00000166477, ENSG00000102804 34 1552 7047 1.33546846573681 1.0 0.9997453519608059 99.68113791848066
GOTERM_BP_FAT GO:0034654~nucleobase-containing compound biosynthetic process 12 13.186813186813188 0.2924865183438609 ENSG00000167074, ENSG00000221926, ENSG00000130203, ENSG00000159208, ENSG00000104884, ENSG00000183621, ENSG00000172534, ENSG00000101115, ENSG00000163349, ENSG00000153201, ENSG00000166477, ENSG00000102804 34 1954 7047 1.272864109819977 1.0 0.9997120120382668 99.68254559562119
GOTERM_BP_FAT GO:0006351~transcription, DNA-templated 10 10.989010989010989 0.31203345821339323 ENSG00000167074, ENSG00000221926, ENSG00000159208, ENSG00000104884, ENSG00000183621, ENSG00000172534, ENSG00000101115, ENSG00000163349, ENSG00000166477, ENSG00000102804 34 1580 7047 1.3118019359642592 1.0 0.9997181474597557 99.80075589924424
GOTERM_BP_FAT GO:0018130~heterocycle biosynthetic process 12 13.186813186813188 0.31328104073425667 ENSG00000167074, ENSG00000221926, ENSG00000130203, ENSG00000159208, ENSG00000104884, ENSG00000183621, ENSG00000172534, ENSG00000101115, ENSG00000163349, ENSG00000153201, ENSG00000166477, ENSG00000102804 34 1986 7047 1.2523547183223744 1.0 0.9996585880503084 99.80667879634652
GOTERM_BP_FAT GO:0019438~aromatic compound biosynthetic process 12 13.186813186813188 0.31459680280307467 ENSG00000167074, ENSG00000221926, ENSG00000130203, ENSG00000159208, ENSG00000104884, ENSG00000183621, ENSG00000172534, ENSG00000101115, ENSG00000163349, ENSG00000153201, ENSG00000166477, ENSG00000102804 34 1988 7047 1.2510948041188308 1.0 0.9996335769806058 99.81274584904632
GOTERM_BP_FAT GO:0051171~regulation of nitrogen compound metabolic process 12 13.186813186813188 0.32252869546984064 ENSG00000167074, ENSG00000221926, ENSG00000130203, ENSG00000159208, ENSG00000104884, ENSG00000183621, ENSG00000172534, ENSG00000204264, ENSG00000101115, ENSG00000163349, ENSG00000166477, ENSG00000102804 34 2000 7047 1.2435882352941177 1.0 0.9995589178031629 99.84569390814264
GOTERM_BP_FAT GO:0019219~regulation of nucleobase-containing compound metabolic process 11 12.087912087912088 0.3282870054269058 ENSG00000167074, ENSG00000221926, ENSG00000130203, ENSG00000159208, ENSG00000104884, ENSG00000183621, ENSG00000172534, ENSG00000101115, ENSG00000163349, ENSG00000166477, ENSG00000102804 34 1805 7047 1.2631090109173864 1.0 0.9994473964286532 99.8661101302598
GOTERM_BP_FAT GO:0051252~regulation of RNA metabolic process 10 10.989010989010989 0.34890987581784527 ENSG00000167074, ENSG00000221926, ENSG00000159208, ENSG00000104884, ENSG00000183621, ENSG00000172534, ENSG00000101115, ENSG00000163349, ENSG00000166477, ENSG00000102804 34 1631 7047 1.2707829913081112 1.0 0.9993043858046381 99.92027637764842
GOTERM_BP_FAT GO:0097659~nucleic acid-templated transcription 10 10.989010989010989 0.355521610243759 ENSG00000167074, ENSG00000221926, ENSG00000159208, ENSG00000104884, ENSG00000183621, ENSG00000172534, ENSG00000101115, ENSG00000163349, ENSG00000166477, ENSG00000102804 34 1640 7047 1.263809182209469 1.0 0.9993108560362337 99.9327197018101
GOTERM_BP_FAT GO:2000112~regulation of cellular macromolecule biosynthetic process 10 10.989010989010989 0.46431641627870424 ENSG00000167074, ENSG00000221926, ENSG00000159208, ENSG00000104884, ENSG00000183621, ENSG00000172534, ENSG00000101115, ENSG00000163349, ENSG00000166477, ENSG00000102804 34 1785 7047 1.1611468116658428 1.0 0.9997009055279152 99.99688960592327
GOTERM_BP_FAT GO:0010556~regulation of macromolecule biosynthetic process 10 10.989010989010989 0.4981987866607573 ENSG00000167074, ENSG00000221926, ENSG00000159208, ENSG00000104884, ENSG00000183621, ENSG00000172534, ENSG00000101115, ENSG00000163349, ENSG00000166477, ENSG00000102804 34 1830 7047 1.1325940212150434 1.0 0.9997394521972592 99.99895039949261
Annotation Cluster 14 Enrichment Score: 0.5033642113306757
Category Term Count % PValue Genes List Total Pop Hits Pop Total Fold Enrichment Bonferroni Benjamini FDR
GOTERM_BP_FAT GO:0032446~protein modification by small protein conjugation 5 5.4945054945054945 0.24197318216048297 ENSG00000127481, ENSG00000011275, ENSG00000204264, ENSG00000153201, ENSG00000166477 34 538 7047 1.926251913404767 1.0 0.9999247576933519 99.00085345707319
GOTERM_BP_FAT GO:0070647~protein modification by small protein conjugation or removal 5 5.4945054945054945 0.3485397861430367 ENSG00000127481, ENSG00000011275, ENSG00000204264, ENSG00000153201, ENSG00000166477 34 637 7047 1.626881521839505 1.0 0.9993532814252865 99.91951959380798
GOTERM_BP_FAT GO:0016567~protein ubiquitination 4 4.395604395604396 0.36634289219023886 ENSG00000127481, ENSG00000011275, ENSG00000204264, ENSG00000166477 34 460 7047 1.80230179028133 1.0 0.9993875692391357 99.94922860477642
Annotation Cluster 15 Enrichment Score: 0.4920147976412021
Category Term Count % PValue Genes List Total Pop Hits Pop Total Fold Enrichment Bonferroni Benjamini FDR
GOTERM_BP_FAT GO:0001701~in utero embryonic development 3 3.296703296703297 0.21440573191465345 ENSG00000104884, ENSG00000101115, ENSG00000100345 34 185 7047 3.3610492845786966 1.0 0.9998880623620667 98.19048831627268
GOTERM_BP_FAT GO:0043009~chordate embryonic development 3 3.296703296703297 0.393106143956343 ENSG00000104884, ENSG00000101115, ENSG00000100345 34 288 7047 2.1590073529411766 1.0 0.9993784576604542 99.97522459583837
GOTERM_BP_FAT GO:0009792~embryo development ending in birth or egg hatching 3 3.296703296703297 0.3964691355822849 ENSG00000104884, ENSG00000101115, ENSG00000100345 34 290 7047 2.1441176470588235 1.0 0.9993844403760052 99.97741095759135
Annotation Cluster 16 Enrichment Score: 0.47752126454731036
Category Term Count % PValue Genes List Total Pop Hits Pop Total Fold Enrichment Bonferroni Benjamini FDR
GOTERM_BP_FAT GO:0198738~cell-cell signaling by wnt 3 3.296703296703297 0.32623493169489826 ENSG00000130203, ENSG00000204264, ENSG00000166477 34 249 7047 2.4971651311126863 1.0 0.9995163875275752 99.85914478380253
GOTERM_BP_FAT GO:0016055~Wnt signaling pathway 3 3.296703296703297 0.32623493169489826 ENSG00000130203, ENSG00000204264, ENSG00000166477 34 249 7047 2.4971651311126863 1.0 0.9995163875275752 99.85914478380253
GOTERM_BP_FAT GO:1905114~cell surface receptor signaling pathway involved in cell-cell signaling 3 3.296703296703297 0.34703660300724287 ENSG00000130203, ENSG00000204264, ENSG00000166477 34 261 7047 2.382352941176471 1.0 0.9994323282553056 99.91637582804682
Annotation Cluster 17 Enrichment Score: 0.4251383360807112
Category Term Count % PValue Genes List Total Pop Hits Pop Total Fold Enrichment Bonferroni Benjamini FDR
GOTERM_MF_FAT GO:0098641~cadherin binding involved in cell-cell adhesion 3 3.296703296703297 0.2566132903628221 ENSG00000172534, ENSG00000111057, ENSG00000100345 35 188 6524 2.974468085106383 1.0 0.955297580997267 97.93641899299045
GOTERM_MF_FAT GO:0098632~protein binding involved in cell-cell adhesion 3 3.296703296703297 0.26246306804060204 ENSG00000172534, ENSG00000111057, ENSG00000100345 35 191 6524 2.9277486910994766 1.0 0.9534770500733971 98.13911019948935
GOTERM_MF_FAT GO:0098631~protein binding involved in cell adhesion 3 3.296703296703297 0.26246306804060204 ENSG00000172534, ENSG00000111057, ENSG00000100345 35 191 6524 2.9277486910994766 1.0 0.9534770500733971 98.13911019948935
GOTERM_CC_FAT GO:0005913~cell-cell adherens junction 3 3.296703296703297 0.26337507869483423 ENSG00000172534, ENSG00000111057, ENSG00000100345 33 203 6510 2.9153605015673985 1.0 0.9815146320066102 98.04024912557195
GOTERM_CC_FAT GO:0005912~adherens junction 3 3.296703296703297 0.5782450381598031 ENSG00000172534, ENSG00000111057, ENSG00000100345 33 389 6510 1.5213835008179482 1.0 0.9988439634325227 99.99849819462193
GOTERM_CC_FAT GO:0070161~anchoring junction 3 3.296703296703297 0.5938368983714961 ENSG00000172534, ENSG00000111057, ENSG00000100345 33 400 6510 1.4795454545454545 1.0 0.9986621911842091 99.9990749716885
GOTERM_BP_FAT GO:0098609~cell-cell adhesion 3 3.296703296703297 0.661092647856756 ENSG00000172534, ENSG00000111057, ENSG00000100345 34 474 7047 1.3118019359642592 1.0 0.9999461609745911 99.99999846148677
Annotation Cluster 18 Enrichment Score: 0.4238490858657779
Category Term Count % PValue Genes List Total Pop Hits Pop Total Fold Enrichment Bonferroni Benjamini FDR
GOTERM_BP_FAT GO:1902580~single-organism cellular localization 6 6.593406593406594 0.13473130236200462 ENSG00000155265, ENSG00000130203, ENSG00000111057, ENSG00000153201, ENSG00000107295, ENSG00000100345 34 586 7047 2.1221642240513954 1.0 0.9999998300723398 90.98285568437664
GOTERM_BP_FAT GO:0061024~membrane organization 5 5.4945054945054945 0.23990539670234245 ENSG00000155265, ENSG00000130203, ENSG00000111057, ENSG00000153201, ENSG00000100345 34 536 7047 1.9334394205443373 1.0 0.9999336171098127 98.95455999206263
GOTERM_BP_FAT GO:0051649~establishment of localization in cell 5 5.4945054945054945 0.7832319166856373 ENSG00000155265, ENSG00000130203, ENSG00000153201, ENSG00000107295, ENSG00000100345 34 1105 7047 0.93784934788395 1.0 0.9999966247083413 99.99999999908752
GOTERM_BP_FAT GO:0051641~cellular localization 6 6.593406593406594 0.7965347998218553 ENSG00000155265, ENSG00000130203, ENSG00000111057, ENSG00000153201, ENSG00000107295, ENSG00000100345 34 1369 7047 0.9083916985347829 1.0 0.9999973481670902 99.99999999968165
Annotation Cluster 19 Enrichment Score: 0.4151996234814244
Category Term Count % PValue Genes List Total Pop Hits Pop Total Fold Enrichment Bonferroni Benjamini FDR
GOTERM_BP_FAT GO:0031324~negative regulation of cellular metabolic process 8 8.791208791208792 0.3021505525741883 ENSG00000130203, ENSG00000159208, ENSG00000183621, ENSG00000172534, ENSG00000204264, ENSG00000101115, ENSG00000163399, ENSG00000153201 34 1170 7047 1.4171945701357467 1.0 0.999730727216557 99.74743436625945
GOTERM_BP_FAT GO:0009892~negative regulation of metabolic process 8 8.791208791208792 0.3837019941650898 ENSG00000130203, ENSG00000159208, ENSG00000183621, ENSG00000172534, ENSG00000204264, ENSG00000101115, ENSG00000163399, ENSG00000153201 34 1270 7047 1.3056044465030108 1.0 0.9993238474376287 99.96800737359182
GOTERM_BP_FAT GO:0010605~negative regulation of macromolecule metabolic process 7 7.6923076923076925 0.48998601013874415 ENSG00000130203, ENSG00000159208, ENSG00000183621, ENSG00000172534, ENSG00000204264, ENSG00000101115, ENSG00000153201 34 1187 7047 1.2222855443778184 1.0 0.9997400386013737 99.998625185629
Annotation Cluster 20 Enrichment Score: 0.3717650551206541
Category Term Count % PValue Genes List Total Pop Hits Pop Total Fold Enrichment Bonferroni Benjamini FDR
GOTERM_BP_FAT GO:0055082~cellular chemical homeostasis 3 3.296703296703297 0.3279743010534821 ENSG00000130203, ENSG00000163399, ENSG00000153201 34 250 7047 2.4871764705882353 1.0 0.9994929663048387 99.86507004858669
GOTERM_BP_FAT GO:0019725~cellular homeostasis 3 3.296703296703297 0.4345551875664496 ENSG00000130203, ENSG00000163399, ENSG00000153201 34 313 7047 1.9865626761886863 1.0 0.9995968236286565 99.99235765694824
GOTERM_BP_FAT GO:0048878~chemical homeostasis 3 3.296703296703297 0.5380468345425613 ENSG00000130203, ENSG00000163399, ENSG00000153201 34 380 7047 1.6363003095975233 1.0 0.9997702530927588 99.99973479151927
Annotation Cluster 21 Enrichment Score: 0.31716748611043094
Category Term Count % PValue Genes List Total Pop Hits Pop Total Fold Enrichment Bonferroni Benjamini FDR
GOTERM_BP_FAT GO:0030182~neuron differentiation 4 4.395604395604396 0.42221744830293906 ENSG00000007062, ENSG00000130203, ENSG00000104884, ENSG00000163349 34 503 7047 1.648228277394457 1.0 0.9995919045195316 99.98905835909405
GOTERM_BP_FAT GO:0048699~generation of neurons 4 4.395604395604396 0.49516636754147936 ENSG00000007062, ENSG00000130203, ENSG00000104884, ENSG00000163349 34 561 7047 1.4778232148474364 1.0 0.9997377105313677 99.99883981480617
GOTERM_BP_FAT GO:0022008~neurogenesis 4 4.395604395604396 0.5348231848365781 ENSG00000007062, ENSG00000130203, ENSG00000104884, ENSG00000163349 34 594 7047 1.3957219251336899 1.0 0.9997937134785986 99.99970228550586
Annotation Cluster 22 Enrichment Score: 0.3121763630113151
Category Term Count % PValue Genes List Total Pop Hits Pop Total Fold Enrichment Bonferroni Benjamini FDR
GOTERM_BP_FAT GO:0016570~histone modification 3 3.296703296703297 0.3693633093530586 ENSG00000221926, ENSG00000172534, ENSG00000166477 34 274 7047 2.2693215972520395 1.0 0.9993366254642462 99.9531058391149
GOTERM_BP_FAT GO:0016569~covalent chromatin modification 3 3.296703296703297 0.48082367269100645 ENSG00000221926, ENSG00000172534, ENSG00000166477 34 342 7047 1.8181114551083593 1.0 0.9997354809126563 99.99815154070127
GOTERM_BP_FAT GO:0006325~chromatin organization 3 3.296703296703297 0.651675384539939 ENSG00000221926, ENSG00000172534, ENSG00000166477 34 466 7047 1.3343221408735169 1.0 0.9999421036666283 99.99999757336711
Annotation Cluster 23 Enrichment Score: 0.3058307176698923
Category Term Count % PValue Genes List Total Pop Hits Pop Total Fold Enrichment Bonferroni Benjamini FDR
GOTERM_BP_FAT GO:0061024~membrane organization 5 5.4945054945054945 0.23990539670234245 ENSG00000155265, ENSG00000130203, ENSG00000111057, ENSG00000153201, ENSG00000100345 34 536 7047 1.9334394205443373 1.0 0.9999336171098127 98.95455999206263
GOTERM_BP_FAT GO:0044802~single-organism membrane organization 4 4.395604395604396 0.37026901937972456 ENSG00000155265, ENSG00000130203, ENSG00000111057, ENSG00000153201 34 463 7047 1.7906238089188158 1.0 0.9993000601365152 99.95421310391212
GOTERM_BP_FAT GO:0034613~cellular protein localization 4 4.395604395604396 0.8180487269627931 ENSG00000155265, ENSG00000130203, ENSG00000111057, ENSG00000153201 34 910 7047 0.9110536522301228 1.0 0.9999985640728707 99.99999999995033
GOTERM_BP_FAT GO:0070727~cellular macromolecule localization 4 4.395604395604396 0.8228876846154478 ENSG00000155265, ENSG00000130203, ENSG00000111057, ENSG00000153201 34 918 7047 0.9031141868512111 1.0 0.9999985661940906 99.99999999996828
Annotation Cluster 24 Enrichment Score: 0.3041691804528253
Category Term Count % PValue Genes List Total Pop Hits Pop Total Fold Enrichment Bonferroni Benjamini FDR
GOTERM_CC_FAT GO:0030054~cell junction 5 5.4945054945054945 0.35796851486450676 ENSG00000148357, ENSG00000172534, ENSG00000111057, ENSG00000163399, ENSG00000100345 33 615 6510 1.6038433111603845 1.0 0.9869486422173531 99.66555703400957
GOTERM_BP_FAT GO:0007155~cell adhesion 4 4.395604395604396 0.5839995542959099 ENSG00000148357, ENSG00000172534, ENSG00000111057, ENSG00000100345 34 637 7047 1.301505217471604 1.0 0.999833655095615 99.9999535449497
GOTERM_BP_FAT GO:0022610~biological adhesion 4 4.395604395604396 0.5851067563714257 ENSG00000148357, ENSG00000172534, ENSG00000111057, ENSG00000100345 34 638 7047 1.299465240641711 1.0 0.999828485484523 99.99995555843078
Annotation Cluster 25 Enrichment Score: 0.28770989497320243
Category Term Count % PValue Genes List Total Pop Hits Pop Total Fold Enrichment Bonferroni Benjamini FDR
GOTERM_MF_FAT GO:0044212~transcription regulatory region DNA binding 3 3.296703296703297 0.4905435255691968 ENSG00000167074, ENSG00000159208, ENSG00000101115 35 313 6524 1.7865814696485622 1.0 0.9952727586866152 99.98531118720082
GOTERM_MF_FAT GO:0001067~regulatory region nucleic acid binding 3 3.296703296703297 0.4922561288009656 ENSG00000167074, ENSG00000159208, ENSG00000101115 35 314 6524 1.780891719745223 1.0 0.9946082144518263 99.98594442227987
GOTERM_MF_FAT GO:0000975~regulatory region DNA binding 3 3.296703296703297 0.4922561288009656 ENSG00000167074, ENSG00000159208, ENSG00000101115 35 314 6524 1.780891719745223 1.0 0.9946082144518263 99.98594442227987
GOTERM_MF_FAT GO:0043565~sequence-specific DNA binding 3 3.296703296703297 0.5944298474565154 ENSG00000167074, ENSG00000159208, ENSG00000101115 35 378 6524 1.4793650793650794 1.0 0.9980151937685354 99.99925721758729
Annotation Cluster 26 Enrichment Score: 0.2828489121059385
Category Term Count % PValue Genes List Total Pop Hits Pop Total Fold Enrichment Bonferroni Benjamini FDR
GOTERM_BP_FAT GO:0044257~cellular protein catabolic process 4 4.395604395604396 0.34537117001506 ENSG00000130203, ENSG00000127481, ENSG00000011275, ENSG00000204264 34 444 7047 1.8672496025437202 1.0 0.9994560774164356 99.91275810628873
GOTERM_BP_FAT GO:0030163~protein catabolic process 4 4.395604395604396 0.4119052452496436 ENSG00000130203, ENSG00000127481, ENSG00000011275, ENSG00000204264 34 495 7047 1.6748663101604278 1.0 0.9995460730834805 99.98531687519942
GOTERM_BP_FAT GO:0006508~proteolysis 5 5.4945054945054945 0.5282122075310566 ENSG00000130203, ENSG00000127481, ENSG00000011275, ENSG00000204264, ENSG00000100345 34 803 7047 1.290564793788001 1.0 0.9997869738079924 99.99962356061968
GOTERM_BP_FAT GO:0044265~cellular macromolecule catabolic process 4 4.395604395604396 0.5895183565723615 ENSG00000130203, ENSG00000127481, ENSG00000011275, ENSG00000204264 34 642 7047 1.291368884002199 1.0 0.9998365849874573 99.99996279503509
GOTERM_BP_FAT GO:0044248~cellular catabolic process 5 5.4945054945054945 0.6684584578655821 ENSG00000006007, ENSG00000130203, ENSG00000127481, ENSG00000011275, ENSG00000204264 34 951 7047 1.089719799591761 1.0 0.9999473105973523 99.99999893232719
GOTERM_BP_FAT GO:0009057~macromolecule catabolic process 4 4.395604395604396 0.6783329816331316 ENSG00000130203, ENSG00000127481, ENSG00000011275, ENSG00000204264 34 729 7047 1.1372549019607843 1.0 0.9999520028532096 99.99999935417554
Annotation Cluster 27 Enrichment Score: 0.26603274723152043
Category Term Count % PValue Genes List Total Pop Hits Pop Total Fold Enrichment Bonferroni Benjamini FDR
GOTERM_BP_FAT GO:0031327~negative regulation of cellular biosynthetic process 5 5.4945054945054945 0.46807106403801413 ENSG00000159208, ENSG00000183621, ENSG00000172534, ENSG00000101115, ENSG00000163399 34 746 7047 1.3891736319192558 1.0 0.999707209005628 99.99723288346244
GOTERM_BP_FAT GO:0045892~negative regulation of transcription, DNA-templated 4 4.395604395604396 0.485329466096619 ENSG00000159208, ENSG00000183621, ENSG00000172534, ENSG00000101115 34 553 7047 1.499202212530582 1.0 0.9997281601990413 99.99840091820043
GOTERM_BP_FAT GO:0010629~negative regulation of gene expression 5 5.4945054945054945 0.49052297976754206 ENSG00000159208, ENSG00000183621, ENSG00000172534, ENSG00000101115, ENSG00000153201 34 767 7047 1.3511388910192499 1.0 0.999725680150758 99.99864905450873
GOTERM_BP_FAT GO:0051172~negative regulation of nitrogen compound metabolic process 5 5.4945054945054945 0.49899165670310386 ENSG00000130203, ENSG00000159208, ENSG00000183621, ENSG00000172534, ENSG00000101115 34 775 7047 1.33719165085389 1.0 0.9997090633631238 99.99897763468152
GOTERM_BP_FAT GO:1903507~negative regulation of nucleic acid-templated transcription 4 4.395604395604396 0.5097641757452263 ENSG00000159208, ENSG00000183621, ENSG00000172534, ENSG00000101115 34 573 7047 1.4468740375731444 1.0 0.9997095227169853 99.99928770877783
GOTERM_BP_FAT GO:1902679~negative regulation of RNA biosynthetic process 4 4.395604395604396 0.5157883131282976 ENSG00000159208, ENSG00000183621, ENSG00000172534, ENSG00000101115 34 578 7047 1.434357826175453 1.0 0.9997315762585186 99.99942006490707
GOTERM_BP_FAT GO:0051253~negative regulation of RNA metabolic process 4 4.395604395604396 0.5511613145958671 ENSG00000159208, ENSG00000183621, ENSG00000172534, ENSG00000101115 34 608 7047 1.3635835913312693 1.0 0.9997726933629658 99.99983570124054
GOTERM_BP_FAT GO:0045934~negative regulation of nucleobase-containing compound metabolic process 4 4.395604395604396 0.6320788091541433 ENSG00000159208, ENSG00000183621, ENSG00000172534, ENSG00000101115 34 682 7047 1.2156287735035363 1.0 0.9999238800707433 99.99999397140718
GOTERM_BP_FAT GO:2000113~negative regulation of cellular macromolecule biosynthetic process 4 4.395604395604396 0.6371951531326255 ENSG00000159208, ENSG00000183621, ENSG00000172534, ENSG00000101115 34 687 7047 1.2067814025173387 1.0 0.9999292186596571 99.99999522359751
GOTERM_BP_FAT GO:0010558~negative regulation of macromolecule biosynthetic process 4 4.395604395604396 0.6736094965747251 ENSG00000159208, ENSG00000183621, ENSG00000172534, ENSG00000101115 34 724 7047 1.145108872278193 1.0 0.9999485019866358 99.99999917704949
Annotation Cluster 28 Enrichment Score: 0.25445064597204303
Category Term Count % PValue Genes List Total Pop Hits Pop Total Fold Enrichment Bonferroni Benjamini FDR
GOTERM_BP_FAT GO:0006511~ubiquitin-dependent protein catabolic process 3 3.296703296703297 0.5380468345425613 ENSG00000127481, ENSG00000011275, ENSG00000204264 34 380 7047 1.6363003095975233 1.0 0.9997702530927588 99.99973479151927
GOTERM_BP_FAT GO:0019941~modification-dependent protein catabolic process 3 3.296703296703297 0.5409439670102972 ENSG00000127481, ENSG00000011275, ENSG00000204264 34 382 7047 1.6277332922697878 1.0 0.999758096771943 99.99976113038785
GOTERM_BP_FAT GO:0043632~modification-dependent macromolecule catabolic process 3 3.296703296703297 0.548135086465297 ENSG00000127481, ENSG00000011275, ENSG00000204264 34 387 7047 1.6067031463748291 1.0 0.999769903989496 99.99981628071689
GOTERM_BP_FAT GO:0051603~proteolysis involved in cellular protein catabolic process 3 3.296703296703297 0.6016410373708934 ENSG00000127481, ENSG00000011275, ENSG00000204264 34 426 7047 1.4596106048053026 1.0 0.9998632309816197 99.99997739815726
Annotation Cluster 29 Enrichment Score: 0.2412524929893216
Category Term Count % PValue Genes List Total Pop Hits Pop Total Fold Enrichment Bonferroni Benjamini FDR
GOTERM_BP_FAT GO:0051348~negative regulation of transferase activity 3 3.296703296703297 0.24222289378234815 ENSG00000130203, ENSG00000204264, ENSG00000153201 34 201 7047 3.0935030728709396 1.0 0.9999081030361276 99.00631172853448
GOTERM_BP_FAT GO:0043086~negative regulation of catalytic activity 3 3.296703296703297 0.55948604767038 ENSG00000130203, ENSG00000204264, ENSG00000153201 34 395 7047 1.5741623231571111 1.0 0.9997898437417289 99.99987964773499
GOTERM_BP_FAT GO:0051338~regulation of transferase activity 3 3.296703296703297 0.6691727683829108 ENSG00000130203, ENSG00000204264, ENSG00000153201 34 481 7047 1.2927112632994986 1.0 0.9999452252370684 99.99999896993526
GOTERM_BP_FAT GO:0044092~negative regulation of molecular function 3 3.296703296703297 0.7063221464800848 ENSG00000130203, ENSG00000204264, ENSG00000153201 34 515 7047 1.2073672187321531 1.0 0.9999755534801349 99.99999985783332
GOTERM_BP_FAT GO:0050790~regulation of catalytic activity 3 3.296703296703297 0.970939128278668 ENSG00000130203, ENSG00000204264, ENSG00000153201 34 1076 7047 0.5778755740214302 1.0 0.9999999999868018 100.0
Annotation Cluster 30 Enrichment Score: 0.21161080705008858
Category Term Count % PValue Genes List Total Pop Hits Pop Total Fold Enrichment Bonferroni Benjamini FDR
GOTERM_BP_FAT GO:0006915~apoptotic process 5 5.4945054945054945 0.5735903502573432 ENSG00000130203, ENSG00000104884, ENSG00000011275, ENSG00000111057, ENSG00000163349 34 848 7047 1.2220796337402886 1.0 0.9998207119432285 99.9999299377359
GOTERM_BP_FAT GO:0012501~programmed cell death 5 5.4945054945054945 0.6157633333283805 ENSG00000130203, ENSG00000104884, ENSG00000011275, ENSG00000111057, ENSG00000163349 34 892 7047 1.1617976787127409 1.0 0.9998915362021414 99.99998759726756
GOTERM_BP_FAT GO:0008219~cell death 5 5.4945054945054945 0.6563748286260713 ENSG00000130203, ENSG00000104884, ENSG00000011275, ENSG00000111057, ENSG00000163349 34 937 7047 1.1060016322430786 1.0 0.99994576936134 99.99999806391816
Annotation Cluster 31 Enrichment Score: 0.17620822066492486
Category Term Count % PValue Genes List Total Pop Hits Pop Total Fold Enrichment Bonferroni Benjamini FDR
GOTERM_BP_FAT GO:0045862~positive regulation of proteolysis 3 3.296703296703297 0.26147556920266424 ENSG00000130203, ENSG00000204264, ENSG00000100345 34 212 7047 2.9329911209766926 1.0 0.999820275244214 99.35222052724845
GOTERM_BP_FAT GO:0030162~regulation of proteolysis 3 3.296703296703297 0.5054123228298211 ENSG00000130203, ENSG00000204264, ENSG00000100345 34 358 7047 1.7368550772264215 1.0 0.9996977983564961 99.99917496476475
GOTERM_BP_FAT GO:0032270~positive regulation of cellular protein metabolic process 3 3.296703296703297 0.8179064948835609 ENSG00000130203, ENSG00000204264, ENSG00000100345 34 644 7047 0.9655188162221411 1.0 0.9999986539106424 99.9999999999497
GOTERM_BP_FAT GO:0051247~positive regulation of protein metabolic process 3 3.296703296703297 0.8435512832895119 ENSG00000130203, ENSG00000204264, ENSG00000100345 34 683 7047 0.9103867022650936 1.0 0.9999993191352798 99.99999999999596
GOTERM_BP_FAT GO:0032268~regulation of cellular protein metabolic process 3 3.296703296703297 0.9771689348828593 ENSG00000130203, ENSG00000204264, ENSG00000100345 34 1128 7047 0.5512359198998749 1.0 0.99999999999729 100.0
GOTERM_BP_FAT GO:0051246~regulation of protein metabolic process 3 3.296703296703297 0.9837594860662717 ENSG00000130203, ENSG00000204264, ENSG00000100345 34 1200 7047 0.5181617647058824 1.0 0.9999999999997187 100.0
Annotation Cluster 32 Enrichment Score: 0.07948328091607895
Category Term Count % PValue Genes List Total Pop Hits Pop Total Fold Enrichment Bonferroni Benjamini FDR
GOTERM_BP_FAT GO:0009967~positive regulation of signal transduction 3 3.296703296703297 0.7895372106532061 ENSG00000221926, ENSG00000128284, ENSG00000204264 34 606 7047 1.0260629004076878 1.0 0.999997162209332 99.99999999944144
GOTERM_BP_FAT GO:0010647~positive regulation of cell communication 3 3.296703296703297 0.8206932586389488 ENSG00000221926, ENSG00000128284, ENSG00000204264 34 648 7047 0.9595588235294118 1.0 0.9999985276927693 99.99999999996108
GOTERM_BP_FAT GO:0023056~positive regulation of signaling 3 3.296703296703297 0.823443348414094 ENSG00000221926, ENSG00000128284, ENSG00000204264 34 652 7047 0.9536719595813787 1.0 0.9999985006480758 99.99999999996989
GOTERM_BP_FAT GO:0048584~positive regulation of response to stimulus 3 3.296703296703297 0.9013213977601993 ENSG00000221926, ENSG00000128284, ENSG00000204264 34 797 7047 0.780168278101705 1.0 0.9999999600601726 100.0
Annotation Cluster 33 Enrichment Score: 0.052429951137046474
Category Term Count % PValue Genes List Total Pop Hits Pop Total Fold Enrichment Bonferroni Benjamini FDR
GOTERM_BP_FAT GO:0006461~protein complex assembly 3 3.296703296703297 0.867600782878853 ENSG00000104884, ENSG00000112159, ENSG00000166477 34 725 7047 0.8576470588235294 1.0 0.9999997783106812 99.99999999999974
GOTERM_BP_FAT GO:0070271~protein complex biogenesis 3 3.296703296703297 0.8681314354244298 ENSG00000104884, ENSG00000112159, ENSG00000166477 34 726 7047 0.8564657267865824 1.0 0.9999997677983817 99.99999999999977
GOTERM_BP_FAT GO:0071822~protein complex subunit organization 3 3.296703296703297 0.9242824968192207 ENSG00000104884, ENSG00000112159, ENSG00000166477 34 860 7047 0.7230164158686732 1.0 0.9999999918143604 100.0

## Sheet: PC2 negative
Annotation Cluster 1 Enrichment Score: 1.5357714918341774
Category Term Count % PValue Genes List Total Pop Hits Pop Total Fold Enrichment Bonferroni Benjamini FDR
GOTERM_BP_FAT GO:0042692~muscle cell differentiation 4 6.779661016949152 0.012031772781237097 ENSG00000184009, ENSG00000137312, ENSG00000164683, ENSG00000198719 24 149 7047 7.88255033557047 0.9999996934157989 0.9999996934157989 17.83758936743257
GOTERM_BP_FAT GO:0061061~muscle structure development 4 6.779661016949152 0.03922263860040477 ENSG00000184009, ENSG00000137312, ENSG00000164683, ENSG00000198719 24 234 7047 5.019230769230769 1.0 0.999999933441975 47.76643147022086
GOTERM_BP_FAT GO:0048646~anatomical structure formation involved in morphogenesis 5 8.47457627118644 0.052338237841859946 ENSG00000104450, ENSG00000184009, ENSG00000137312, ENSG00000164683, ENSG00000198719 24 442 7047 3.3215497737556565 1.0 0.9999983605357595 58.21117271057965
Annotation Cluster 2 Enrichment Score: 0.9709496727767076
Category Term Count % PValue Genes List Total Pop Hits Pop Total Fold Enrichment Bonferroni Benjamini FDR
GOTERM_BP_FAT GO:0009966~regulation of signal transduction 8 13.559322033898304 0.08441355657097405 ENSG00000142405, ENSG00000152465, ENSG00000117115, ENSG00000137312, ENSG00000104529, ENSG00000054148, ENSG00000164683, ENSG00000198719 24 1208 7047 1.9445364238410596 1.0 0.9998889654161414 76.10310603061943
GOTERM_BP_FAT GO:0010646~regulation of cell communication 8 13.559322033898304 0.11680582379570692 ENSG00000142405, ENSG00000152465, ENSG00000117115, ENSG00000137312, ENSG00000104529, ENSG00000054148, ENSG00000164683, ENSG00000198719 24 1304 7047 1.8013803680981595 1.0 0.9996964038973585 86.6820596026531
GOTERM_BP_FAT GO:0023051~regulation of signaling 8 13.559322033898304 0.12395792173872049 ENSG00000142405, ENSG00000152465, ENSG00000117115, ENSG00000137312, ENSG00000104529, ENSG00000054148, ENSG00000164683, ENSG00000198719 24 1323 7047 1.7755102040816326 1.0 0.9995935818997265 88.32863621334818
Annotation Cluster 3 Enrichment Score: 0.9574625094998129
Category Term Count % PValue Genes List Total Pop Hits Pop Total Fold Enrichment Bonferroni Benjamini FDR
GOTERM_CC_FAT GO:0005912~adherens junction 5 8.47457627118644 0.0334352792422284 ENSG00000184009, ENSG00000028528, ENSG00000137312, ENSG00000104529, ENSG00000198719 22 389 6510 3.80345875204487 0.9819178169179189 0.9819178169179189 32.23940421106305
GOTERM_CC_FAT GO:0070161~anchoring junction 5 8.47457627118644 0.03653694725559209 ENSG00000184009, ENSG00000028528, ENSG00000137312, ENSG00000104529, ENSG00000198719 22 400 6510 3.6988636363636362 0.9876252153929221 0.8887579908169677 34.686600138953985
GOTERM_BP_FAT GO:0006897~endocytosis 4 6.779661016949152 0.05245898425988331 ENSG00000184009, ENSG00000028528, ENSG00000137312, ENSG00000198719 24 263 7047 4.4657794676806075 1.0 0.9999852941292222 58.29751141500584
GOTERM_CC_FAT GO:0030054~cell junction 5 8.47457627118644 0.13026739063418769 ENSG00000184009, ENSG00000028528, ENSG00000137312, ENSG00000104529, ENSG00000198719 22 615 6510 2.4057649667405765 0.9999999296087094 0.9048920130221844 79.75548615217997
GOTERM_BP_FAT GO:0098609~cell-cell adhesion 4 6.779661016949152 0.19861003781509878 ENSG00000184009, ENSG00000028528, ENSG00000137312, ENSG00000104529 24 474 7047 2.4778481012658227 1.0 0.9995095129987488 97.25028031082559
GOTERM_BP_FAT GO:0007155~cell adhesion 4 6.779661016949152 0.34554297562535974 ENSG00000184009, ENSG00000028528, ENSG00000137312, ENSG00000104529 24 637 7047 1.8437990580847723 1.0 0.9999004967494772 99.89730174712633
GOTERM_BP_FAT GO:0022610~biological adhesion 4 6.779661016949152 0.3464705826701312 ENSG00000184009, ENSG00000028528, ENSG00000137312, ENSG00000104529 24 638 7047 1.8409090909090908 1.0 0.999886843056726 99.8996390243344
Annotation Cluster 4 Enrichment Score: 0.7616287443887164
Category Term Count % PValue Genes List Total Pop Hits Pop Total Fold Enrichment Bonferroni Benjamini FDR
GOTERM_CC_FAT GO:0070062~extracellular exosome 8 13.559322033898304 0.12814077721679373 ENSG00000272325, ENSG00000184009, ENSG00000117115, ENSG00000137312, ENSG00000054148, ENSG00000104325, ENSG00000085117, ENSG00000148362 22 1356 6510 1.745776347546259 0.99999990609879 0.9606871763930632 79.18169310957981
GOTERM_CC_FAT GO:1903561~extracellular vesicle 8 13.559322033898304 0.13126701485671993 ENSG00000272325, ENSG00000184009, ENSG00000117115, ENSG00000137312, ENSG00000054148, ENSG00000104325, ENSG00000085117, ENSG00000148362 22 1364 6510 1.7355371900826446 0.9999999385411009 0.8745204082519928 80.02018111726802
GOTERM_CC_FAT GO:0043230~extracellular organelle 8 13.559322033898304 0.1316607802412013 ENSG00000272325, ENSG00000184009, ENSG00000117115, ENSG00000137312, ENSG00000054148, ENSG00000104325, ENSG00000085117, ENSG00000148362 22 1365 6510 1.7342657342657342 0.9999999417425858 0.8429094233901373 80.12357799246055
GOTERM_CC_FAT GO:0005576~extracellular region 9 15.254237288135593 0.17490470407884978 ENSG00000272325, ENSG00000184009, ENSG00000117115, ENSG00000137312, ENSG00000054148, ENSG00000104325, ENSG00000198719, ENSG00000085117, ENSG00000148362 22 1742 6510 1.5288070138816408 0.9999999998595619 0.8728498642594344 88.92251750459423
GOTERM_CC_FAT GO:0044421~extracellular region part 8 13.559322033898304 0.24663832455976464 ENSG00000272325, ENSG00000184009, ENSG00000117115, ENSG00000137312, ENSG00000054148, ENSG00000104325, ENSG00000085117, ENSG00000148362 22 1610 6510 1.4703557312252964 0.9999999999999969 0.9382645461220822 96.08815878232055
GOTERM_CC_FAT GO:0031988~membrane-bounded vesicle 8 13.559322033898304 0.28188118904630144 ENSG00000272325, ENSG00000184009, ENSG00000117115, ENSG00000137312, ENSG00000054148, ENSG00000104325, ENSG00000085117, ENSG00000148362 22 1674 6510 1.4141414141414144 1.0 0.9130143254809779 97.73923499045026
Annotation Cluster 5 Enrichment Score: 0.7355063767179865
Category Term Count % PValue Genes List Total Pop Hits Pop Total Fold Enrichment Bonferroni Benjamini FDR
GOTERM_BP_FAT GO:0002757~immune response-activating signal transduction 3 5.084745762711865 0.12985696145423706 ENSG00000184009, ENSG00000137312, ENSG00000054148 24 193 7047 4.564119170984456 1.0 0.9994431033801838 89.54089187917874
GOTERM_BP_FAT GO:0002253~activation of immune response 3 5.084745762711865 0.140957974822179 ENSG00000184009, ENSG00000137312, ENSG00000054148 24 203 7047 4.339285714285714 1.0 0.9992829773615224 91.50845728646017
GOTERM_BP_FAT GO:0002764~immune response-regulating signaling pathway 3 5.084745762711865 0.140957974822179 ENSG00000184009, ENSG00000137312, ENSG00000054148 24 203 7047 4.339285714285714 1.0 0.9992829773615224 91.50845728646017
GOTERM_BP_FAT GO:0050778~positive regulation of immune response 3 5.084745762711865 0.18960193268132258 ENSG00000184009, ENSG00000137312, ENSG00000054148 24 245 7047 3.5954081632653065 1.0 0.9995291721333037 96.70328138768227
GOTERM_BP_FAT GO:0050776~regulation of immune response 3 5.084745762711865 0.26490185089741175 ENSG00000184009, ENSG00000137312, ENSG00000054148 24 307 7047 2.8692996742671006 1.0 0.9997003354416029 99.32290686517554
GOTERM_BP_FAT GO:0002684~positive regulation of immune system process 3 5.084745762711865 0.2981188570002341 ENSG00000184009, ENSG00000137312, ENSG00000054148 24 334 7047 2.6373502994011977 1.0 0.9998449715589384 99.68033060678344
Annotation Cluster 6 Enrichment Score: 0.7177171968440368
Category Term Count % PValue Genes List Total Pop Hits Pop Total Fold Enrichment Bonferroni Benjamini FDR
GOTERM_BP_FAT GO:0048584~positive regulation of response to stimulus 6 10.16949152542373 0.11013013583337124 ENSG00000142405, ENSG00000184009, ENSG00000137312, ENSG00000104529, ENSG00000054148, ENSG00000198719 24 797 7047 2.2104767879548306 1.0 0.9998808838080607 84.95066132044155
GOTERM_BP_FAT GO:0051050~positive regulation of transport 4 6.779661016949152 0.13155428433314312 ENSG00000142405, ENSG00000137312, ENSG00000054148, ENSG00000198719 24 390 7047 3.0115384615384615 1.0 0.9993119964177429 89.86715999131076
GOTERM_BP_FAT GO:0010647~positive regulation of cell communication 5 8.47457627118644 0.1554033359600312 ENSG00000142405, ENSG00000137312, ENSG00000104529, ENSG00000054148, ENSG00000198719 24 648 7047 2.265625 1.0 0.9992652201920046 93.55171316482699
GOTERM_BP_FAT GO:0023056~positive regulation of signaling 5 8.47457627118644 0.1579142438505971 ENSG00000142405, ENSG00000137312, ENSG00000104529, ENSG00000054148, ENSG00000198719 24 652 7047 2.2517254601226995 1.0 0.99917355097554 93.85591827654608
GOTERM_BP_FAT GO:0009967~positive regulation of signal transduction 4 6.779661016949152 0.3168217270260083 ENSG00000142405, ENSG00000137312, ENSG00000104529, ENSG00000198719 24 606 7047 1.938118811881188 1.0 0.9998402372184872 99.79378566692078
GOTERM_BP_FAT GO:0051049~regulation of transport 4 6.779661016949152 0.43851963935911 ENSG00000142405, ENSG00000137312, ENSG00000054148, ENSG00000198719 24 738 7047 1.5914634146341462 1.0 0.9999443384572639 99.99146026333155
Annotation Cluster 7 Enrichment Score: 0.6373532337321767
Category Term Count % PValue Genes List Total Pop Hits Pop Total Fold Enrichment Bonferroni Benjamini FDR
GOTERM_MF_FAT GO:0008135~translation factor activity, RNA binding 3 5.084745762711865 0.031331144653587314 ENSG00000175376, ENSG00000168827, ENSG00000104529 23 83 6524 10.252488213724464 0.9952416483356337 0.9952416483356337 32.129908962453726
GOTERM_BP_FAT GO:0006412~translation 3 5.084745762711865 0.42206916282562545 ENSG00000175376, ENSG00000168827, ENSG00000104529 24 437 7047 2.0157322654462244 1.0 0.9999605105935498 99.98635408906324
GOTERM_BP_FAT GO:0043043~peptide biosynthetic process 3 5.084745762711865 0.4416765276509624 ENSG00000175376, ENSG00000168827, ENSG00000104529 24 454 7047 1.9402533039647578 1.0 0.9999421838955673 99.99220708673155
GOTERM_BP_FAT GO:0043604~amide biosynthetic process 3 5.084745762711865 0.48319547724760303 ENSG00000175376, ENSG00000168827, ENSG00000104529 24 491 7047 1.794042769857434 1.0 0.9999587945908041 99.99777672272167
Annotation Cluster 8 Enrichment Score: 0.5858819624856947
Category Term Count % PValue Genes List Total Pop Hits Pop Total Fold Enrichment Bonferroni Benjamini FDR
GOTERM_BP_FAT GO:0030855~epithelial cell differentiation 3 5.084745762711865 0.15226816696862508 ENSG00000164683, ENSG00000163472, ENSG00000198719 24 213 7047 4.13556338028169 1.0 0.9993309813071406 93.15202500412454
GOTERM_BP_FAT GO:0048729~tissue morphogenesis 3 5.084745762711865 0.2513910510610705 ENSG00000164683, ENSG00000163472, ENSG00000198719 24 296 7047 2.975929054054054 1.0 0.9997618833117754 99.09002247552361
GOTERM_BP_FAT GO:0060429~epithelium development 3 5.084745762711865 0.45645206811617367 ENSG00000164683, ENSG00000163472, ENSG00000198719 24 467 7047 1.8862419700214133 1.0 0.9999450792731915 99.99495756511905
Annotation Cluster 9 Enrichment Score: 0.5630562653778096
Category Term Count % PValue Genes List Total Pop Hits Pop Total Fold Enrichment Bonferroni Benjamini FDR
GOTERM_BP_FAT GO:1901566~organonitrogen compound biosynthetic process 5 8.47457627118644 0.24290161394376722 ENSG00000170899, ENSG00000175376, ENSG00000168827, ENSG00000117115, ENSG00000104529 24 776 7047 1.8919136597938144 1.0 0.9998193894464368 98.90725472977833
GOTERM_BP_FAT GO:0006518~peptide metabolic process 4 6.779661016949152 0.24839130441423551 ENSG00000170899, ENSG00000175376, ENSG00000168827, ENSG00000104529 24 531 7047 2.211864406779661 1.0 0.9997803364589782 99.02899738148325
GOTERM_BP_FAT GO:0043603~cellular amide metabolic process 4 6.779661016949152 0.33905052036147365 ENSG00000170899, ENSG00000175376, ENSG00000168827, ENSG00000104529 24 630 7047 1.864285714285714 1.0 0.9998949918848382 99.8794554520743
Annotation Cluster 10 Enrichment Score: 0.5405856538038489
Category Term Count % PValue Genes List Total Pop Hits Pop Total Fold Enrichment Bonferroni Benjamini FDR
GOTERM_BP_FAT GO:0009968~negative regulation of signal transduction 4 6.779661016949152 0.2528725155081065 ENSG00000142405, ENSG00000117115, ENSG00000054148, ENSG00000164683 24 536 7047 2.191231343283582 1.0 0.9997277861518334 99.11881499643711
GOTERM_BP_FAT GO:0010648~negative regulation of cell communication 4 6.779661016949152 0.27821975796119947 ENSG00000142405, ENSG00000117115, ENSG00000054148, ENSG00000164683 24 564 7047 2.082446808510638 1.0 0.99977865037401 99.49676759343728
GOTERM_BP_FAT GO:0023057~negative regulation of signaling 4 6.779661016949152 0.28004451218517096 ENSG00000142405, ENSG00000117115, ENSG00000054148, ENSG00000164683 24 566 7047 2.075088339222615 1.0 0.9997534691087903 99.51702445520978
GOTERM_BP_FAT GO:0048585~negative regulation of response to stimulus 4 6.779661016949152 0.34925346293242676 ENSG00000142405, ENSG00000117115, ENSG00000054148, ENSG00000164683 24 641 7047 1.8322932917316692 1.0 0.9998793161435237 99.90635505851778
Annotation Cluster 11 Enrichment Score: 0.4556466244865142
Category Term Count % PValue Genes List Total Pop Hits Pop Total Fold Enrichment Bonferroni Benjamini FDR
GOTERM_BP_FAT GO:0032870~cellular response to hormone stimulus 3 5.084745762711865 0.2318156818320481 ENSG00000140459, ENSG00000117115, ENSG00000164683 24 280 7047 3.145982142857143 1.0 0.9998156808588513 98.61647421324082
GOTERM_BP_FAT GO:0009725~response to hormone 3 5.084745762711865 0.3494771122442586 ENSG00000140459, ENSG00000117115, ENSG00000164683 24 376 7047 2.3427526595744683 1.0 0.9998607252773644 99.9068760726588
GOTERM_BP_FAT GO:0071495~cellular response to endogenous stimulus 3 5.084745762711865 0.5302718543986127 ENSG00000140459, ENSG00000117115, ENSG00000164683 24 535 7047 1.6464953271028038 1.0 0.9999760255277865 99.9995282244368
Annotation Cluster 12 Enrichment Score: 0.42758743708151153
Category Term Count % PValue Genes List Total Pop Hits Pop Total Fold Enrichment Bonferroni Benjamini FDR
GOTERM_BP_FAT GO:0048858~cell projection morphogenesis 3 5.084745762711865 0.2993482662749217 ENSG00000104450, ENSG00000028528, ENSG00000137312 24 335 7047 2.6294776119402985 1.0 0.9998235538061848 99.68929861750051
GOTERM_BP_FAT GO:0032990~cell part morphogenesis 3 5.084745762711865 0.31285758180931367 ENSG00000104450, ENSG00000028528, ENSG00000137312 24 346 7047 2.5458815028901736 1.0 0.9998449100463161 99.77348198905793
GOTERM_BP_FAT GO:0030030~cell projection organization 3 5.084745762711865 0.5568192710031763 ENSG00000104450, ENSG00000028528, ENSG00000137312 24 561 7047 1.5701871657754012 1.0 0.9999845807737493 99.99981649533454
Annotation Cluster 13 Enrichment Score: 0.4205333636043511
Category Term Count % PValue Genes List Total Pop Hits Pop Total Fold Enrichment Bonferroni Benjamini FDR
GOTERM_CC_FAT GO:0005774~vacuolar membrane 3 5.084745762711865 0.27144775728314435 ENSG00000028528, ENSG00000137312, ENSG00000163472 22 316 6510 2.8092635212888375 0.9999999999999999 0.9172011759363431 97.33346325163778
GOTERM_CC_FAT GO:0044437~vacuolar part 3 5.084745762711865 0.33227640142146597 ENSG00000028528, ENSG00000137312, ENSG00000163472 22 366 6510 2.42548435171386 1.0 0.929183560449488 99.01685459712728
GOTERM_CC_FAT GO:0005773~vacuole 3 5.084745762711865 0.6070355883474822 ENSG00000028528, ENSG00000137312, ENSG00000163472 22 619 6510 1.4341312968130413 1.0 0.995957183749467 99.99772163702036
Annotation Cluster 14 Enrichment Score: 0.3350378141309013
Category Term Count % PValue Genes List Total Pop Hits Pop Total Fold Enrichment Bonferroni Benjamini FDR
GOTERM_MF_FAT GO:0000166~nucleotide binding 6 10.16949152542373 0.4471278466333486 ENSG00000142405, ENSG00000104450, ENSG00000184009, ENSG00000168827, ENSG00000104325, ENSG00000151962 23 1291 6524 1.3182905061799077 1.0 0.9999993347372743 99.9264912882351
GOTERM_MF_FAT GO:1901265~nucleoside phosphate binding 6 10.16949152542373 0.4478578242272826 ENSG00000142405, ENSG00000104450, ENSG00000184009, ENSG00000168827, ENSG00000104325, ENSG00000151962 23 1292 6524 1.317270157490914 1.0 0.9999961711410458 99.92766431324695
GOTERM_MF_FAT GO:0036094~small molecule binding 6 10.16949152542373 0.4935312688320165 ENSG00000142405, ENSG00000104450, ENSG00000184009, ENSG00000168827, ENSG00000104325, ENSG00000151962 23 1355 6524 1.2560243863308198 1.0 0.9999969452014942 99.97471901847707
Annotation Cluster 15 Enrichment Score: 0.292078922116156
Category Term Count % PValue Genes List Total Pop Hits Pop Total Fold Enrichment Bonferroni Benjamini FDR
GOTERM_BP_FAT GO:0010604~positive regulation of macromolecule metabolic process 6 10.16949152542373 0.43704388893290835 ENSG00000142405, ENSG00000028528, ENSG00000117115, ENSG00000137312, ENSG00000164683, ENSG00000198719 24 1320 7047 1.334659090909091 1.0 0.9999491743814171 99.99108857169757
GOTERM_BP_FAT GO:0009893~positive regulation of metabolic process 6 10.16949152542373 0.48323401518789866 ENSG00000142405, ENSG00000028528, ENSG00000117115, ENSG00000137312, ENSG00000164683, ENSG00000198719 24 1386 7047 1.271103896103896 1.0 0.9999534477101132 99.99777941211929
GOTERM_BP_FAT GO:0031325~positive regulation of cellular metabolic process 5 8.47457627118644 0.6296231454716905 ENSG00000142405, ENSG00000117115, ENSG00000137312, ENSG00000164683, ENSG00000198719 24 1290 7047 1.1380813953488371 1.0 0.999996005041346 99.99999003104423
Annotation Cluster 16 Enrichment Score: 0.276954252321924
Category Term Count % PValue Genes List Total Pop Hits Pop Total Fold Enrichment Bonferroni Benjamini FDR
GOTERM_BP_FAT GO:0051674~localization of cell 3 5.084745762711865 0.5059908942513591 ENSG00000142405, ENSG00000117115, ENSG00000054148 24 512 7047 1.720458984375 1.0 0.999965665038423 99.99893093031122
GOTERM_BP_FAT GO:0048870~cell motility 3 5.084745762711865 0.5059908942513591 ENSG00000142405, ENSG00000117115, ENSG00000054148 24 512 7047 1.720458984375 1.0 0.999965665038423 99.99893093031122
GOTERM_BP_FAT GO:0040011~locomotion 3 5.084745762711865 0.576569732799608 ENSG00000142405, ENSG00000117115, ENSG00000054148 24 581 7047 1.5161359724612735 1.0 0.9999905870492526 99.99991244324534
Annotation Cluster 17 Enrichment Score: 0.26278895805029356
Category Term Count % PValue Genes List Total Pop Hits Pop Total Fold Enrichment Bonferroni Benjamini FDR
GOTERM_BP_FAT GO:0030182~neuron differentiation 3 5.084745762711865 0.49629286856288785 ENSG00000134160, ENSG00000137312, ENSG00000198719 24 503 7047 1.7512425447316105 1.0 0.999964173796536 99.99853429396026
GOTERM_BP_FAT GO:0048699~generation of neurons 3 5.084745762711865 0.5568192710031763 ENSG00000134160, ENSG00000137312, ENSG00000198719 24 561 7047 1.5701871657754012 1.0 0.9999845807737493 99.99981649533454
GOTERM_BP_FAT GO:0022008~neurogenesis 3 5.084745762711865 0.5890888921558018 ENSG00000134160, ENSG00000137312, ENSG00000198719 24 594 7047 1.4829545454545454 1.0 0.9999918928473351 99.99994620594704
Annotation Cluster 18 Enrichment Score: 0.24699181069117868
Category Term Count % PValue Genes List Total Pop Hits Pop Total Fold Enrichment Bonferroni Benjamini FDR
GOTERM_BP_FAT GO:0022603~regulation of anatomical structure morphogenesis 3 5.084745762711865 0.44965693636410364 ENSG00000137312, ENSG00000164683, ENSG00000198719 24 461 7047 1.9107917570498916 1.0 0.9999408923817554 99.99383096561458
GOTERM_BP_FAT GO:0045595~regulation of cell differentiation 3 5.084745762711865 0.6060040381996095 ENSG00000137312, ENSG00000164683, ENSG00000198719 24 612 7047 1.4393382352941175 1.0 0.9999931901561678 99.99997280938857
GOTERM_BP_FAT GO:2000026~regulation of multicellular organismal development 3 5.084745762711865 0.6662968384710568 ENSG00000137312, ENSG00000164683, ENSG00000198719 24 681 7047 1.2935022026431717 1.0 0.9999983773315798 99.99999816493269
Annotation Cluster 19 Enrichment Score: 0.242451790610692
Category Term Count % PValue Genes List Total Pop Hits Pop Total Fold Enrichment Bonferroni Benjamini FDR
GOTERM_BP_FAT GO:0006461~protein complex assembly 4 6.779661016949152 0.4267053295867317 ENSG00000134160, ENSG00000104450, ENSG00000137312, ENSG00000104325 24 725 7047 1.6199999999999999 1.0 0.99995415335206 99.98802633744482
GOTERM_BP_FAT GO:0070271~protein complex biogenesis 4 6.779661016949152 0.4276164480039201 ENSG00000134160, ENSG00000104450, ENSG00000137312, ENSG00000104325 24 726 7047 1.617768595041322 1.0 0.9999485882397788 99.98833149299386
GOTERM_BP_FAT GO:0071822~protein complex subunit organization 4 6.779661016949152 0.5449989006008963 ENSG00000134160, ENSG00000104450, ENSG00000137312, ENSG00000104325 24 860 7047 1.3656976744186047 1.0 0.9999826590797136 99.99971868474358
GOTERM_BP_FAT GO:0065003~macromolecular complex assembly 4 6.779661016949152 0.5872217846281762 ENSG00000134160, ENSG00000104450, ENSG00000137312, ENSG00000104325 24 912 7047 1.287828947368421 1.0 0.9999924080093382 99.99994209829917
GOTERM_BP_FAT GO:0022607~cellular component assembly 5 8.47457627118644 0.6562264311262525 ENSG00000134160, ENSG00000104450, ENSG00000184009, ENSG00000137312, ENSG00000104325 24 1331 7047 1.103024042073629 1.0 0.999997952126947 99.99999702676287
GOTERM_BP_FAT GO:0043933~macromolecular complex subunit organization 5 8.47457627118644 0.6768098314173427 ENSG00000134160, ENSG00000104450, ENSG00000117115, ENSG00000137312, ENSG00000104325 24 1364 7047 1.0763379765395895 1.0 0.9999985679821515 99.99999890854599
GOTERM_BP_FAT GO:0044085~cellular component biogenesis 5 8.47457627118644 0.7743491653901936 ENSG00000134160, ENSG00000104450, ENSG00000184009, ENSG00000137312, ENSG00000104325 24 1542 7047 0.952091439688716 1.0 0.999999891860126 99.99999999679652
Annotation Cluster 20 Enrichment Score: 0.18073041319179936
Category Term Count % PValue Genes List Total Pop Hits Pop Total Fold Enrichment Bonferroni Benjamini FDR
GOTERM_MF_FAT GO:0035639~purine ribonucleoside triphosphate binding 4 6.779661016949152 0.644050266908078 ENSG00000142405, ENSG00000104450, ENSG00000184009, ENSG00000168827 23 954 6524 1.1893172910400145 1.0 0.99999997093772 99.99965489364774
GOTERM_MF_FAT GO:0032550~purine ribonucleoside binding 4 6.779661016949152 0.6485429059543615 ENSG00000142405, ENSG00000104450, ENSG00000184009, ENSG00000168827 23 960 6524 1.1818840579710146 1.0 0.9999998840604255 99.99970434257699
GOTERM_MF_FAT GO:0032549~ribonucleoside binding 4 6.779661016949152 0.6492881985091139 ENSG00000142405, ENSG00000104450, ENSG00000184009, ENSG00000168827 23 961 6524 1.1806542098357689 1.0 0.9999995741022727 99.99971188635585
GOTERM_MF_FAT GO:0001883~purine nucleoside binding 4 6.779661016949152 0.6492881985091139 ENSG00000142405, ENSG00000104450, ENSG00000184009, ENSG00000168827 23 961 6524 1.1806542098357689 1.0 0.9999995741022727 99.99971188635585
GOTERM_MF_FAT GO:0001882~nucleoside binding 4 6.779661016949152 0.6515180943214163 ENSG00000142405, ENSG00000104450, ENSG00000184009, ENSG00000168827 23 964 6524 1.1769799747429188 1.0 0.9999987878400395 99.9997334148071
GOTERM_MF_FAT GO:0032555~purine ribonucleotide binding 4 6.779661016949152 0.6522593965481042 ENSG00000142405, ENSG00000104450, ENSG00000184009, ENSG00000168827 23 965 6524 1.1757603063753097 1.0 0.9999968734538663 99.99974023789052
GOTERM_MF_FAT GO:0032553~ribonucleotide binding 4 6.779661016949152 0.6588860628714936 ENSG00000142405, ENSG00000104450, ENSG00000184009, ENSG00000168827 23 974 6524 1.1648959914293366 1.0 0.9999941322176392 99.99979448740733
GOTERM_MF_FAT GO:0017076~purine nucleotide binding 4 6.779661016949152 0.6603476133096562 ENSG00000142405, ENSG00000104450, ENSG00000184009, ENSG00000168827 23 976 6524 1.1625089094796863 1.0 0.9999880913085777 99.99980495549009
GOTERM_MF_FAT GO:0097367~carbohydrate derivative binding 4 6.779661016949152 0.7257098628055414 ENSG00000142405, ENSG00000104450, ENSG00000184009, ENSG00000168827 23 1072 6524 1.0584036340038936 1.0 0.9999809029796718 99.99998554715108
Annotation Cluster 21 Enrichment Score: 0.17032971885595272
Category Term Count % PValue Genes List Total Pop Hits Pop Total Fold Enrichment Bonferroni Benjamini FDR
GOTERM_BP_FAT GO:0045893~positive regulation of transcription, DNA-templated 3 5.084745762711865 0.6032187960665415 ENSG00000117115, ENSG00000164683, ENSG00000198719 24 609 7047 1.4464285714285716 1.0 0.9999934112957101 99.99996951579591
GOTERM_BP_FAT GO:1903508~positive regulation of nucleic acid-templated transcription 3 5.084745762711865 0.6032187960665415 ENSG00000117115, ENSG00000164683, ENSG00000198719 24 609 7047 1.4464285714285716 1.0 0.9999934112957101 99.99996951579591
GOTERM_BP_FAT GO:1902680~positive regulation of RNA biosynthetic process 3 5.084745762711865 0.6161000217515266 ENSG00000117115, ENSG00000164683, ENSG00000198719 24 623 7047 1.41392455858748 1.0 0.9999944623095214 99.99998215832593
GOTERM_BP_FAT GO:0051254~positive regulation of RNA metabolic process 3 5.084745762711865 0.6435642602449096 ENSG00000117115, ENSG00000164683, ENSG00000198719 24 654 7047 1.3469036697247707 1.0 0.9999971877908596 99.9999946519093
GOTERM_BP_FAT GO:0031328~positive regulation of cellular biosynthetic process 3 5.084745762711865 0.7314599187217601 ENSG00000117115, ENSG00000164683, ENSG00000198719 24 767 7047 1.1484680573663624 1.0 0.9999996296892532 99.99999994601964
GOTERM_BP_FAT GO:0045935~positive regulation of nucleobase-containing compound metabolic process 3 5.084745762711865 0.7321543281751819 ENSG00000117115, ENSG00000164683, ENSG00000198719 24 768 7047 1.14697265625 1.0 0.999999588892408 99.9999999482412
GOTERM_BP_FAT GO:0010628~positive regulation of gene expression 3 5.084745762711865 0.7321543281751819 ENSG00000117115, ENSG00000164683, ENSG00000198719 24 768 7047 1.14697265625 1.0 0.999999588892408 99.9999999482412
GOTERM_BP_FAT GO:0051173~positive regulation of nitrogen compound metabolic process 3 5.084745762711865 0.7669615189655314 ENSG00000117115, ENSG00000164683, ENSG00000198719 24 821 7047 1.0729293544457978 1.0 0.9999998840966493 99.99999999459612
Annotation Cluster 22 Enrichment Score: 0.09877465492106553
Category Term Count % PValue Genes List Total Pop Hits Pop Total Fold Enrichment Bonferroni Benjamini FDR
GOTERM_BP_FAT GO:0010557~positive regulation of macromolecule biosynthetic process 4 6.779661016949152 0.43398359821633725 ENSG00000142405, ENSG00000117115, ENSG00000164683, ENSG00000198719 24 733 7047 1.6023192360163712 1.0 0.9999513937330068 99.99026887837917
GOTERM_BP_FAT GO:0009891~positive regulation of biosynthetic process 4 6.779661016949152 0.4761676914215601 ENSG00000142405, ENSG00000117115, ENSG00000164683, ENSG00000198719 24 780 7047 1.5057692307692307 1.0 0.999955229653811 99.99723175584882
GOTERM_BP_FAT GO:0006355~regulation of transcription, DNA-templated 5 8.47457627118644 0.7694834588188242 ENSG00000142405, ENSG00000117115, ENSG00000104529, ENSG00000164683, ENSG00000198719 24 1532 7047 0.958306135770235 1.0 0.9999998815382818 99.99999999547097
GOTERM_BP_FAT GO:1903506~regulation of nucleic acid-templated transcription 5 8.47457627118644 0.7748317225458858 ENSG00000142405, ENSG00000117115, ENSG00000104529, ENSG00000164683, ENSG00000198719 24 1543 7047 0.9514744005184705 1.0 0.9999998786311787 99.99999999690591
GOTERM_BP_FAT GO:2001141~regulation of RNA biosynthetic process 5 8.47457627118644 0.7791419554592841 ENSG00000142405, ENSG00000117115, ENSG00000104529, ENSG00000164683, ENSG00000198719 24 1552 7047 0.9459568298969072 1.0 0.9999998866746148 99.99999999773907
GOTERM_BP_FAT GO:0006351~transcription, DNA-templated 5 8.47457627118644 0.7921756901372058 ENSG00000142405, ENSG00000117115, ENSG00000104529, ENSG00000164683, ENSG00000198719 24 1580 7047 0.9291930379746837 1.0 0.9999999212927195 99.99999999915761
GOTERM_BP_FAT GO:0051252~regulation of RNA metabolic process 5 8.47457627118644 0.8144709572147153 ENSG00000142405, ENSG00000117115, ENSG00000104529, ENSG00000164683, ENSG00000198719 24 1631 7047 0.9001379521765789 1.0 0.9999999677314283 99.99999999986647
GOTERM_BP_FAT GO:0097659~nucleic acid-templated transcription 5 8.47457627118644 0.8182145766166983 ENSG00000142405, ENSG00000117115, ENSG00000104529, ENSG00000164683, ENSG00000198719 24 1640 7047 0.8951981707317073 1.0 0.9999999652134023 99.99999999990409
GOTERM_BP_FAT GO:0051171~regulation of nitrogen compound metabolic process 6 10.16949152542373 0.8251879706302222 ENSG00000142405, ENSG00000117115, ENSG00000169836, ENSG00000104529, ENSG00000164683, ENSG00000198719 24 2000 7047 0.880875 1.0 0.9999999643588868 99.99999999994917
GOTERM_BP_FAT GO:0032774~RNA biosynthetic process 5 8.47457627118644 0.8540067174234705 ENSG00000142405, ENSG00000117115, ENSG00000104529, ENSG00000164683, ENSG00000198719 24 1734 7047 0.8466695501730104 1.0 0.9999999891495072 99.99999999999727
GOTERM_BP_FAT GO:2000112~regulation of cellular macromolecule biosynthetic process 5 8.47457627118644 0.8710044221950628 ENSG00000142405, ENSG00000117115, ENSG00000104529, ENSG00000164683, ENSG00000198719 24 1785 7047 0.8224789915966387 1.0 0.9999999955173807 99.99999999999963
GOTERM_BP_FAT GO:0019219~regulation of nucleobase-containing compound metabolic process 5 8.47457627118644 0.8772293526317287 ENSG00000142405, ENSG00000117115, ENSG00000104529, ENSG00000164683, ENSG00000198719 24 1805 7047 0.8133656509695292 1.0 0.9999999967326433 99.99999999999983
GOTERM_BP_FAT GO:0010556~regulation of macromolecule biosynthetic process 5 8.47457627118644 0.8846733769634716 ENSG00000142405, ENSG00000117115, ENSG00000104529, ENSG00000164683, ENSG00000198719 24 1830 7047 0.8022540983606558 1.0 0.9999999971561773 99.99999999999994
GOTERM_BP_FAT GO:0034654~nucleobase-containing compound biosynthetic process 5 8.47457627118644 0.9164295682352339 ENSG00000142405, ENSG00000117115, ENSG00000104529, ENSG00000164683, ENSG00000198719 24 1954 7047 0.7513433981576254 1.0 0.9999999997114867 100.0
GOTERM_BP_FAT GO:0010468~regulation of gene expression 5 8.47457627118644 0.9170983862322211 ENSG00000142405, ENSG00000117115, ENSG00000104529, ENSG00000164683, ENSG00000198719 24 1957 7047 0.7501916198262647 1.0 0.9999999996858335 100.0
GOTERM_BP_FAT GO:0018130~heterocycle biosynthetic process 5 8.47457627118644 0.9233392050458742 ENSG00000142405, ENSG00000117115, ENSG00000104529, ENSG00000164683, ENSG00000198719 24 1986 7047 0.7392371601208461 1.0 0.9999999997834447 100.0
GOTERM_BP_FAT GO:0019438~aromatic compound biosynthetic process 5 8.47457627118644 0.9237548733611568 ENSG00000142405, ENSG00000117115, ENSG00000104529, ENSG00000164683, ENSG00000198719 24 1988 7047 0.7384934607645876 1.0 0.9999999997588059 100.0
GOTERM_BP_FAT GO:0016070~RNA metabolic process 5 8.47457627118644 0.963544292522523 ENSG00000142405, ENSG00000117115, ENSG00000104529, ENSG00000164683, ENSG00000198719 24 2244 7047 0.6542446524064172 1.0 0.9999999999993767 100.0
Annotation Cluster 23 Enrichment Score: 0.09594328856665892
Category Term Count % PValue Genes List Total Pop Hits Pop Total Fold Enrichment Bonferroni Benjamini FDR
GOTERM_BP_FAT GO:0051247~positive regulation of protein metabolic process 3 5.084745762711865 0.6679369057525129 ENSG00000142405, ENSG00000028528, ENSG00000137312 24 683 7047 1.2897144948755492 1.0 0.9999982593867119 99.99999830596526
GOTERM_BP_FAT GO:0034613~cellular protein localization 3 5.084745762711865 0.8170780483220667 ENSG00000142405, ENSG00000028528, ENSG00000137312 24 910 7047 0.9679945054945055 1.0 0.9999999678067193 99.99999999989387
GOTERM_BP_FAT GO:0070727~cellular macromolecule localization 3 5.084745762711865 0.8211048830756864 ENSG00000142405, ENSG00000028528, ENSG00000137312 24 918 7047 0.9595588235294118 1.0 0.9999999609378453 99.99999999992606
GOTERM_BP_FAT GO:0051246~regulation of protein metabolic process 3 5.084745762711865 0.9222087268861807 ENSG00000142405, ENSG00000028528, ENSG00000137312 24 1200 7047 0.7340625 1.0 0.9999999997896312 100.0
Annotation Cluster 24 Enrichment Score: 0.09028915530645772
Category Term Count % PValue Genes List Total Pop Hits Pop Total Fold Enrichment Bonferroni Benjamini FDR
GOTERM_BP_FAT GO:0045184~establishment of protein localization 4 6.779661016949152 0.7265723907955108 ENSG00000142405, ENSG00000028528, ENSG00000137312, ENSG00000054148 24 1111 7047 1.0571557155715572 1.0 0.999999603171675 99.99999992766018
GOTERM_BP_FAT GO:0008104~protein localization 4 6.779661016949152 0.8280290032107611 ENSG00000142405, ENSG00000028528, ENSG00000137312, ENSG00000054148 24 1308 7047 0.8979357798165137 1.0 0.9999999652325167 99.99999999996103
GOTERM_BP_FAT GO:0033036~macromolecule localization 4 6.779661016949152 0.8908571994763703 ENSG00000142405, ENSG00000028528, ENSG00000137312, ENSG00000054148 24 1483 7047 0.791975724881996 1.0 0.9999999980055451 99.99999999999997
Annotation Cluster 25 Enrichment Score: 0.06314631308822291
Category Term Count % PValue Genes List Total Pop Hits Pop Total Fold Enrichment Bonferroni Benjamini FDR
GOTERM_MF_FAT GO:0046872~metal ion binding 5 8.47457627118644 0.8547317124669488 ENSG00000272325, ENSG00000140459, ENSG00000117115, ENSG00000275183, ENSG00000198719 23 1675 6524 0.8467229072031148 1.0 0.9999998016799899 99.99999999370424
GOTERM_MF_FAT GO:0043169~cation binding 5 8.47457627118644 0.8576170061134176 ENSG00000272325, ENSG00000140459, ENSG00000117115, ENSG00000275183, ENSG00000198719 23 1683 6524 0.8426980805497428 1.0 0.9999996568386438 99.99999999506863
GOTERM_MF_FAT GO:0043167~ion binding 5 8.47457627118644 0.8819376009185943 ENSG00000272325, ENSG00000140459, ENSG00000117115, ENSG00000275183, ENSG00000198719 23 1756 6524 0.8076656432603744 1.0 0.9999998331291754 99.99999999949588

## Sheet: readme
Annotations were retrieved for all open reading frames which are positively or negatively related to mean water temperature experienced by the mother ρ >= 0.7 / ρ <= -0.7 and display a two-times fold change or more ("Spearman correlation" and " Spearman anticorrelation"), or which have high loadings for PC1 or PC2 ("PC…").
